# Supplementary material for: Global transcriptional response of Escherichia coli O157:H7 to growth transitions in glucose minimal medium
Source: BMC Microbiol. 2007 Oct 29;7:97. doi: 10.1186/1471-2180-7-97 (PMC2241611; doi:10.1186/1471-2180-7-97)
Supplement: Additional File 1 — Entire data set of O157 ORFs sorted by significance. Log2 expression indices for each time point for 4886 ORFs in the multigenome microarray [file 1471-2180-7-97-S1.xls]

## Sheet: Sheet1
Qiagen Probe ID	Gene name	Ecs#	Function	B-H adjusted p value from Fs test	Sakai Phage	Sakai Phage-like element	OI#	Log2 expression indices for each time point										B-H adjusted p-values for pairwise comparison of time points									Comparisons with published studies
								t3	t4	t4.3	t4.6	t5	t5.5	t6	t7	t7.5	t8	3h vs 4h	4h vs 4.3h	4.3h vs 4.6h	4.6h vs 5h	5h vs 5.5h	5.5h vs 6h	6h vs 7h	7h vs 7.5h	7.5h vs 8h	Expression during growth with acetate (1)	Expression during growth under anaerobic, low pH conditions (2)	Expression during glucose limitation (3)	Expression during glucose limitation (4)	Expression influenced by ArcA (5)	RpoS-dependent expression (6)	RpoS- dependent expression (7)	RpoS- dependent expression (8)	Expression during attachment to red blood cells (9)	Expressuion during transition to stationary phase (10)
E100000002	thrA	ECs0002	aspartokinase I, homoserine dehydrogenase I	0	0	0	0	2.57783	1.42934	1.63995	1.90542	-0.752467	-1.54964	-1.29131	-1.77354	-0.851205	-1.27855	0.000884013	0.999802	0.998694	0	0.0673631	0.846392	0.586954	0.170589	0.999352											1	Arnold, C. N., J. McElhanon, A. Lee, R. Leonhart, and D. A. Siegele. 2001. Global analysis of Escherichia coli gene expression during the acetate- induced acid tolerance response. J Bacteriol 183:2178-86.
E100000003	thrB	ECs0003	homoserine kinase	0	0	0	0	1.89425	0.935758	1.04449	1.27973	-0.196069	-0.611292	-0.432819	-0.870963	-0.781485	-1.03555	0.000187773	0.999802	0.998694	1.79533e-06	0.185436	0.847675	0.446839	0.916047	0.999352											2	Hayes, E. T., J. C. Wilks, P. Sanfilippo, E. Yohannes, D. P. Tate, B. D. Jones, M. D. Radmacher, S. S. BonDurant, and J. L. Slonczewski. 2006. Oxygen limitation modulates pH regulation of catabolism and hydrogenases, multidrug transporters, and envelope composition in Escherichia coli K-12. BMC Microbiol 6:89.
E100000004	thrC	ECs0004	threonine synthase	0	0	0	0	1.85187	1.00429	1.06977	1.21927	-0.525824	-0.714073	-0.538283	-0.918013	-0.740699	-0.887254	0.000619217	0.999802	0.998694	0	0.600838	0.851008	0.527155	0.807337	0.999352										-	3	Wick, L. M., M. Quadroni, and T. Egli. 2001. Short- and long-term changes in proteome composition and kinetic properties in a culture of Escherichia coli during transition from glucose-excess to glucose-limited growth conditions in continuous culture and vice versa. Environ Microbiol 3:588-99.
E100000006	yaaA	ECs0006	orf, hypothetical protein	0	0	0	0	0.988611	0.680638	0.611992	0.778284	-0.0285305	-0.553305	-1.04146	-1.0261	-0.430714	-0.709566	0.215139	0.999802	0.998694	0.00221485	0.0705093	0.317293	0.984207	0.18414	0.999352											4	Franchini, A. G., and T. Egli. 2006. Global gene expression in Escherichia coli K-12 during short-term and long-term adaptation to glucose-limited continuous culture conditions. Microbiology 152:2111-27.
E100000007	yaaJ	ECs0007	inner membrane transport protein	0	0	0	0	-0.979438	-0.650923	-0.752561	-0.555476	-0.292466	0.545085	0.454036	0.456724	0.438781	0.472928	0.103966	0.999802	0.998694	0.251718	0.000937008	0.910475	0.996908	0.980021	0.999352											5	Salmon, K. A., S. P. Hung, N. R. Steffen, R. Krupp, P. Baldi, G. W. Hatfield, and R. P. Gunsalus. 2005. Global gene expression profiling in Escherichia coli K12: effects of oxygen availability and ArcA. J Biol Chem 280:15084-96.
E100000008	talB	ECs0008	transaldolase B	0	0	0	0	0.889562	1.15183	1.27346	1.10943	-0.245592	-0.692842	-0.598643	-0.604302	-0.582118	-0.534419	0.384605	0.999802	0.998694	7.50751e-06	0.158426	0.928959	0.994803	0.980021	0.999352									-		6	Weber, H., T. Polen, J. Heuveling, V. F. Wendisch, and R. Hengge. 2005. Genome-Wide Analysis of the General Stress Response Network in Escherichia coli: {sigma}S-Dependent Genes, Promoters, and Sigma Factor Selectivity. J Bacteriol 187:1591-603.
E100000009	mogA	ECs0009	required for the efficient incorporation of molybdate into molybdoproteins	0	0	0	0	-0.937979	-0.919563	-0.801878	-0.843978	0.294712	1.42552	0.883874	0.452909	0.590214	0.685705	0.977539	0.999802	0.998694	7.03911e-05	0.00036715	0.286357	0.463254	0.865266	0.999352											7	Lacour, S., and P. Landini. 2004. SigmaS-dependent gene expression at the onset of stationary phase in Escherichia coli: function of sigmaS-dependent genes and identification of their promoter sequences. J Bacteriol 186:7186-95.
E100000010	yaaH	ECs0010	orf, hypothetical protein	3.25839e-07	0	0	0	0.257561	0.0252153	0.00237227	-0.314034	-0.0911764	-0.369107	-0.586633	-0.0376997	0.0249029	0.072541	0.278605	0.999802	0.998694	0.310279	0.262404	0.695177	0.118886	0.923419	0.999352											8	Patten, C. L., M. G. Kirchhof, M. R. Schertzberg, R. A. Morton, and H. E. Schellhorn. 2004. Microarray analysis of RpoS-mediated gene expression in Escherichia coli K-12. Mol Genet Genomics 272:580-91.
E100000011	-	ECs0012	putative oxidoreductase	0.165408	0	0	0	-0.130637	-0.212601	0.115769	-0.0150024	-0.224683	0.00840667	0.490968	0.124552	-0.40514	-0.124587	0.913541	0.999802	0.998694	0.591294	0.622775	0.557918	0.67539	0.450919	0.999352											9	Dahan, S., S. Knutton, R. K. Shaw, V. F. Crepin, G. Dougan, and G. Frankel. 2004. Transcriptome of enterohemorrhagic Escherichia coli O157 adhering to eukaryotic plasma membranes. Infect Immun 72:5452-9.
E100000012	htgA	ECs0011	positive regulator for sigma 32 heat shock promoters	0.0213703	0	0	0	0.114537	-0.180781	-0.309795	-0.271341	-0.0787872	-0.190783	-0.102483	0.147723	0.224576	-0.138562	0.301018	0.999802	0.998694	0.522249	0.775243	0.935429	0.733218	0.931372	0.999352											10	Chang, D. E., D. J. Smalley, and T. Conway. 2002. Gene expression profiling of Escherichia coli growth transitions: an expanded stringent response model. Mol Microbiol 45:289-306.
E100000013	yaaI	ECs0013	orf, hypothetical protein	0.00014412	0	0	0	-0.199486	-0.293232	-0.117754	-0.220713	0.0973156	0.0743673	-0.0172463	0.111151	0.260489	0.0528111	0.713126	0.999802	0.998694	0.0717955	0.92772	0.880226	0.793176	0.720853	0.999352
E100000014	dnaK	ECs0014	chaperone Hsp70; DNA biosynthesis; autoregulated heat shock proteins	0	0	0	0	1.23066	0.491971	0.660778	0.704822	-0.265255	-0.52605	-0.452293	-0.572128	-0.233852	-0.387315	8.29016e-05	0.999802	0.998694	3.22581e-06	0.234463	0.91601	0.829349	0.33484	0.999352										-
E100000015	dnaJ	ECs0015	chaperone with DnaK; heat shock protein	0	0	0	0	1.41898	1.19789	1.08204	0.985913	-0.623	-1.3295	-1.08805	-0.569931	-0.205125	-0.147228	0.467646	0.999802	0.998694	0	0.0154548	0.747802	0.302333	0.489937	0.999352
E100000018	gef	ECs0016	Gef protein interferes with membrane function when in excess	0	0	0	0	0.566501	0.770921	0.875775	0.854493	1.13723	0.0508324	-0.199675	-0.132868	-0.37383	-0.338043	0.590906	0.999802	0.998694	0.353703	0.00102467	0.775583	0.947022	0.736537	0.999352
E100000019	nhaA	ECs0017	Na+/H antiporter, pH dependent	0	0	0	0	0.808946	0.540009	0.278587	0.0988418	0.114169	-0.428575	-0.667143	-0.607163	-0.0847876	-0.218536	0.488681	0.999802	0.998694	0.968449	0.145416	0.820102	0.957041	0.405328	0.999352		+
E100000020	nhaR	ECs0018	transcriptional activator of nhaA	0.000247724	0	0	0	0.199775	-0.0397846	-0.209732	-0.086125	-0.371197	-0.376873	0.110349	0.26451	0.0943261	0.0644545	0.295776	0.999802	0.998694	0.20977	0.985412	0.210953	0.801776	0.759815	0.999352
E100000023	rpsT	ECs0026	30S ribosomal subunit protein S20	0	0	0	0	2.87569	2.64135	1.89618	2.11222	-0.479499	-2.0248	-1.74219	-1.55651	-1.39215	-1.42836	0.788258	0.999802	0.998694	7.50751e-06	0.00886135	0.879826	0.911843	0.919307	0.999352				-	-
E100000024	-	ECs0027	orf, hypothetical protein	0.0102473	0	0	0	0.242312	-0.266964	-0.0297012	-0.00093775	-0.202895	-0.290214	-0.268761	0.0664001	0.0828812	0.194759	0.0895777	0.999802	0.998694	0.575508	0.856914	0.989603	0.681915	0.987479	0.999352
E100000025	ribF	ECs0028	putative regulator	0	0	0	0	1.24492	1.06981	1.1245	1.3464	-0.196233	-1.0144	-0.924297	-0.750912	-0.513097	-0.650857	0.519044	0.999802	0.998694	0	0.00127042	0.913656	0.781524	0.629222	0.999352
E100000026	ileS	ECs0029	isoleucine tRNA synthetase	0	0	0	0	1.44126	1.32216	1.3757	1.49811	-0.468034	-1.31561	-1.20622	-1.09297	-0.566098	-0.607191	0.660631	0.999802	0.998694	0	0.000262032	0.870878	0.847978	0.111317	0.999352
E100000027	lspA	ECs0030	prolipoprotein signal peptidase (SPase II)	0	0	0	0	1.27605	0.960935	1.01498	1.23779	-0.197571	-1.13765	-1.30192	-0.8982	-0.574268	-0.406183	0.333984	0.999802	0.998694	1.08108e-05	0.00643147	0.880162	0.56031	0.63853	0.999352
E100000028	slpA	ECs0031	probable FKBX-type 16KD peptidyl-prolyl cis-trans isomerase (a rotamase)	0	0	0	0	0.578785	0.231442	0.400585	0.569706	-0.393235	-0.647878	-0.258031	-0.235577	-0.112492	0.167386	0.145281	0.999802	0.998694	0.000313725	0.420151	0.474206	0.979508	0.868176	0.999352
E100000029	lytB	ECs0032	control of stringent response; involved in penicillin tolerance	0	0	0	0	1.38104	0.997416	0.661599	0.864115	-0.409827	-1.33664	-0.633285	-0.663452	-0.400111	-0.40508	0.384329	0.999802	0.998694	0.00178928	0.0366637	0.375097	0.981493	0.802664	0.999352
E100000030	yaaF	ECs0033	orf, hypothetical protein	0	0	0	0	0.0020723	0.381366	0.217329	0.11035	1.0777	-0.106455	-0.841387	-0.719618	-0.623245	-0.339687	0.12004	0.999802	0.998694	0.000423009	0.00014881	0.0790209	0.884579	0.90488	0.999352
E100000031	dapB	ECs0034	dihydrodipicolinate reductase	0	0	0	0	0.980448	1.28121	1.53755	2.07591	-0.550964	-1.02311	-1.39718	-0.780098	-0.47077	-0.333407	0.42711	0.999802	0.998694	0	0.229524	0.660674	0.356675	0.691385	0.999352		+
E100000032	carA	ECs0035	carbamoyl-phosphate synthetase, glutamine (small) subunit	0	0	0	0	2.9529	3.01052	2.69797	2.64533	-1.58423	-2.20897	-2.21814	-1.98793	-1.46627	-1.82056	0.943484	0.999802	0.998694	0	0.157066	0.997742	0.842814	0.49795	0.999352				-						-
E100000033	carB	ECs0036	carbamoyl-phosphate synthase large subunit	0	0	0	0	1.75448	1.79128	1.63883	1.81252	-0.135328	-1.4719	-1.24415	-1.42243	-0.951077	-0.99339	0.973715	0.999802	0.998694	0.000111932	0.0125758	0.892098	0.907727	0.665416	0.999352										-
E100000034	-	ECs0037	transcriptional regulator of cai operon	0	0	0	0	-0.692735	-0.131515	-0.140693	0.153558	0.307497	0.898055	0.42822	0.131055	-0.194025	-0.300651	0.00412619	0.999802	0.998694	0.525989	0.0182759	0.245436	0.551823	0.460113	0.999352
E100000035	caiE	ECs0038	possible synthesis of cofactor for carnitine racemase and dehydratase	6.53009e-05	0	0	0	0.276616	0.186678	-0.0650045	-0.0125601	-0.117381	-0.199575	-0.241225	-0.034983	-0.233043	-0.234408	0.845062	0.999802	0.998694	0.718783	0.82796	0.967731	0.773434	0.760843	0.999352
E100000036	caiD	ECs0039	carnitine racemase	0.00931414	0	0	0	-0.268141	-0.261082	-0.129925	-0.169259	-0.597998	-0.359687	-0.251928	-0.327176	0.43323	0.612124	0.99352	0.999802	0.998694	0.271603	0.632459	0.941567	0.953127	0.265967	0.999352
E100000037	caiC	ECs0040	probable crotonobetaine/carnitine-CoA ligase	0.000804328	0	0	0	0.0991244	0.191259	-0.00551284	0.359457	-0.617269	-0.26188	-0.219165	-0.197358	-0.256692	-0.410123	0.860193	0.999802	0.998694	0.000765818	0.287767	0.969439	0.981371	0.946525	0.999352
E100000038	caiB	ECs0041	l-carnitine dehydratase	0.000463454	0	0	0	-0.266935	-0.0351128	0.232776	0.312118	-0.476715	0.0723955	-0.10374	-0.268042	-0.0798632	-0.156417	0.320536	0.999802	0.998694	0.000584404	0.0254224	0.798623	0.793176	0.725964	0.999352
E100000039	caiA	ECs0042	probable carnitine operon oxidoreductase	3.25839e-07	0	0	0	-0.511014	-0.0707497	0.184223	0.358787	-0.331856	0.183786	0.0331507	0.0669249	-0.269002	-0.173356	0.0385638	0.999802	0.998694	0.00507152	0.0572088	0.857498	0.966019	0.489937	0.999352
E100000040	caiT	ECs0043	probable carnitine transporter	4.2364e-05	0	0	0	-0.344328	-0.016367	-0.126287	0.158656	-0.191699	0.0635262	-0.224204	-0.121296	-0.207046	-0.21536	0.0341478	0.999802	0.998694	0.0530665	0.216171	0.428251	0.847349	0.86743	0.999352
E100000041	fixA	ECs0044	probable flavoprotein subunit, carnitine metabolism	1.55328e-06	0	0	0	0.16161	0.440286	0.177102	0.113993	-0.757093	-0.316506	-0.137333	-0.214247	-0.0374693	0.0177012	0.154419	0.999802	0.998694	6.5389e-05	0.0615568	0.780243	0.907727	0.729849	0.999352
E100000042	fixB	ECs0045	probable flavoprotein subunit, carnitine metabolism	0.0224214	0	0	0	-0.149403	0.231461	0.197923	-0.0355691	-0.0410612	-0.242744	-0.0378721	-0.41714	0.227173	-0.271021	0.0971032	0.999802	0.998694	0.984955	0.535015	0.796652	0.48409	0.132754	0.999352
E100000043	fixC	ECs0046	flavoprotein; electron transport	0.00241877	0	0	0	-0.0154664	0.394368	0.291794	0.211645	0.0209759	-0.717154	-0.20443	-0.274008	-0.555733	-0.144502	0.16613	0.999802	0.998694	0.5749	0.0342755	0.423522	0.947081	0.701185	0.999352
E100000044	fixX	ECs0047	putative ferredoxin	0.00711797	0	0	0	-0.0149012	0.263175	0.0604857	0.0428587	-0.0987646	-0.294812	-0.518242	-0.432514	-0.0820495	-0.0108458	0.242246	0.999802	0.998694	0.591705	0.525927	0.745003	0.911219	0.459553	0.999352
E100000045	yaaU	ECs0048	putative transport protein	0.198794	0	0	0	0.0189241	0.00401953	0.0819789	-0.0633641	-0.222205	-0.00250883	-0.334267	-0.261173	-0.158674	-0.0475663	0.980822	0.999802	0.998694	0.56307	0.491472	0.573518	0.931653	0.890339	0.999352
E100000046	yabF	ECs0049	putative NAD(P)H oxidoreductase	0	0	0	0	-0.256719	-0.392642	-0.201729	-0.0477883	-0.535702	0.618319	0.694093	0.291818	-0.0762834	-0.0489799	0.588712	0.999802	0.998694	0.0124871	0	0.915586	0.255313	0.289991	0.999352
E100000047	kefC	ECs0050	K+ efflux antiporter, glutathione-regulated	0.000409591	0	0	0	-0.0265765	-0.227422	-0.0997431	-0.0339873	-0.134609	0.469441	0.61423	0.181441	-0.199728	-0.255534	0.441894	0.999802	0.998694	0.694142	0.0173256	0.855949	0.329179	0.386452	0.999352
E100000048	-	ECs0051	dihydrofolate reductase type I; trimethoprim resistance	0	0	0	0	-0.181073	-0.29578	-0.61587	-0.917074	0.31897	0.967848	0.199905	0.336099	0.506934	0.319844	0.765018	0.999802	0.998694	3.22581e-06	0.0166912	0.0377049	0.854856	0.783288	0.999352
E100000049	apaH	ECs0054	diadenosine tetraphosphatase	0.051738	0	0	0	0.167989	0.225956	0.342241	0.399261	-0.527145	-0.23637	0.158558	0.313537	0.00238822	0.186705	0.935769	0.999802	0.998694	0.00720178	0.498029	0.636214	0.885533	0.691385	0.999352
E100000050	apaG	ECs0055	orf, hypothetical protein	0	0	0	0	-0.449334	-0.622243	-0.611207	-0.318893	-0.9088	0.225214	0.58084	0.903402	1.06242	1.09467	0.620079	0.999802	0.998694	0.025898	0.000229282	0.55137	0.586954	0.821719	0.999352
E100000051	ksgA	ECs0056	S-adenosylmethionine-6-N',N'-adenosyl (rRNA) dimethyltransferase	0	0	0	0	-0.25339	-0.45039	-0.447971	-0.321397	-0.189922	0.316082	0.309205	0.774846	0.81296	0.723121	0.510125	0.999802	0.998694	0.631753	0.0705589	0.996013	0.337393	0.963415	0.999352
E100000052	pdxA	ECs0057	pyridoxine biosynthesis	0	0	0	0	1.0539	0.889269	0.765456	0.857291	-1.5697	-0.913125	-0.479407	-0.339158	-0.225051	-0.155621	0.664947	0.999802	0.998694	0	0.0299153	0.438027	0.867831	0.885225	0.999352
E100000053	surA	ECs0058	survival protein	0	0	0	0	0.577347	0.402067	0.339101	0.377644	-1.41783	-0.296045	0.0337073	0.261223	0.386224	0.444382	0.660631	0.999802	0.998694	0	0.000700422	0.648189	0.777071	0.881641	0.999352
E100000054	imp	ECs0059	organic solvent tolerance	0	0	0	0	0.29523	0.0479253	0.0768846	0.1575	-1.2635	-0.0135387	0.111433	0.408773	0.531811	0.490794	0.326105	0.999802	0.998694	0	4.56621e-06	0.88024	0.589912	0.861507	0.999352
E100000055	djlA	ECs0060	putative DNA binding protein	0	0	0	0	0.482377	0.135428	0.224663	0.205861	-0.2182	-0.0938061	-0.433877	-0.336429	-0.134653	-0.209806	0.0800592	0.999802	0.998694	0.060556	0.679351	0.468591	0.891857	0.696765	0.999352
E100000056	-	ECs0061	orf, hypothetical protein	0	0	0	0	-0.648404	-0.750269	-0.633652	-0.808303	-0.271827	0.943869	1.05552	0.881088	0.366947	0.276115	0.831323	0.999802	0.998694	0.0585488	0.000215084	0.914715	0.833795	0.319804	0.999352
E100000058	yabO	ECs0062	orf, hypothetical protein	4.91292e-05	0	0	0	0.0107205	-0.345431	-0.401058	-0.580913	-0.424754	0.343702	0.273841	0.272521	0.39777	0.415252	0.134305	0.999802	0.998694	0.576304	0.00724166	0.945503	0.998893	0.866344	0.999352
E100000059	-	ECs0063	probable ATP-dependent RNA helicase	3.88408e-06	0	0	0	0.0502456	-0.562888	-0.409423	-0.49599	-0.460889	0.124842	0.00555875	0.359656	0.384998	0.723865	0.00475991	0.999802	0.998694	0.903758	0.0345904	0.889066	0.511986	0.974879	0.999352
E100000060	polB	ECs0064	DNA polymerase II	0.0114753	0	0	0	0.16349	0.175009	0.22051	0.209989	-0.538577	-0.150013	-0.131174	-0.0226646	0.125691	0.229171	0.985962	0.999802	0.999935	0.00754343	0.224764	0.988207	0.900725	0.850471	0.999352
E100000061	araD	ECs0065	L-ribulose-5-phosphate 4-epimerase	0.139882	0	0	0	-0.165612	-0.218029	-0.15119	-0.262717	-0.135284	0.225086	-0.019699	-0.0315418	0.300975	0.0295873	0.932044	0.999802	0.998694	0.693313	0.293584	0.782523	0.990519	0.587883	0.999352
E100000062	araA	ECs0066	L-arabinose isomerase	0	0	0	0	-0.787032	-0.738625	-0.637411	-0.636169	0.0161796	0.630316	0.497342	0.440569	0.392117	0.343869	0.929575	0.999802	0.999935	0.0110088	0.0286056	0.88024	0.947081	0.952618	0.999352		+
E100000063	araB	ECs0067	L-ribulokinase	0	0	0	0	-0.787804	-0.807381	-0.559872	-0.71509	0.258655	0.493383	0.434852	0.51556	0.167556	0.381549	0.973076	0.999802	0.998694	9.85011e-05	0.426445	0.951433	0.916321	0.45777	0.999352
E100000064	araC	ECs0068	transcriptional regulator for ara operon	0	0	0	0	-1.02802	-0.818266	-0.957614	-1.23098	1.33456	1.47814	1.15583	0.536789	0.295603	0.112351	0.164986	0.999802	0.998694	0	0.474162	0.269616	0.00914815	0.442729	0.999352
E100000065	yabI	ECs0069	orf, hypothetical protein	0.00195446	0	0	0	-0.0770306	0.138174	0.166337	0.118171	0.272781	0.471812	0.176664	0.17997	0.187755	0.0772801	0.423667	0.999802	0.998694	0.552099	0.514934	0.612362	0.996529	0.989456	0.999352
E100000066	yabJ	ECs0070	putative ATP-binding component of a transport system	0	0	0	0	1.0565	0.60329	0.665723	0.489922	-0.692352	-0.919018	-0.855034	-0.620087	-0.136658	-0.157725	0.0852559	0.999802	0.998694	8.506e-05	0.541644	0.953339	0.762648	0.386452	0.999352
E100000067	thiP	ECs0071	putative transport system permease protein	0	0	0	0	1.18992	0.894272	0.703582	0.836985	-0.863012	-0.837822	-0.717876	-0.639671	-0.476872	-0.299912	0.463829	0.999802	0.998694	3.22581e-06	0.957994	0.925786	0.946793	0.866344	0.999352
E100000068	tbpA	ECs0072	thiamin-binding periplasmic protein	0	0	0	0	1.82474	1.54232	1.28246	1.60574	-0.64129	-1.1127	-1.28155	-1.47197	-0.846041	-0.846342	0.434281	0.999802	0.998694	0	0.187267	0.873172	0.837725	0.265967	0.999352
E100000069	yabN	ECs0074	putative transport protein	0	0	0	0	0.439658	0.31738	0.352591	0.222165	0.131031	-0.35652	-0.470129	-0.632557	-0.576871	-0.434786	0.64167	0.999802	0.998694	0.671216	0.0226946	0.865569	0.74816	0.924708	0.999352
E100000071	leuD	ECs0075	isopropylmalate isomerase subunit	0	0	0	0	0.30683	0.0807413	-0.385794	-0.223306	0.27049	1.70907	2.09632	0.806775	-0.888631	-1.73186	0.76988	0.999802	0.998694	0.328783	0.00746591	0.79836	0.105952	0.0258974	0.999352
E100000072	leuC	ECs0076	3-isopropylmalate isomerase (dehydratase) subunit	0	0	0	0	0.113623	0.290091	0.334108	0.492176	-0.0726757	1.51859	1.84547	0.545581	-1.21903	-1.47027	0.788952	0.999802	0.998694	0.161009	0.000454965	0.789914	0.0275167	0.016	0.999352
E100000073	leuB	ECs0077	3-isopropylmalate dehydrogenase	0	0	0	0	0.653988	0.194074	-0.191126	-0.0860582	0.359668	1.44196	1.81966	0.446122	-0.929502	-1.76968	0.383071	0.999802	0.998694	0.379015	0.043951	0.802438	0.0686864	0.0742087	0.999352									-
E100000074	leuA	ECs0078	2-isopropylmalate synthase	0	0	0	0	0.219236	-0.26979	-0.767589	-0.433106	1.0527	2.1151	2.33426	0.898747	-1.06977	-2.05884	0.320536	0.999802	0.998694	0.00175554	0.0398246	0.892079	0.0443462	0.0172857	0.999352
E100000075	leuL	ECs0079	leu operon leader peptide	3.25839e-07	0	0	0	-0.382989	-0.879752	-1.25039	-0.752004	0.517657	1.18483	1.56383	0.579813	0.217553	0.18121	0.345651	0.999802	0.998694	0.0110182	0.247617	0.807658	0.289919	0.772543	0.999352
E100000076	leuO	ECs0080	probable transcriptional activator for leuABCD operon	0.0185892	0	0	0	-0.095306	-0.426346	-0.401415	-0.368526	0.221162	-0.0623689	0.316943	0.0103863	-0.105683	-0.63411	0.313089	0.999802	0.998694	0.066738	0.474309	0.622679	0.698775	0.902772	0.999352
E100000078	ilvH	ECs0082	acetolactate synthase III, valine sensitive, small subunit	0	0	0	0	0.845478	0.922247	1.06963	1.2802	0.326596	-0.529322	-0.665641	-0.910175	-0.649735	-0.852897	0.781632	0.999802	0.998694	1.79533e-06	1.68067e-05	0.799812	0.515773	0.44332	0.999352
E100000079	fruL	ECs0083	fruR leader peptide	0	0	0	0	1.59363	1.43385	1.35816	1.51839	-0.538324	-1.00605	-0.835739	-1.42809	-1.18526	-1.32542	0.726518	0.999802	0.998694	0	0.186836	0.870878	0.316919	0.752642	0.999352
E100000080	fruR	ECs0084	transcriptional repressor of fru operon and others	0	0	0	0	-0.178167	-0.0610348	-0.140049	0.0218424	1.25119	0.524768	-0.291709	-0.206703	-0.266022	-0.276047	0.707135	0.999802	0.998694	0	0.00244684	0.00869811	0.899224	0.929964	0.999352
E100000081	yabB	ECs0085	orf, hypothetical protein	4.71354e-05	0	0	0	0.0104306	-0.334999	-0.412862	-0.161343	0.0907028	0.410453	0.496145	0.524617	0.333179	0.254484	0.099624	0.999802	0.998694	0.299271	0.241831	0.923224	0.970542	0.740761	0.999352
E100000082	mraW	ECs0086	putative apolipoprotein	0.0110739	0	0	0	0.0726377	-0.42712	-0.112801	-0.127131	0.111127	0.114935	0.0473841	0.208784	0.257495	0.285009	0.00646593	0.999802	0.998694	0.281052	0.989967	0.935429	0.786401	0.940248	0.999352
E100000083	ftsL	ECs0087	cell division protein; ingrowth of wall at septum	0	0	0	0	0.107926	-0.0655729	-0.119532	-0.033768	0.189009	1.09047	1.50635	0.259925	-0.637683	-0.979264	0.675655	0.999802	0.998694	0.477732	0.00575699	0.523986	0.00475	0.0523614	0.999352
E100000084	ftsI	ECs0088	septum formation; penicillin-binding protein 3; peptidoglycan synthetase	0	0	0	0	-0.568006	-0.398207	-0.80447	0.0400816	-0.304456	0.0903088	0.844124	0.881371	0.79372	0.353434	0.653573	0.999802	0.1783	0.221092	0.212546	0.0819691	0.966887	0.917337	0.999352
E100000085	murE	ECs0089	meso-diaminopimelate-adding enzyme	3.25839e-07	0	0	0	0.586388	0.578112	0.304902	0.46822	-0.340908	0.13263	-0.256494	-0.485828	-0.183046	-0.257074	0.989964	0.999802	0.998694	0.011725	0.194663	0.609719	0.796544	0.675618	0.999352
E100000086	murF	ECs0090	D-alanine:D-alanine-adding enzyme	0	0	0	0	0.517554	0.598224	0.487442	0.728056	-0.730327	-0.0232203	0.106113	-0.187667	-0.191202	-0.383016	0.838918	0.999802	0.998694	0	0.00434974	0.865569	0.552883	0.994747	0.999352
E100000087	mraY	ECs0091	phospho-N-acetylmuramoyl-pentapeptide transferase?	2.15054e-06	0	0	0	0.357874	0.193177	0.182811	0.207475	-0.166498	-0.0388215	-0.29723	-0.153889	-0.0640615	0.0205718	0.501201	0.999802	0.998694	0.0707323	0.63517	0.592136	0.799273	0.877096	0.999352
E100000088	murD	ECs0092	UDP-N-acetylmuramoylalanine-D-glutamate ligase	0	0	0	0	0.579712	0.448656	0.472779	0.546824	-0.534874	0.0167091	-0.0477732	-0.354962	-0.279196	-0.370108	0.653542	0.999802	0.998694	3.22581e-06	0.018387	0.93716	0.495544	0.906137	0.999352
E100000089	ftsW	ECs0093	cell division; membrane protein involved in shape determination	0.000835452	0	0	0	0.295397	-0.113459	-0.114116	-0.0296721	-0.276027	-0.0169268	0.0077238	0.18721	0.0846567	0.0256668	0.0620755	0.999802	0.998694	0.337151	0.386667	0.980959	0.794499	0.885995	0.999352
E100000090	murG	ECs0094	UDP-N-acetylglucosamine:N-acetylmuramyl- (pentapeptide) pyrophosphoryl-undecaprenol N-acetylglucosam	0	0	0	0	0.677635	0.321688	0.208205	0.376291	-0.475993	-0.307923	-0.243123	-0.333315	-0.102689	-0.128646	0.0692139	0.999802	0.998694	0.000168699	0.547824	0.939687	0.896259	0.629222	0.999352
E100000091	murC	ECs0095	L-alanine adding enzyme, UDP-N-acetyl-muramate:alanine ligase	1.36149e-05	0	0	0	0.387955	0.211533	0.233629	0.274697	-0.329711	-0.0487401	0.141522	0.0946106	-0.0983043	-0.19809	0.529357	0.999802	0.998694	0.00869702	0.296799	0.786535	0.949892	0.724969	0.999352
E100000092	ddl	ECs0096	D-alanine-D-alanine ligase B, affects cell division	0	0	0	0	-0.185185	-0.175656	-0.127651	0.0289319	0.279392	0.547966	0.514053	0.366146	0.191986	-0.0292548	0.980822	0.999802	0.998694	0.139944	0.159276	0.956107	0.735932	0.636936	0.999352
E100000093	ftsQ	ECs0097	cell division protein; ingrowth of wall at septum	1.97886e-05	0	0	0	-0.0222872	-0.372855	-0.173332	-0.11369	0.0757436	0.323384	0.482331	0.295241	0.266433	0.196839	0.0243551	0.999802	0.998694	0.310279	0.236727	0.767204	0.666181	0.961158	0.999352
E100000094	ftsA	ECs0098	ATP-binding cell division protein, septation process, complexes with FtsZ, associated with junctions	0	0	0	0	-0.293374	-0.169001	-0.181464	0.0396856	0.774771	0.593578	0.933343	0.264428	0.212359	0.00292324	0.786171	0.999802	0.998694	0.0102166	0.627395	0.621716	0.172432	0.953985	0.999352
E100000095	ftsZ	ECs0099	cell division; forms circumferential ring; tubulin-like GTP-binding protein and GTPase	0	0	0	0	-0.103779	-0.00967405	0.136583	0.22614	1.00772	0.615898	0.671886	0.0952879	-0.212698	-0.297347	0.80835	0.999802	0.998694	0.00118556	0.145416	0.951433	0.156649	0.513854	0.999352
E100000096	lpxC	ECs0100	UDP-3-O-acyl N-acetylglucosamine deacetylase; lipid A biosynthesis	0.00658037	0	0	0	0.0400428	-0.00509345	0.0220685	0.275657	1.16852	0.237941	-0.178704	-0.0968828	0.0809017	0.0405195	0.955568	0.999802	0.998694	0.0178357	0.0240882	0.654508	0.947366	0.868404	0.999352
E100000097	yacA	ECs0101	orf, hypothetical protein	0	0	0	0	0.571521	0.454939	0.17357	0.261573	0.466397	-0.236358	-0.141504	-0.349922	-0.508443	-0.491289	0.82019	0.999802	0.998694	0.531712	0.0379985	0.936207	0.80816	0.856613	0.999352									-
E100000098	secA	ECs0102	preprotein translocase; secretion protein	0	0	0	0	1.13391	1.10594	1.05215	1.02655	-0.731978	-1.00142	-0.87076	-0.564253	-0.426349	-0.478975	0.957216	0.999802	0.998694	0	0.350825	0.873351	0.564949	0.83349	0.999352
E100000099	mutT	ECs0103	7,8-dihydro-8-oxoguanine-triphosphatase, prefers dGTP, causes AT-GC transversions	0	0	0	0	0.84037	0.762426	0.641883	0.416387	-0.397496	-0.987386	-0.753986	-0.826163	-0.376276	-0.600603	0.854063	0.999802	0.998694	0.00076112	0.0238316	0.711027	0.923478	0.289991	0.999352
E100000100	-	ECs0104	orf, hypothetical protein	0.237594	0	0	0	0.0479828	0.00961706	0.00174595	0.197046	-0.318208	-0.195084	-0.156296	0.0301446	-0.138685	0.20766	0.947031	0.999802	0.998694	0.0622969	0.744699	0.970258	0.80816	0.817465	0.999352
E100000101	yacG	ECs0105	orf, hypothetical protein	0.0630341	0	0	0	-0.0837151	-0.136702	-0.0178625	-0.041413	-0.187118	0.100514	0.200183	0.429619	-0.0823235	-0.0181528	0.918036	0.999802	0.998694	0.587973	0.329118	0.91269	0.719362	0.246763	0.999352
E100000102	yacF	ECs0106	orf, hypothetical protein	0.0228678	0	0	0	0.135689	0.101629	0.0728707	0.430259	-0.509574	-0.335758	-0.207676	0.278422	-0.242201	0.191644	0.96508	0.999802	0.998694	0.00818514	0.71653	0.92355	0.527155	0.450046	0.999352
E100000103	coaE	ECs0107	putative DNA repair protein	0.0171865	0	0	0	0.101061	-0.169767	-0.108671	-0.072283	-0.144999	-0.13106	0.00412127	0.376794	0.0503718	-0.107797	0.174308	0.999802	0.998694	0.761647	0.964571	0.85442	0.389159	0.429154	0.999352
E100000104	guaC	ECs0108	GMP reductase	0	0	0	0	1.27152	1.21005	1.11916	1.52914	0.629563	-0.91677	-1.28428	-1.19953	-0.964695	-0.853421	0.905931	0.999802	0.998694	0.000586826	0	0.50438	0.916321	0.686353	0.999352									-	-
E100000106	hofC	ECs0110	putative integral membrane protein involved in biogenesis of fimbriae, protein transport, DNA uptake	0.00457849	0	0	0	-0.265695	-0.623442	-0.486663	-0.514286	0.677862	0.229345	0.446426	0.342232	-0.694965	-0.219294	0.536146	0.999802	0.998694	0.0117183	0.436081	0.892371	0.947081	0.207592	0.999352
E100000107	hofB	ECs0111	putative integral membrane protein involved in biogenesis of fimbriae, protein transport, DNA uptake	0	0	0	0	-0.570182	-0.384353	-0.426027	-0.447473	0.0939053	0.754273	0.619912	0.138682	0.340064	0.219936	0.648901	0.999802	0.998694	0.0744709	0.0480279	0.896547	0.446839	0.795286	0.999352
E100000108	ppdD	ECs0112	prelipin peptidase dependent protein	0	0	0	0	0.563979	0.0279742	0.0187353	-0.167821	-0.0866	-0.0992408	-0.471622	-0.439664	0.0620996	-0.0465087	0.0432576	0.999802	0.998694	0.812484	0.977783	0.606248	0.976985	0.386452	0.999352
E100000109	nadC	ECs0113	quinolinate phosphoribosyltransferase	0.00014524	0	0	0	-0.140343	-0.0635427	0.0490873	0.23238	0.839224	0.29399	0.124762	-0.356548	0.0545999	-0.144567	0.88225	0.999802	0.998694	0.0188989	0.0562664	0.846944	0.329931	0.401487	0.999352
E100000110	ampD	ECs0114	regulates ampC	1.55823e-05	0	0	0	-0.259881	-0.0781722	-0.2206	-0.0114146	0.895937	0.363011	0.204653	-0.10653	-0.160573	-0.162067	0.63952	0.999802	0.998694	0.00177647	0.0959972	0.870878	0.649602	0.952743	0.999352
E100000111	ampE	ECs0115	regulates ampC	0	0	0	0	-0.354388	-0.256655	0.0229656	-0.147614	1.80999	0.404024	-0.351542	-0.656907	-0.552991	-0.298828	0.825844	0.999802	0.998694	0	0	0.0618634	0.614377	0.892984	0.999352
E100000112	aroP	ECs0116	aromatic amino acid transport protein	0.000392313	0	0	0	-0.0343253	0.222228	-0.104922	0.348252	0.930639	0.663373	-0.171773	0.31057	0.0685387	0.141442	0.501201	0.999802	0.998694	0.0671933	0.500144	0.0961907	0.471597	0.75971	0.999352
E100000113	pdhR	ECs0117	transcriptional regulator for pyruvate dehydrogenase complex	0	0	0	0	0.565763	-0.412739	0.0805495	0.725332	-0.389319	-0.540804	-0.658906	0.909851	-0.456699	0.406659	0.000884013	0.999802	0.944863	0.000742952	0.732957	0.923224	0.00214286	0.0172857	0.999352						+
E100000114	aceE	ECs0118	pyruvate dehydrogenase (decarboxylase component)	0	0	0	0	1.60803	0.572043	1.11264	2.28223	1.22966	-0.991495	-1.04112	-1.12428	-1.21938	-1.15546	0.0168102	0.999802	0.640797	0.0369342	0.00014881	0.980959	0.960034	0.952618	0.999352
E100000115	aceF	ECs0119	pyruvate dehydrogenase (dihydrolipoyltransacetylase component)	0	0	0	0	1.37141	0.518632	1.08471	1.99149	0.859134	-0.56201	-0.74581	-0.93211	-0.950736	-0.92115	0.022661	0.999802	0.782607	0.00867298	0.00277647	0.902447	0.891857	0.988425	0.999352
E100000116	lpdA	ECs0120	lipoamide dehydrogenase (NADH); component of 2-oxodehydrogenase and pyruvate complexes; L-protein of	0	0	0	0	1.72175	0.261632	0.412866	1.1874	1.58639	0.13812	-0.333099	-0.835757	-0.949503	-1.27501	1.42857e-05	0.999802	0.583431	0.226766	0.000136646	0.497183	0.463254	0.907021	0.999352					-					-
E100000117	yacH	ECs0121	putative membrane protein	0.0135731	0	0	0	-0.10348	-0.377751	-0.196155	-0.161283	-0.0853901	0.143353	0.254707	-0.0991378	0.0492775	0.110123	0.124539	0.999802	0.998694	0.72914	0.325905	0.867716	0.362289	0.761023	0.999352
E100000118	acnB	ECs0122	aconitate hydrase B	0	0	0	0	1.49705	-0.198547	-0.0601157	0.174321	1.0842	-0.224747	-0.930623	-0.370581	-0.23566	-0.368459	0.000135135	0.999802	0.998694	0.0528983	0.0106845	0.468995	0.600296	0.923902	0.999352
E100000119	yacL	ECs0123	orf, hypothetical protein	0	0	0	0	-1.64945	-1.62945	-1.51641	-1.61017	0.702186	1.55657	1.70091	1.47856	1.03604	1.2545	0.977539	0.999802	0.998694	0	0.00953004	0.886104	0.791046	0.450046	0.999352
E100000120	speD	ECs0124	S-adenosylmethionine decarboxylase	0	0	0	0	2.4019	1.81047	0.92162	0.976558	-1.75895	-1.72018	-1.08689	-0.857936	0.0623014	-0.110466	0.320874	0.999802	0.998694	7.50751e-06	0.96173	0.654508	0.897739	0.394077	0.999352					-
E100000121	speE	ECs0125	spermidine synthase = putrescine aminopropyltransferase	0	0	0	0	2.06716	1.54122	0.969304	0.700143	-0.423526	-0.937786	-0.847518	-1.00091	-0.851428	-0.922673	0.0602656	0.999802	0.998694	0.000618321	0.158893	0.941671	0.87597	0.870325	0.999352				-	-
E100000122	yacC	ECs0126	orf, hypothetical protein	0.0916293	0	0	0	0.187561	-0.18192	-0.276331	0.334868	0.0430719	-0.524606	-0.332681	-0.301216	0.469965	0.442853	0.558282	0.999802	0.998694	0.575328	0.321258	0.914715	0.98386	0.405328	0.999352
E100000123	yacK	ECs0127	orf, hypothetical protein	0	0	0	0	0.865135	0.853464	0.558579	0.566507	0.0723196	-0.643699	-0.866837	-1.04736	-0.192581	-0.323273	0.988271	0.999802	0.999935	0.165824	0.0675924	0.853192	0.867464	0.150668	0.999352
E100000124	gcd	ECs0128	glucose dehydrogenase	0	0	0	0	-1.00958	-2.63125	-1.69554	-1.41339	0.100976	1.27452	1.32036	1.26968	1.1838	1.58035	0.000210084	0.999802	0.998694	0.00147468	0.0229411	0.980959	0.976078	0.953985	0.999352
E100000125	hpt	ECs0129	hypoxanthine phosphoribosyltransferase	0	0	0	0	1.00916	0.918728	0.650874	0.71766	0.801962	-0.7496	-0.871181	-0.996055	-0.647935	-0.500564	0.913929	0.999802	0.998694	0.853977	0.000620469	0.93716	0.921308	0.713803	0.999352
E100000126	yadF	ECs0130	putative carbonic anhdrase (EC 4.2.1.1)	0	0	0	0	1.80266	0.74346	0.745958	0.991677	-0.156689	-0.981795	-0.654124	-0.557166	-0.424691	-0.651189	9.26829e-05	0.999802	0.998694	6.5389e-05	0.00708535	0.625593	0.911551	0.868176	0.999352
E100000127	yadG	ECs0131	putative ATP-binding component of a transport system	0.000380225	0	0	0	0.0262987	0.611978	0.64043	0.419234	-0.347559	-0.359453	-0.286044	-0.227038	-0.185167	-0.111288	0.0216915	0.999802	0.998694	0.0101256	0.978585	0.951433	0.952168	0.965509	0.999352
E100000128	yadH	ECs0132	orf, hypothetical protein	0	0	0	0	-0.810446	-0.99621	-0.864781	-0.595788	0.574771	0.426561	0.955983	0.962759	0.129312	0.569415	0.695553	0.999802	0.998694	0.000574742	0.745623	0.428754	0.994803	0.132848	0.999352
E100000129	yadI	ECs0133	putative PTS enzyme II B component	0	0	0	0	-0.54081	-0.46989	-0.573236	-0.284222	1.23449	0.533645	0.0627302	-0.412813	-0.219245	0.0791102	0.909945	0.999802	0.998694	3.22581e-06	0.0351205	0.445412	0.459481	0.807337	0.999352
E100000130	yadE	ECs0134	orf, hypothetical protein	0	0	0	0	-0.58204	-0.753893	-0.694907	-0.573929	-0.262382	0.0731177	0.307425	0.554032	0.305065	0.335747	0.490102	0.999802	0.998694	0.144637	0.162986	0.654508	0.613646	0.56703	0.999352
E100000131	panD	ECs0135	aspartate 1-decarboxylase	0	0	0	0	1.12384	1.09967	0.780397	0.866277	0.391031	-0.619426	-0.610895	-0.62845	-0.507693	-0.629828	0.977163	0.999802	0.998694	0.175888	0.00788117	0.99728	0.987199	0.90828	0.999352
E100000132	yadD	ECs0136	orf, hypothetical protein	2.43381e-05	0	0	0	0.135943	-0.353241	0.0238018	-0.0667494	0.218051	0.029649	-0.0408468	-0.394597	-0.25523	-0.214317	0.00410263	0.999802	0.998694	0.15899	0.44131	0.925786	0.375476	0.782788	0.999352
E100000133	panC	ECs0137	pantothenate synthetase	0	0	0	0	0.796797	1.00581	0.942027	1.00703	0.0122643	-0.378705	-0.900579	-1.10799	-0.63261	-0.66167	0.661276	0.999802	0.998694	0.00309993	0.319984	0.443107	0.831087	0.461204	0.999352
E100000134	panB	ECs0138	3-methyl-2-oxobutanoate hydroxymethyltransferase	0	0	0	0	1.1035	1.09131	1.07902	1.23488	0.537832	-0.673012	-1.05577	-1.31722	-0.971214	-0.92519	0.98545	0.999802	0.998694	0.0103479	0.000136646	0.517941	0.698135	0.519715	0.999352
E100000142	folK	ECs0146	7,8-dihydro-6-hydroxymethylpterin- pyrophosphokinase	0	0	0	0	1.07688	0.949215	0.643456	0.87784	-0.60937	-0.856983	-0.758766	-0.641858	-0.52366	-0.438861	0.866667	0.999802	0.998694	0.00037579	0.644901	0.951433	0.931642	0.923602	0.999352
E100000143	pcnB	ECs0147	poly(A) polymerase I	0	0	0	0	1.26058	1.06348	0.972153	0.927327	-0.60589	-0.990172	-0.882805	-0.816023	-0.422452	-0.332704	0.536146	0.999802	0.998694	0	0.199148	0.908393	0.939161	0.437668	0.999352
E100000144	yadB	ECs0148	putative tRNA synthetase	0.0172072	0	0	0	0.180468	-0.39083	-0.569952	-0.471635	0.28053	-0.0639896	0.298574	0.497859	0.0487318	-0.0228559	0.135953	0.999802	0.998694	0.0722554	0.510064	0.770136	0.87597	0.61721	0.999352
E100000145	dksA	ECs0149	dnaK suppressor protein	0	0	0	0	-0.694581	-0.72527	-1.11695	-1.12733	0.991244	1.03111	0.51924	1.15114	1.2589	1.18663	0.971708	0.999802	0.999935	0	0.94035	0.534292	0.406612	0.923641	0.999352
E100000146	sfsA	ECs0150	probable regulator for maltose metabolism	0	0	0	0	-1.9187	-2.05766	-1.89583	-1.60035	1.22688	1.42825	1.64131	1.68943	1.49591	1.20811	0.64167	0.999802	0.998694	0	0.464857	0.723372	0.947366	0.713151	0.999352										+
E100000147	yadP	ECs0151	orf, hypothetical protein	0	0	0	0	0.495908	0.131217	-0.0895899	-0.0480859	-0.467737	-0.426034	-0.36918	0.247929	0.0168819	0.276823	0.108341	0.999802	0.998694	0.096971	0.909284	0.951482	0.147684	0.685145	0.999352
E100000148	hrpB	ECs0152	helicase, ATP-dependent	0	0	0	0	1.7957	0.675153	0.146482	0.220966	-0.302348	-0.505899	-0.157292	-0.268668	-0.84422	-0.712049	0.00084984	0.999802	0.998694	0.166226	0.684837	0.732996	0.926581	0.423957	0.999352
E100000149	mrcB	ECs0153	peptidoglycan synthetase; penicillin-binding protein 1B	0	0	0	0	0.569194	0.561545	0.544892	0.469368	0.0792516	-0.631904	-0.547129	-0.66314	-0.0058908	-0.131589	0.989964	0.999802	0.998694	0.157603	0.0174788	0.93591	0.892781	0.153514	0.999352
E100000150	fhuA	ECs0154	outer membrane protein receptor for ferrichrome, colicin M, and phages T1, T5, and phi80	0.000382394	0	0	0	-0.287129	-0.685348	-0.558176	-0.347646	0.0302065	0.408075	0.226353	0.155749	0.316626	0.123311	0.207098	0.999802	0.998694	0.264555	0.335743	0.870878	0.94785	0.866344	0.999352
E100000151	fhuC	ECs0155	ATP-binding component of hydroxymate-dependent iron transport	0.000157663	0	0	0	-0.219277	-0.658144	-0.525653	-0.420919	0.174717	0.199006	0.0390207	0.190789	-0.046384	0.169706	0.0374464	0.999802	0.998694	0.0143985	0.943096	0.846186	0.829578	0.659906	0.999352
E100000152	fhuD	ECs0156	hydroxamate-dependent iron uptake, cytoplasmic membrane component	0.00101463	0	0	0	-0.0628429	-0.618863	-0.489561	-0.470641	-0.458988	0.956448	0.290679	0.0278058	0.0367208	-0.471747	0.130615	0.999802	0.998775	0.979644	0.00135739	0.399152	0.810995	0.994007	0.999352
E100000153	fhuB	ECs0157	hydroxamate-dependent iron uptake, cytoplasmic membrane component	0.00120254	0	0	0	0.411933	-0.105237	0.16157	0.17204	0.214113	0.151418	0.0377646	-0.131955	-0.269827	-0.389319	0.10275	0.999802	0.999935	0.918018	0.901137	0.933184	0.875876	0.893489	0.999352
E100000154	hemL	ECs0158	glutamate-1-semialdehyde aminotransferase (aminomutase)	0	0	0	0	0.490101	0.514992	0.50873	0.485507	0.765063	0.00403475	-0.310567	-0.466866	-0.279617	-0.25293	0.957145	0.999802	0.998694	0.195732	0.00138045	0.485733	0.793176	0.705643	0.999352
E100000155	yadQ	ECs0159	putative channel transporter	0	0	0	0	-0.399399	-0.516101	-0.498741	-0.153176	-0.138207	0.197693	0.476707	0.513544	0.585439	0.408366	0.648016	0.999802	0.998694	0.948614	0.114253	0.485733	0.953737	0.898026	0.999352					+
E100000156	yadR	ECs0160	orf, hypothetical protein	3.88408e-06	0	0	0	0.0681678	-0.887079	-1.13447	-0.46824	1.1976	0.431804	-0.0740631	0.499641	0.880911	0.683765	0.0100222	0.999802	0.998694	0.000191383	0.115098	0.62797	0.5435	0.704666	0.999352
E100000157	yadS	ECs0161	orf, hypothetical protein	0.00317557	0	0	0	-0.169835	-0.272256	-0.486384	-0.515824	-0.246301	0.244566	-0.372658	-0.0517514	0.846885	0.505499	0.901667	0.999802	0.998694	0.535993	0.306985	0.468591	0.772968	0.207592	0.999352
E100000158	yadT	ECs0162	orf, hypothetical protein	0	0	0	0	0.953374	0.819697	0.628674	0.872074	-0.548548	-0.994797	-0.986215	-0.918004	-0.578645	-0.31573	0.783364	0.999802	0.998694	8.28729e-06	0.198713	0.995804	0.947081	0.59813	0.999352
E100000159	pfs	ECs0163	orf, hypothetical protein	0	0	0	0	0.745722	1.08864	0.734999	1.22016	0.594464	-0.272101	-0.750143	-1.09012	-0.713916	-0.629399	0.307213	0.999802	0.998694	0.0544256	0.0145736	0.485733	0.662701	0.573558	0.999352
E100000160	dgt	ECs0164	deoxyguanosine triphosphate triphosphohydrolase	0.0169406	0	0	0	-0.0411342	-0.0364026	0.0929915	0.302398	-0.113875	0.0604109	-0.298618	-0.0972497	-0.127387	-0.255946	0.989964	0.999802	0.998694	0.0215655	0.428598	0.270658	0.638768	0.959901	0.999352
E100000161	htrA	ECs0165	periplasmic serine protease Do; heat shock protein HtrA	0	0	0	0	0.590364	1.26131	1.11435	0.967195	-0.876584	-0.6989	-0.542479	-0.527387	-0.544759	-0.383393	0.00636344	0.999802	0.998694	0	0.633313	0.870878	0.985872	0.984237	0.999352
E100000162	yaeG	ECs0166	orf, hypothetical protein	9.42211e-07	0	0	0	0.0648801	0.274692	0.0749121	0.0656849	0.728366	-0.0490747	-0.596085	-0.502746	-0.410902	-0.32229	0.38402	0.999802	0.999935	0.00285244	0.0015395	0.125007	0.892781	0.88482	0.999352
E100000163	yaeH	ECs0167	putative structural protein	0	0	0	0	-0.687414	-0.0598812	-0.548942	-0.156861	0.648533	0.682821	0.298824	0.27959	0.232527	0.405106	0.0412657	0.999802	0.998694	0.0207274	0.943549	0.654964	0.985357	0.967144	0.999352
E100000166	dapD	ECs0168	2,3,4,5-tetrahydropyridine-2-carboxylate N-succinyltransferase	0	0	0	0	1.36075	1.8059	1.58054	2.1578	0.312957	-1.00599	-1.72301	-1.5752	-1.06483	-0.793823	0.429766	0.999802	0.998694	0.000363225	0.0173046	0.51442	0.928482	0.647237	0.999352
E100000167	glnD	ECs0169	protein PII; uridylyltransferase acts on regulator of glnA	0.00104716	0	0	0	-0.0196366	-0.165943	-0.0660778	0.0836227	0.303858	0.302343	0.293678	-0.3246	-0.270465	-0.309352	0.575484	0.999802	0.998694	0.298975	0.995716	0.993325	0.0482247	0.932958	0.999352
E100000168	map	ECs0170	methionine aminopeptidase	3.25839e-07	0	0	0	0.486355	0.223653	0.219972	0.375288	0.424432	-0.0642566	-0.293798	-0.339292	-0.298786	-0.209776	0.384605	0.999802	0.998694	0.878328	0.123345	0.792665	0.961786	0.96511	0.999352
E100000169	rpsB	ECs0171	30S ribosomal subunit protein S2	0.0061351	0	0	0	0.139923	0.242107	0.110445	0.401673	0.401393	-0.0655579	-0.417384	-0.220137	0.012825	0.0124854	0.805643	0.999802	0.998694	0.999409	0.0981792	0.527114	0.775412	0.684225	0.999352
E100000170	tsf	ECs0172	protein chain elongation factor EF-Ts	0	0	0	0	2.3568	2.17768	1.89044	2.14583	0.0886005	-2.42947	-2.09588	-1.13475	-0.985817	-0.807319	0.836707	0.999802	0.998694	7.99562e-05	8.88889e-06	0.846497	0.319435	0.923419	0.999352										-
E100000171	pyrH	ECs0173	uridylate kinase	0	0	0	0	1.82497	1.74396	1.92352	1.75308	-0.659416	-1.40005	-1.38351	-1.41395	-0.965247	-1.00642	0.828664	0.999802	0.998694	0	0.00264435	0.986806	0.966532	0.26018	0.999352
E100000172	frr	ECs0174	ribosome releasing factor	0.0627718	0	0	0	0.387706	0.32464	0.139876	0.460929	0.101499	-0.246725	-0.284263	-0.162981	0.282991	0.382308	0.943484	0.999802	0.998694	0.427624	0.521799	0.984356	0.933101	0.638346	0.999352
E100000173	yaeM	ECs0175	putative ATP-binding component of a transport system	0.0017052	0	0	0	0.151189	-0.123675	-0.0927208	-0.0506943	-0.220146	-0.243515	-0.184128	-0.0334533	0.092879	0.328589	0.181962	0.999802	0.998694	0.466651	0.940588	0.944823	0.806071	0.83349	0.999352
E100000174	yaeS	ECs0176	orf, hypothetical protein	0	0	0	0	1.00499	0.595849	0.519238	0.553925	0.0733637	-0.612915	-0.359493	-0.687846	-0.286046	-0.224606	0.289723	0.999802	0.998694	0.216285	0.109824	0.844585	0.739844	0.629222	0.999352
E100000175	cdsA	ECs0177	CDP-diglyceride synthetase	8.87235e-06	0	0	0	0.661948	0.355403	0.405209	0.234774	0.0261035	-0.12156	-0.0374195	-0.298699	-0.252797	-0.0146731	0.476253	0.999802	0.998694	0.60309	0.775058	0.951482	0.798534	0.969534	0.999352
E100000176	yaeL	ECs0178	orf, hypothetical protein	0	0	0	0	1.08387	0.686826	0.786731	0.897528	-0.287794	-0.871683	-0.78018	-0.445531	-0.294338	-0.391154	0.0849652	0.999802	0.998694	1.20321e-05	0.0421419	0.925786	0.56031	0.830334	0.999352
E100000177	yaeT	ECs0179	orf, hypothetical protein	0	0	0	0	1.21734	1.19961	1.25603	1.19388	-0.789064	-0.84115	-0.509703	-0.713882	-0.574289	-0.712528	0.970067	0.999802	0.998694	0	0.859566	0.417755	0.680434	0.786745	0.999352
E100000178	hlpA	ECs0180	histone-like protein, located in outer membrane or nucleoid	0	0	0	0	0.70267	0.692828	0.736771	1.11983	-0.660052	-0.414079	-0.408611	-0.0202458	-0.00684117	0.0915969	0.989964	0.999802	0.998694	7.50751e-06	0.610398	0.999266	0.662701	0.988479	0.999352
E100000179	lpxD	ECs0181	UDP-3-O-(3-hydroxymyristoyl)-glucosamine N-acyltransferase; third step of endotoxin (lipidA) synthes	0	0	0	0	0.927708	0.672494	0.648826	0.719826	-0.664888	-0.412024	-0.184015	-0.153376	-0.134931	0.0599503	0.159869	0.999802	0.998694	0	0.270741	0.63427	0.962736	0.97649	0.999352
E100000180	fabZ	ECs0182	(3R)-hydroxymyristol acyl carrier protein dehydratase	0	0	0	0	1.35805	1.45949	1.33194	1.29372	0.24708	-0.904769	-0.741224	-0.910116	-1.06354	-1.0289	0.82918	0.999802	0.998694	0.000263862	0.000311558	0.864923	0.837725	0.841184	0.999352
E100000181	lpxA	ECs0183	UDP-N-acetylglucosamine acetyltransferase; lipid A biosynthesis	0	0	0	0	1.15802	1.25941	1.05454	1.0612	0.338836	-0.789953	-1.07741	-1.09141	-0.847928	-0.74862	0.883226	0.999802	0.999935	0.0441303	0.0040568	0.795594	0.990582	0.78882	0.999352
E100000182	lpxB	ECs0184	tetraacyldisaccharide-1-P; lipid A biosynthesis, penultimate step	3.25839e-07	0	0	0	0.546852	0.427156	0.638574	0.588413	0.155434	-0.00967862	-0.443049	-0.418113	-0.428331	-0.391366	0.818197	0.999802	0.998694	0.165405	0.691006	0.519872	0.980494	0.989456	0.999352
E100000183	rnhB	ECs0185	RNAse HII, degrades RNA of DNA-RNA hybrids	3.98427e-05	0	0	0	0.444654	0.0364034	0.153215	0.104174	0.246611	0.416724	-0.420857	-0.255187	-0.224389	0.0360202	0.111251	0.999802	0.998694	0.638325	0.641503	0.0463037	0.842139	0.974023	0.999352
E100000184	dnaE	ECs0186	DNA polymerase III, alpha subunit	0	0	0	0	0.589408	0.197412	0.299161	0.248073	-0.502723	-0.557818	-0.298145	-0.303167	-0.0310973	0.00123812	0.0500783	0.999802	0.998694	0.00137051	0.867425	0.648687	0.994803	0.567616	0.999352
E100000185	accA	ECs0187	acetylCoA carboxylase, carboxytransferase component, alpha subunit	0	0	0	0	1.41948	1.31555	1.15919	1.00334	0.657219	-0.518463	-0.85359	-1.08972	-0.938194	-1.03307	0.860193	0.999802	0.998694	0.300502	0.00125501	0.687775	0.793365	0.870325	0.999352
E100000186	ldcC	ECs0188	lysine decarboxylase 2, constitutive	0	0	0	0	-0.831837	-0.898231	-0.941179	-0.570598	-0.343354	1.47416	1.20407	0.800165	0.20987	0.0758244	0.92559	0.999802	0.998694	0.516254	0	0.789914	0.586954	0.328037	0.999352		+				+
E100000187	yaeR	ECs0189	orf, hypothetical protein	0	0	0	0	-0.55292	-0.792414	-0.628636	-0.465409	0.164325	1.12383	0.761218	0.3372	0.362197	0.142966	0.163214	0.999802	0.998694	0.000782041	0	0.277989	0.180388	0.967144	0.999352		+
E100000188	mesJ	ECs0190	cell cycle protein	0	0	0	0	0.463655	0.267463	0.315431	0.33531	-0.375735	-0.273272	-0.428006	-0.190539	-0.211951	-0.0480479	0.474153	0.999802	0.998694	0.00289459	0.7534	0.847675	0.680434	0.977855	0.999352
E100000189	yaeO	ECs0191	orf, hypothetical protein	0	0	0	0	-1.50468	-1.18884	-1.34917	-0.969212	1.45309	1.85605	1.1751	0.653871	0.69761	0.876328	0.375119	0.999802	0.998694	0	0.296117	0.243837	0.4502	0.967151	0.999352
E100000190	-	ECs0192	orf, hypothetical protein	0.110666	0	0	0	0.101314	0.0682101	0.130746	0.0849747	0.195818	0.208978	-0.174773	-0.201098	-0.0210836	-0.0636744	0.937757	0.999802	0.998694	0.621637	0.964975	0.319914	0.968525	0.708558	0.999352
E100000191	yaeJ	ECs0193	orf, hypothetical protein	0	0	0	0	-0.409919	-0.555297	-0.415421	-0.28953	0.0256211	0.24014	0.300789	0.73719	0.209913	0.410132	0.581924	0.999802	0.998694	0.132636	0.390928	0.940341	0.243227	0.12409	0.999352
E100000192	cutF	ECs0194	copper homeostasis protein (lipoprotein)	0.000297323	0	0	0	0.317171	0.456829	0.525627	0.398354	0.346456	-0.00989104	-0.27911	-0.153556	-0.339928	-0.372617	0.776742	0.999802	0.998694	0.883444	0.330638	0.770136	0.897739	0.822177	0.999352
E100000193	yaeF	ECs0195	orf, hypothetical protein	0	0	0	0	0.754193	0.899028	0.690483	0.708193	0.31456	-0.812112	-0.793692	-0.686466	-0.597292	-0.508544	0.721464	0.999802	0.998694	0.158614	0.000358354	0.988632	0.900937	0.916047	0.999352
E100000194	proS	ECs0196	proline tRNA synthetase	0	0	0	0	1.08018	1.08372	1.09649	1.07635	-0.51635	-1.11587	-1.19066	-0.579569	-0.192425	-0.0151876	0.995461	0.999802	0.998694	3.22581e-06	0.0844008	0.951433	0.299128	0.542234	0.999352
E100000195	-	ECs0197	orf, hypothetical protein	0.175867	0	0	0	0.129169	0.135715	0.0361418	-0.319094	-0.123782	0.445011	0.375061	0.202101	-0.293983	0.141761	0.993695	0.999802	0.998694	0.621768	0.169258	0.956939	0.87597	0.489937	0.999352
E100000196	rcsF	ECs0198	regulator in colanic acid synthesis; interacts with RcsB	0	0	0	0	1.07618	1.18783	1.04147	1.21761	0.656066	-0.711381	-0.761109	-0.807416	-0.838623	-0.807854	0.802436	0.999802	0.998694	0.0407215	8.88889e-06	0.959432	0.958576	0.973258	0.999352
E100000197	yaeC	ECs0199	putative lipoprotein	0	0	0	0	1.76676	1.95087	1.87568	1.87921	0.972724	-1.25998	-1.30101	-1.35821	-1.47262	-1.34046	0.658589	0.999802	0.999935	0.00336333	0	0.973054	0.956025	0.900292	0.999352
E100000198	yaeE	ECs0200	putative transport system permease protein	0	0	0	0	1.67676	1.69547	1.84379	1.53804	0.700196	-1.08775	-1.36617	-1.31038	-1.07259	-1.2677	0.977163	0.999802	0.998694	0.00217276	0	0.687775	0.949864	0.705224	0.999352
E100000199	abc	ECs0201	ATP-binding component of a transporter	0	0	0	0	2.30828	2.12979	1.8849	1.75449	-0.680407	-1.56971	-1.67614	-1.79951	-1.1034	-1.15551	0.566745	0.999802	0.998694	0	0.00135626	0.902353	0.870315	0.0772773	0.999352
E100000200	yaeD	ECs0202	putative phosphatase	0	0	0	0	0.94672	1.00576	0.913453	0.932409	0.138669	-0.395603	-0.689545	-0.721767	-0.537396	-0.788293	0.913541	0.999802	0.998694	0.00245538	0.0637708	0.640499	0.969462	0.77744	0.999352
E100000201	yafB	ECs0203	putative aldose reductase (EC 1.1.1.21)	0	0	0	0	0.94315	1.06705	1.0012	0.875635	0.217186	-0.800417	-1.21383	-0.854311	-0.475223	-0.65374	0.822992	0.999802	0.998694	0.0469087	0.00496867	0.59315	0.649193	0.581936	0.999352
E100000202	yafC	ECs0204	putative transcriptional regulator LYSR-type	0	0	0	0	-0.704482	-0.639487	-0.670586	-0.703161	-0.06952	0.314036	0.376095	0.56175	0.762725	1.05949	0.936665	0.999802	0.998694	0.105437	0.416382	0.967219	0.87597	0.85557	0.999352
E100000203	yafD	ECs0205	orf, hypothetical protein	0.00193762	0	0	0	-0.177325	-0.166808	-0.795644	0.151376	0.569567	0.58974	0.311212	0.421215	-0.0587199	-0.0288291	0.989964	0.999802	0.581074	0.300802	0.971441	0.82347	0.933249	0.549161	0.999352
E100000204	-	ECs0206	putative biotin synthesis protein	0.00416131	0	0	0	-0.168585	-0.0782359	-0.604315	-0.329993	0.215688	0.655805	0.440416	0.0592715	-0.395895	-0.266985	0.905931	0.999802	0.998694	0.143046	0.311563	0.865569	0.666181	0.546184	0.999352
E100000205	dniR	ECs0207	transcriptional regulator for nitrite reductase (cytochrome c552)	0	0	0	0	2.11495	2.26844	1.89622	1.17275	-0.936308	-1.388	-1.0272	-1.41705	-1.2621	-1.14843	0.822992	0.999802	0.998694	1.79533e-06	0.350406	0.759617	0.698684	0.897393	0.999352
E100000206	gloB	ECs0208	probable hydroxyacylglutathione hydrolase	0	0	0	0	-0.553911	-0.326629	-0.391819	-0.358987	-0.754423	0.127021	0.779486	0.581851	0.231568	0.403828	0.425585	0.999802	0.998694	0.126232	0.00197111	0.10966	0.78005	0.489937	0.999352
E100000207	yafS	ECs0209	orf, hypothetical protein	0.673474	0	0	0	-0.0206831	0.0486137	-0.135219	0.150516	0.0604952	-0.0136327	-0.196234	-0.126488	-0.228083	-0.117513	0.89048	0.999802	0.998694	0.752835	0.842231	0.820102	0.934034	0.891804	0.999352
E100000208	rnhA	ECs0210	RNase HI, degrades RNA of DNA-RNA hybrids, participates in DNA replication	5.80215e-06	0	0	0	0.356253	0.35697	0.307274	0.197019	0.191584	-0.235688	-0.118059	-0.144763	-0.241212	-0.28151	0.998612	0.999802	0.998694	0.98355	0.0939994	0.88024	0.972042	0.882722	0.999352
E100000209	dnaQ	ECs0211	DNA polymerase III, epsilon subunit	2.72645e-06	0	0	0	0.353361	0.454983	0.442565	0.390133	0.071582	-0.305209	0.0590429	0.00146255	-0.454012	-0.489861	0.812569	0.999802	0.998694	0.226535	0.202197	0.519863	0.947081	0.341041	0.999352
E100000212	yafV	ECs0246	putative EC 3.5. amidase-type enzyme	0	0	0	0	-0.690923	-0.444365	-0.20104	-0.503299	0.415505	0.726168	0.986461	0.618578	0.682799	0.431213	0.620771	0.999802	0.998694	0.0151344	0.511449	0.830927	0.693589	0.959027	0.999352
E100000213	ykfE	ECs0247	orf, hypothetical protein	2.3899e-05	0	0	0	-0.0626664	0.00407136	-0.0626859	0.382027	0.944967	-0.0391512	-0.229543	0.00458677	-0.216339	-0.164512	0.883226	0.999802	0.998694	0.017999	0.000307305	0.796652	0.686614	0.679338	0.999352
E100000214	fadE	ECs0248	putative acyl-CoA dehydrogenase (EC 1.3.99.-)	0	0	0	0	-1.67058	-2.08151	-1.9626	-2.39535	-0.255596	2.17426	2.30563	2.0174	1.30146	1.55233	0.183566	0.999802	0.998694	0	0	0.911191	0.733462	0.207592	0.999352
E100000215	gmhA	ECs0249	phosphoheptose isomerase	0	0	0	0	0.133489	0.278323	0.356765	0.446341	1.03045	0.27497	-0.256675	-0.341901	-0.368655	-0.33272	0.597275	0.999802	0.998694	0.00644478	0.00147368	0.123508	0.89838	0.969074	0.999352									+
E100000216	yafJ	ECs0250	putative amidotransferase	0	0	0	0	0.227475	0.204758	0.312049	0.443776	1.07241	0.258727	-0.0815618	-0.485025	-0.671631	-0.521763	0.963772	0.999802	0.998694	0.00485028	0.00108052	0.457477	0.352691	0.72495	0.999352
E100000217	yafK	ECs0251	orf, hypothetical protein	0	0	0	0	1.11055	0.769672	0.498039	0.556051	0.359877	-0.825601	-0.974546	-0.953573	-0.777347	-0.549209	0.185635	0.999802	0.998694	0.502568	0.000225	0.872722	0.981371	0.807337	0.999352
E100000218	-	ECs0252	orf, hypothetical protein	0.000601063	0	0	0	-0.0853724	-0.318669	-0.25117	-0.347333	-0.334858	0.321217	0.358462	0.543943	0.0772493	0.100679	0.423868	0.999802	0.998694	0.967825	0.0222699	0.970258	0.798534	0.329823	0.999352
E100000219	dinJ	ECs0253	damage-inducible protein J	0	0	0	0	-1.49821	-1.32217	-1.35204	-1.159	-0.343853	1.30198	1.81009	1.8042	1.06456	0.89604	0.695553	0.999802	0.998694	0.0101716	0	0.423522	0.994927	0.172785	0.999352										+
E100000220	yafL	ECs0254	putative lipoprotein	0.519545	0	0	0	0.158594	-0.0750102	0.0934253	-0.0687948	-0.0341805	-0.0577786	-0.0163849	-0.144504	0.293249	0.0580001	0.581131	0.999802	0.998694	0.929858	0.959695	0.973557	0.900937	0.503256	0.999352
E100000222	fhiA	ECs0257	flagellar biosynthesis	0.00240263	0	0	0	0.190258	0.157081	0.153782	0.0368558	0.0992682	-0.162888	-0.221215	-0.241109	0.00813243	-0.389093	0.953598	0.999802	0.998694	0.832044	0.403974	0.951874	0.981371	0.666732	0.999352
E100000223	mbhA	ECs0256	putative motility protein	0	0	0	0	1.30082	1.38916	1.44435	1.39893	-0.229299	-0.641796	-1.0503	-1.00848	-0.768827	-0.515064	0.883226	0.999802	0.998694	1.79533e-06	0.255731	0.567078	0.966887	0.75971	0.999352
E100000224	dinP	ECs0258	damage-inducible protein P; putative tRNA synthetase	0.212206	0	0	0	-0.12509	-0.320615	-0.441281	-0.306831	-0.308463	0.2421	0.0823814	0.225285	0.253669	0.0357546	0.74225	0.999802	0.998694	0.997367	0.221931	0.909007	0.907727	0.982251	0.999352
E100000225	yafN	ECs0259	orf, hypothetical protein	0	0	0	0	-0.574612	-0.662122	-0.509793	-0.489813	-0.545657	0.753117	0.673642	0.656586	0.408129	0.437963	0.743432	0.999802	0.998694	0.77871	0	0.895703	0.977854	0.473884	0.999352							+
E100000226	yafO	ECs0260	orf, hypothetical protein	0.16801	0	0	0	0.136027	-0.513536	-0.634361	-0.442804	-0.0239913	0.728483	0.536949	-0.209787	-0.259748	-0.165027	0.373572	0.999802	0.998694	0.564176	0.350719	0.941567	0.642021	0.982251	0.999352
E100000227	yafP	ECs0261	orf, hypothetical protein	0	0	0	0	-0.354852	-0.270876	-0.236186	-0.186308	0.167279	0.0154101	0.363937	0.225378	0.046954	-0.218032	0.638689	0.999802	0.998694	0.00822203	0.335145	0.0996712	0.664464	0.498008	0.999352
E100000228	-	ECs0262	orf, hypothetical protein	0	0	0	0	-0.439422	-0.502691	-0.333903	-0.435332	-0.174231	0.146638	0.388755	0.254146	0.161969	-0.202069	0.878925	0.999802	0.998694	0.240981	0.198021	0.654508	0.834553	0.882722	0.999352
E100000229	prfH	ECs0263	probable peptide chain release factor	0.00200283	0	0	0	-0.45113	-0.299813	-0.240227	-0.0929156	-0.00971995	0.481042	-0.218384	-0.1871	-0.158595	0.0511713	0.78447	0.999802	0.998694	0.832044	0.214794	0.260647	0.978403	0.979285	0.999352
E100000230	pepD	ECs0264	aminoacyl-histidine dipeptidase (peptidase D)	2.44723e-06	0	0	0	-0.0441697	0.492842	0.621791	0.830729	0.120023	-0.0508148	0.0630929	-0.342499	-0.271918	-0.230701	0.00780638	0.999802	0.998694	0.00298362	0.577115	0.886104	0.403142	0.922259	0.999352
E100000231	gpt	ECs0265	guanine-hypoxanthine phosphoribosyltransferase	0	0	0	0	1.40589	1.66643	1.13191	1.07796	-0.48163	-0.902448	-0.8346	-1.21283	-0.743493	-0.84788	0.555148	0.999802	0.998694	2.0202e-05	0.312527	0.956939	0.657214	0.503256	0.999352
E100000232	yafA	ECs0266	orf, hypothetical protein	3.25839e-07	0	0	0	-0.3061	-0.0300206	-0.133784	0.0943482	0.171078	0.39405	0.374398	-0.105409	-0.369083	-0.249786	0.0965212	0.999802	0.998694	0.705117	0.30039	0.980591	0.108839	0.456738	0.999352
E100000233	crl	ECs0267	transcriptional regulator of cryptic csgA gene for curli surface fibers	0	0	0	0	1.30741	-0.152539	-0.109524	0.00709096	1.65003	0.0251962	-0.256299	-0.337156	-0.520568	-0.494273	5.64972e-05	0.999802	0.998694	1.08108e-05	0.000111111	0.799468	0.947081	0.859559	0.999352
E100000234	phoE	ECs0268	outer membrane pore protein E (E,Ic,NmpAB)	0	0	0	0	0.360615	0.0187934	0.0329098	0.0137452	-0.0101808	-0.221631	-0.268675	-0.370595	-0.168409	-0.295065	0.0534891	0.999802	0.998694	0.919998	0.390928	0.951482	0.870295	0.654555	0.999352
E100000235	proB	ECs0269	gamma-glutamate kinase	0	0	0	0	1.14552	1.28035	1.2156	1.28464	-0.0308601	-0.827674	-0.686042	-0.921448	-0.839663	-0.851769	0.745615	0.999802	0.998694	7.50751e-06	0.00802908	0.88024	0.739844	0.921927	0.999352
E100000236	proA	ECs0270	gamma-glutamylphosphate reductase	0	0	0	0	0.341014	0.579936	0.400602	0.548501	-0.230793	-0.204414	-0.00768826	-0.346986	-0.385039	-0.319293	0.186754	0.999802	0.998694	9.28726e-05	0.925182	0.696311	0.383811	0.950116	0.999352
E100000274	-	ECs0305	putative transcriptional regulator LYSR-type	0.0283469	0	0	0	-0.193876	-0.288489	-0.324733	-0.399806	0.0170436	-0.0561197	-0.147489	0.0588167	0.0821743	0.164567	0.800104	0.999802	0.998694	0.0698211	0.824807	0.91269	0.72646	0.974239	0.999352
E100000275	yagQ	ECs0313	orf, hypothetical protein	1.77402e-05	0	0	0	-0.456729	-0.43995	-0.409926	-0.140892	-0.0342959	0.554317	0.369725	0.171819	0.0613572	-0.148311	0.982592	0.999802	0.998694	0.771266	0.109166	0.867716	0.837725	0.911202	0.999352
E100000276	yagR	ECs0314	orf, hypothetical protein	0	0	0	0	-0.815994	-0.419909	0.373523	0.63455	0.575195	-0.0162319	-0.12866	-0.26915	-0.117784	-0.208483	0.312458	0.999802	0.998694	0.892107	0.175321	0.939687	0.907727	0.892484	0.999352
E100000277	yagS	ECs0315	orf, hypothetical protein	6.90974e-05	0	0	0	-0.408476	-0.231593	0.188431	0.466341	0.387791	-0.00501566	0.0478292	-0.177567	0.110049	-0.121441	0.726518	0.999802	0.998694	0.839292	0.32974	0.967731	0.813176	0.72495	0.999352
E100000278	yagT	ECs0316	putative xanthine dehydrogenase (EC 1.1.1.20)	0	0	0	0	-0.979847	-0.586847	-0.115527	0.162972	0.124039	0.184876	0.42923	0.257231	-0.0283858	0.0619	0.301065	0.999802	0.998694	0.929859	0.910476	0.846944	0.882894	0.75971	0.999352
E100000279	yagU	ECs0317	orf, hypothetical protein	0	0	0	0	-1.03426	-0.0894671	-0.0253807	1.51804	0.566735	0.72599	-0.0606127	0.148638	0.0616721	-0.279801	0.00873347	0.999802	0.0385	0.0243725	0.786943	0.317763	0.870295	0.947138	0.999352		+		-					-
E100000280	ykgJ	ECs0318	putative ferredoxin	6.83673e-05	0	0	0	-0.334955	-0.113371	0.394436	0.572933	0.22473	-0.104322	-0.400147	-0.406089	-0.183491	-0.0966547	0.536146	0.999802	0.998694	0.240981	0.3408	0.696311	0.994803	0.75971	0.999352
E100000281	yagV	ECs0319	orf, hypothetical protein	0.000554861	0	0	0	-0.137576	0.0743288	-0.00663019	0.364056	-0.23592	-0.00258664	0.0388157	0.0570108	-0.136596	-0.132583	0.157918	0.999802	0.645959	0.000328096	0.210121	0.94909	0.974623	0.560728	0.999352
E100000282	yagW	ECs0320	putative receptor	0.639273	0	0	0	0.0340612	0.0736052	-0.0348508	0.147609	-0.179588	-0.0146731	0.00188735	-0.179546	-0.151504	-0.190289	0.947356	0.999802	0.998694	0.258644	0.661601	0.990681	0.825267	0.975606	0.999352
E100000283	yagX	ECs0321	putative enzyme	9.42211e-07	0	0	0	-0.272859	0.0867751	0.0487329	0.750041	-0.178716	-0.241968	-0.274832	-0.195837	-0.108473	-0.231422	0.0328282	0.999802	0.04225	8.28729e-06	0.82197	0.964539	0.897739	0.875678	0.999352
E100000284	yagY	ECs0322	orf, hypothetical protein	0	0	0	0	0.235581	0.391196	0.533162	0.842168	-0.419869	-0.183697	0.071876	-0.561159	-0.318589	-0.325454	0.560748	0.999802	0.998694	0	0.35346	0.618099	0.0517143	0.588963	0.999352		+
E100000285	yagZ	ECs0323	orf, hypothetical protein	0	0	0	0	-0.35938	0.132273	0.423483	1.13844	0.294416	0.180195	0.177898	-0.324045	-0.603851	-0.424926	0.0122244	0.999802	0.156895	0.000358439	0.714594	0.999329	0.220568	0.551775	0.999352
E100000286	ykgK	ECs0324	putative regulator	0.000262104	0	0	0	-0.304833	-0.247386	-0.178793	0.284434	0.637334	0.218165	0.29014	0.0089658	-0.157467	-0.415188	0.934551	0.999802	0.998694	0.306225	0.285646	0.95372	0.744825	0.863803	0.999352
E100000287	ykgL	ECs0326	orf, hypothetical protein	0.0368338	0	0	0	0.0449433	-0.0454093	-0.119631	-0.16341	0.030906	0.17432	0.17364	-0.23584	-0.276092	-0.338571	0.827073	0.999802	0.998694	0.453121	0.659957	0.999329	0.416532	0.960502	0.999352
E100000288	ykgM	ECs0327	putative ribosomal protein	0.522571	0	0	0	-0.0275823	0.452504	0.266346	0.20955	-0.0797346	0.143717	-0.019234	0.570738	-0.0294454	0.312728	0.401848	0.999802	0.998694	0.603235	0.752657	0.935429	0.620341	0.573244	0.999352
E100000289	eaeH	ECs0336	attaching and effacing protein, pathogenesis factor	7.78771e-06	0	0	0	0.083285	-0.184967	-0.207843	-0.12564	-0.107955	0.0372948	0.535597	-0.195173	-0.546484	-0.599957	0.211069	0.999802	0.998694	0.948813	0.622823	0.199357	0.0290492	0.420123	0.999352
E100000292	ykgA	ECs0337	putative ARAC-type regulatory protein	0.000714417	0	0	0	-0.127638	-0.0406711	-0.0751628	-0.0242706	-0.406405	0.429292	0.847321	0.425558	-0.291411	-0.0774805	0.895697	0.999802	0.998694	0.263656	0.0230613	0.59315	0.567586	0.217042	0.999352
E100000293	ykgB	ECs0340	orf, hypothetical protein	0.00263531	0	0	0	-0.171544	-0.340723	-0.247308	-0.358645	-0.105514	-0.0852	0.317447	0.0806927	-0.108611	-0.163619	0.384605	0.999802	0.998694	0.166284	0.937006	0.194	0.549582	0.630006	0.999352
E100000294	-	ECs0339	orf, hypothetical protein	1.43093e-05	0	0	0	0.234568	0.0477192	0.153225	0.0215136	-0.240433	-0.149002	-0.0559723	-0.232357	-0.540708	-0.231256	0.542007	0.999802	0.998694	0.310102	0.795904	0.922022	0.798534	0.546639	0.999352
E100000295	ykgI	ECs0341	orf, hypothetical protein	2.15054e-06	0	0	0	-0.208384	-0.50053	-0.481436	-0.613373	0.0469789	0.391879	0.526068	0.207322	-0.131384	-0.439059	0.153784	0.999802	0.998694	0.00316712	0.173299	0.85966	0.497466	0.427749	0.999352
E100000296	ykgC	ECs0342	putative oxidoreductase	0	0	0	0	-1.09142	-1.23314	-1.12586	-0.880196	-0.620401	1.68299	1.59978	1.24004	0.388338	0.440038	0.797955	0.999802	0.998694	0.459601	0	0.950906	0.653224	0.122139	0.999352									-
E100000297	ykgD	ECs0343	putative ARAC-type regulatory protein	0.00603879	0	0	0	0.0205299	0.00020035	-0.0920993	-0.253836	0.319556	0.236373	-0.114998	-0.251446	-0.356419	-0.302048	0.970067	0.999802	0.998694	0.013862	0.800341	0.468591	0.842814	0.875103	0.999352
E100000298	ykgE	ECs0344	putative dehydrogenase subunit	0	0	0	0	-0.515396	-0.276346	-0.243702	-0.352482	0.190858	0.683012	0.768374	0.21187	0.398864	0.338672	0.557317	0.999802	0.998694	0.099464	0.187938	0.947684	0.406612	0.83349	0.999352
E100000299	ykgF	ECs0345	orf, hypothetical protein	0.437819	0	0	0	-0.173234	-0.111781	-0.256938	-0.248995	0.001904	0.0466925	0.224768	0.240098	-0.0530106	-0.121776	0.936535	0.999802	0.999935	0.521278	0.932381	0.884832	0.989959	0.747881	0.999352
E100000300	ykgG	ECs0346	putative transporter	0.00384771	0	0	0	-0.250941	0.0215751	-0.0447652	-0.00926511	0.718297	-0.0846372	-0.0847069	0.12126	0.0205867	-0.0751218	0.479024	0.999802	0.998694	0.0271749	0.0255602	0.999791	0.829578	0.918943	0.999352
E100000301	-	ECs0347	orf, hypothetical protein	0.171503	0	0	0	-0.193859	-0.115688	-0.331617	-0.280057	-0.185218	-0.0485251	-0.00569743	0.0702751	-0.0272866	-0.269556	0.814336	0.999802	0.998694	0.669786	0.603299	0.95372	0.90341	0.866344	0.999352
E100000302	-	ECs0348	orf, hypothetical protein	0.00811953	0	0	0	-0.0183854	0.162033	0.324338	0.138423	-0.257331	-0.324491	-0.560328	-0.45735	0.0610185	-0.0648739	0.641917	0.999802	0.998694	0.177661	0.870481	0.792983	0.910681	0.329287	0.999352
E100000303	betA	ECs0357	choline dehydrogenase, a flavoprotein	0	0	0	0	0.694225	-0.708623	-0.374871	-0.802115	-0.176077	-0.00349849	-0.0139581	0.149125	0.22341	0.201468	5.64972e-05	0.999802	0.998694	0.064645	0.705066	0.995304	0.875876	0.941828	0.999352
E100000304	betB	ECs0358	NAD+-dependent betaine aldehyde dehydrogenase	0	0	0	0	0.15099	-1.36483	-0.960604	-1.09399	1.9759	0.7306	0.395927	0.0282858	0.137971	0.215826	0	0.999802	0.998694	0	0	0.517941	0.463254	0.871427	0.999352
E100000305	betI	ECs0359	probably transcriptional repressor of bet genes	0	0	0	0	0.228789	-1.07144	-0.689893	-0.965731	2.01994	0.536286	0.513054	-0.0172517	-0.0587137	-0.1342	0	0.999802	0.998694	0	0	0.980916	0.161379	0.953275	0.999352
E100000306	betT	ECs0360	high-affinity choline transport	3.25839e-07	0	0	0	0.157095	-0.406807	-0.195827	-0.50415	0.59258	-0.0203983	-0.282905	0.0421479	0.17907	0.334574	0.000716724	0.999802	0.998694	0	0.00287299	0.517941	0.38422	0.768983	0.999352
E100000307	yahA	ECs0363	orf, hypothetical protein	0.0106178	0	0	0	-0.214297	-0.26865	-0.452767	-0.292141	-0.261974	-0.442999	-0.0936266	0.454788	0.14454	0.714794	0.953566	0.999802	0.998694	0.950417	0.73941	0.766391	0.527155	0.754143	0.999352
E100000308	-	ECs0365	putative transcriptional regulator LYSR-type	3.25839e-07	0	0	0	-0.423603	-0.557615	-0.453303	-0.350353	-0.0957748	0.303022	0.271224	0.130574	-0.0684334	0.277722	0.679448	0.999802	0.998694	0.281042	0.125058	0.970967	0.837725	0.714844	0.999352
E100000309	-	ECs0366	orf, hypothetical protein	5.80215e-06	0	0	0	-0.245708	-0.256352	-0.234191	-0.485077	0.127397	0.532073	0.53711	0.22187	0.0782352	0.120549	0.985962	0.999802	0.998694	0.0174238	0.166325	0.998512	0.586954	0.837648	0.999352
E100000310	yahD	ECs0367	putative transcription factor	0	0	0	0	-0.407592	-0.428168	-0.422744	-0.461851	0.0624564	0.506908	0.612652	0.335119	-0.243743	-0.0404764	0.959542	0.999802	0.998694	0.00555879	0.0313567	0.868233	0.48409	0.0492113	0.999352
E100000311	yahE	ECs0368	orf, hypothetical protein	0.171503	0	0	0	-0.137634	-0.0372841	-0.116732	-0.168551	0.0390363	-0.0655738	0.11068	-0.115653	-0.192088	-0.311061	0.679448	0.999802	0.998694	0.243025	0.649776	0.697092	0.554482	0.877096	0.999352
E100000312	yahF	ECs0369	putative oxidoreductase subunit	0	0	0	0	-0.628306	-0.743931	-0.552851	-0.731168	-0.342777	0.189397	0.660793	0.494832	0.10082	0.128224	0.738615	0.999802	0.998694	0.0904016	0.033768	0.244482	0.793176	0.354676	0.999352
E100000313	yahG	ECs0370	orf, hypothetical protein	0.189974	0	0	0	-0.12171	-0.293131	-0.186388	-0.186767	-0.152065	-0.0860137	0.197266	-0.0970559	-0.20186	-0.166418	0.383034	0.999802	0.999935	0.867653	0.798068	0.446182	0.442943	0.83349	0.999352
E100000314		ECs0371	orf, hypothetical protein	3.25839e-07	0	0	0	0.239794	-0.300687	-0.283818	-0.236693	-0.459641	-0.0191463	-0.0554752	0.273246	0.324772	0.173468	0.00128947	0.999802	0.998694	0.256577	0.0377526	0.95825	0.403318	0.931795	0.999352
E100000315	yahI	ECs0372	putative kinase (EC 2.7.2.2).	0	0	0	0	0.618514	0.354422	0.353699	-0.21799	-0.561992	-0.148613	0.0235303	0.106362	-0.528224	-0.564339	0.295368	0.999802	0.645959	0.173396	0.144445	0.830927	0.916321	0.12409	0.999352
E100000316	yahJ	ECs0373	putative deaminase	0	0	0	0	1.14064	0.872265	0.890215	0.484619	-0.717445	-0.718912	-0.861476	-0.685061	-0.702706	-0.604249	0.347411	0.999802	0.998694	1.67095e-05	0.997107	0.878139	0.818557	0.983781	0.999352
E100000317	yahK	ECs0379	putative oxidoreductase	0	0	0	0	-0.695028	-0.729486	-0.603815	-0.155068	-0.0178907	0.618448	0.87933	0.772578	0.342748	0.51876	0.952012	0.999802	0.998694	0.624849	0.0240882	0.696311	0.89567	0.382536	0.999352		+
E100000318	yahL	ECs0380	orf, hypothetical protein	3.25839e-07	0	0	0	-0.357255	-0.500877	-0.404676	-0.341775	-0.410284	-0.106873	0.514775	0.533106	-0.331986	-0.238098	0.60627	0.999802	0.998694	0.774979	0.21631	0.0598182	0.979792	0.0177273	0.999352
E100000319	-	ECs0381	orf, hypothetical protein	3.25839e-07	0	0	0	-0.373652	-0.570767	-0.375177	-0.394436	-0.0622143	0.276699	0.468961	0.319407	0.125949	-0.0655813	0.429766	0.999802	0.998694	0.13973	0.182438	0.770337	0.808303	0.712031	0.999352
E100000320	yahN	ECs0382	putative cytochrome subunit of dehydrogenase	0	0	0	0	-0.901183	-0.765803	-0.590994	-0.750008	0.832671	1.18334	0.719996	0.541352	0.0928102	0.147437	0.789422	0.999802	0.998694	3.22581e-06	0.34396	0.481112	0.847349	0.456738	0.999352				+
E100000321	yahO	ECs0383	orf, hypothetical protein	0	0	0	0	-2.88805	-2.94019	-2.86713	-2.45528	-0.618357	2.07755	3.2261	2.79172	2.45784	2.58862	0.953598	0.999802	0.998694	1.08108e-05	0	0.0643333	0.653396	0.730142	0.999352		+					+	+		+
E100000322	prpR	ECs0384	regulator for prp operon	0	0	0	0	-1.12807	-1.84131	-1.44023	-1.86548	0.925259	1.75968	1.66694	0.869183	0.727315	0.625771	0.015182	0.999802	0.998694	0	0.0242772	0.944554	0.168721	0.883485	0.999352
E100000323	prpB	ECs0385	putative phosphonomutase 2	0	0	0	0	-1.27415	-1.87982	-1.80017	-1.99928	-1.3439	-1.08703	1.69997	2.70681	2.32583	2.32174	0.176835	0.999802	0.998694	0.166226	0.681886	0	0.229174	0.738373	0.999352
E100000325	prpC	ECs0386	putative citrate synthase; propionate metabolism?	0	0	0	0	-1.31672	-1.25082	-1.30534	-1.52749	-1.90523	-1.6129	1.53526	2.80018	2.48122	2.20339	0.936636	0.999802	0.998694	0.350849	0.559804	0	0.0294516	0.737766	0.999352				+
E100000326	prpD	ECs0387	orf, hypothetical protein	0	0	0	0	-1.07212	-1.13013	-1.10871	-1.5854	-1.10529	-0.533393	0.799938	1.88939	2.06874	1.79067	0.955568	0.999802	0.998694	0.316977	0.295267	0.0627407	0.174078	0.89639	0.999352				+
E100000327	prpE	ECs0388	putative propionyl-CoA synthetase	0	0	0	0	-0.293828	-0.347808	-0.372221	-0.892231	-1.21887	-1.39269	0.241999	1.50152	1.54853	1.25234	0.949101	0.999802	0.998694	0.428711	0.748014	0.00308824	0.0305455	0.97094	0.999352
E100000328	codB	ECs0389	cytosine permease/transport	0	0	0	0	1.05988	1.38307	0.421146	0.569344	-1.24259	-0.988004	-1.21754	-0.0790902	-0.107496	0.189963	0.59672	0.999802	0.998694	0.000101604	0.673112	0.88024	0.130855	0.984237	0.999352
E100000329	codA	ECs0390	cytosine deaminase	0	0	0	0	1.90771	1.96559	1.8571	1.48689	0.0713317	-1.2972	-1.4661	-1.78312	-1.40652	-1.3572	0.929575	0.999802	0.998694	8.28729e-06	0.000138973	0.870878	0.667312	0.549161	0.999352										-
E100000330	cynR	ECs0391	cyn operon positive regulator	0.333601	0	0	0	0.077024	0.0447651	0.0890731	-0.0456359	0.125622	0.0468487	-0.156872	-0.0688611	0.102941	-0.0255728	0.929575	0.999802	0.998694	0.334427	0.737504	0.622679	0.867464	0.650409	0.999352
E100000331	cynT	ECs0392	carbonic anhydrase	0.265277	0	0	0	-0.0872435	-0.0413373	0.124396	0.0763842	-0.143378	-0.244038	-0.242524	-0.133854	-0.328849	-0.0315665	0.918691	0.999802	0.998694	0.328739	0.735733	0.999329	0.870187	0.697519	0.999352
E100000332	cynS	ECs0393	cyanate aminohydrolase, cyanase	0.0649779	0	0	0	-0.110083	-0.126198	-0.00586687	-0.119275	-0.416793	-0.076908	0.134674	0.0971136	-0.159211	-0.0739634	0.970067	0.999802	0.998694	0.11035	0.099916	0.640024	0.950519	0.482246	0.999352
E100000333	cynX	ECs0394	cyanate transport	0.000634248	0	0	0	-0.232938	-0.128379	-0.188287	-0.194701	-0.149288	0.282623	0.311195	0.163607	0.181756	0.12147	0.806703	0.999802	0.999935	0.878905	0.144876	0.979642	0.848615	0.982771	0.999352
E100000334	lacA	ECs0395	thiogalactoside acetyltransferase	0	0	0	0	-0.419487	-0.572957	-0.543033	-0.574321	-0.210553	0.131221	0.437119	0.491596	0.0561872	0.137189	0.593022	0.999802	0.998694	0.104904	0.178636	0.534168	0.942234	0.276521	0.999352		-
E100000335	lacY	ECs0396	galactoside permease (M protein)	0	0	0	0	-1.46056	-1.75528	-1.48746	-1.73536	-1.21372	-1.05634	1.24364	2.63421	2.42635	2.26648	0.53021	0.999802	0.998694	0.166132	0.760873	0	0.0112667	0.837648	0.999352
E100000336	lacZ	ECs0397	beta-D-galactosidase	1.43093e-05	0	0	0	-0.0615703	0.0510685	0.0533149	-0.120304	0.298099	-0.293411	-0.349359	-0.478127	-0.348893	-0.144661	0.545346	0.999802	0.998694	0.00617822	0.000565789	0.922514	0.744118	0.720853	0.999352
E100000337	lacI	ECs0398	transcriptional repressor of the lac operon	0	0	0	0	0.371968	0.334417	0.476376	0.274805	0.0605275	-0.389424	-0.481203	-0.444022	-0.251882	-0.162694	0.932532	0.999802	0.998694	0.324757	0.0544097	0.899501	0.958576	0.69035	0.999352
E100000338	mhpR	ECs0401	transcriptional regulator for mhp operon	0	0	0	0	-0.996704	-2.46112	-2.04596	-1.98649	2.34488	2.40319	1.68951	0.761395	0.0505298	-0.159176	0	0.999802	0.998694	0	0.879467	0.0961896	0.0175714	0.111317	0.999352
E100000339	mhpA	ECs0402	3-(3-hydroxyphenyl)propionate hydroxylase	6.23077e-05	0	0	0	0.304668	0.0781739	0.157243	-0.426611	-0.58356	-0.679577	-0.424175	0.375278	0.554233	0.255029	0.653542	0.999802	0.998694	0.700175	0.856501	0.829339	0.224977	0.866344	0.999352
E100000340	mhpB	ECs0403	2,3-dihydroxyphenylpropionate 1,2-dioxygenase	0.06544	0	0	0	-0.00900058	-0.207755	0.00292228	-0.530628	0.269968	0.0979971	0.0660619	-0.148604	-0.380833	-0.322021	0.648639	0.999802	0.998694	0.012559	0.689068	0.980959	0.808303	0.772543	0.999352
E100000341	mhpC	ECs0404	2-hydroxy-6-ketonona-2,4-dienedioic acid hydrolase	0.000584413	0	0	0	-0.0353582	-0.451468	-0.193006	-0.313054	0.0818198	0.178626	0.289999	0.15597	0.364224	0.262719	0.0314171	0.999802	0.998694	0.0707047	0.745967	0.88024	0.834539	0.668293	0.999352
E100000342	mhpD	ECs0405	2-keto-4-pentenoate hydratase	0	0	0	0	-0.671967	-0.561904	-0.597326	-0.872022	-0.106948	0.117031	0.342018	0.255374	0.542031	0.818517	0.870835	0.999802	0.998694	0.0360616	0.639022	0.857498	0.944538	0.751556	0.999352
E100000343	mhpF	ECs0406	acetaldehyde dehydrogenase	2.88589e-05	0	0	0	-0.192699	-0.470728	-0.317606	-0.250146	0.222585	0.212709	0.0988658	-0.174911	-0.272399	-0.297834	0.0403927	0.999802	0.998694	0.00276536	0.965673	0.820102	0.38422	0.813683	0.999352
E100000344	mhpE	ECs0407	4-hydroxy-2-ketovalerate aldolase	6.40369e-05	0	0	0	-0.332965	-0.0675935	0.199757	-0.0194944	0.360044	-0.0086622	-0.319841	-0.34193	-0.270891	-0.123334	0.221439	0.999802	0.998694	0.096037	0.151415	0.534292	0.97761	0.917747	0.999352
E100000345	mhpT	ECs0408	putative transport protein	0.0490669	0	0	0	0.318045	-0.201443	-0.00739105	-0.0549799	0.0526358	-0.147931	0.40823	0.323157	-0.513568	-0.866435	0.498085	0.999802	0.998694	0.884769	0.830587	0.774813	0.967653	0.51726	0.999352
E100000346	yaiL	ECs0409	nucleoprotein/polynucleotide-associated enzyme	7.97764e-05	0	0	0	0.0572644	0.335581	0.0969106	0.277747	0.239183	-0.194965	-0.2451	-0.415877	-0.503862	-0.276308	0.177499	0.999802	0.998694	0.878471	0.0776393	0.951482	0.78005	0.891804	0.999352
E100000347	yaiM	ECs0410	putative esterase (EC 3.1.1.1)	0	0	0	0	0.539981	0.472492	0.559257	0.440153	0.0907937	-0.46535	-0.532392	-0.504856	-0.387717	-0.268945	0.898378	0.999802	0.998694	0.196368	0.0600292	0.950506	0.977018	0.877096	0.999352		-
E100000348	adhC	ECs0411	alcohol dehydrogenase class III; formaldehyde dehydrogenase, glutathione-dependent	0.00129032	0	0	0	0.103383	0.363653	0.462839	0.477789	-0.144905	-0.073073	-0.118859	-0.500354	-0.273895	-0.200138	0.401848	0.999802	0.99873	0.028782	0.859976	0.966331	0.541085	0.74809	0.999352
E100000349	yaiN	ECs0412	putative alpha helix chain	0.000710454	0	0	0	-0.0430406	0.167603	0.213524	0.230656	-0.153279	0.242074	0.0931896	-0.198325	-0.12298	-0.090542	0.118227	0.999802	0.998694	0.0103714	0.0157042	0.704651	0.301249	0.860791	0.999352
E100000353	-	ECs1564	IS2 hypothetical protein	0.0013178	6	0	5	0.15037	-0.275362	-0.590114	-0.283747	-0.549692	-0.0424045	0.0277541	0.280169	-0.0855027	0.293667	0.175934	0.999802	0.998694	0.455775	0.188914	0.95534	0.787471	0.61721	0.999352
E100000357	tauA	ECs0419	taurine transport system periplasmic protein	0.00582848	0	0	0	0.0592582	-0.59321	-0.0911901	-0.404587	-0.360028	0.34696	0.474222	0.343304	0.238889	0.140202	0.0289114	0.999802	0.998694	0.9107	0.0629092	0.921528	0.902947	0.919307	0.999352
E100000358	tauB	ECs0420	taurine ATP-binding component of a transport system	0.281364	0	0	0	0.255534	0.116588	0.486533	0.268092	-0.0350665	0.118595	-0.0570068	0.050916	-0.307775	-0.523959	0.898094	0.999802	0.998694	0.605749	0.84456	0.933184	0.952168	0.798437	0.999352
E100000359	tauC	ECs0421	taurine transport system permease protein	0.226602	0	0	0	0.0575478	-0.251059	-0.244698	-0.623524	0.0524125	0.0259251	0.396269	0.138969	-0.148911	-0.152349	0.588591	0.999802	0.998694	0.13121	0.966535	0.783638	0.842814	0.804815	0.999352
E100000360	tauD	ECs0422	taurine dioxygenase, 2-oxoglutarate-dependent	0.00149548	0	0	0	0.30954	-0.227098	-0.10243	-0.186472	-0.0374375	-0.294323	-0.277197	-0.355148	0.295828	0.186354	0.0708417	0.999802	0.998694	0.681495	0.538075	0.992339	0.945074	0.269809	0.999352
E100000361	hemB	ECs0423	5-aminolevulinate dehydratase = porphobilinogen synthase	0	0	0	0	0.745376	0.867563	0.841409	0.964844	0.493566	-0.655386	-0.809041	-1.09966	-0.535433	-0.605414	0.840925	0.999802	0.998694	0.179762	0.00273669	0.8969	0.744825	0.388479	0.999352
E100000366	-	ECs0424	putative flagellin structural protein	0.000484891	0	0	0	-0.219651	-0.570196	-0.361108	-0.48184	-0.280889	-0.365686	-0.0216662	0.127468	0.247291	0.474608	0.158364	0.999802	0.998694	0.474958	0.825247	0.574358	0.850841	0.875582	0.999352
E100000367	yaiV	ECs0425	orf, hypothetical protein	0.142914	0	0	0	-0.152825	-0.214006	-0.148088	-0.256894	-0.18601	0.351334	-0.0879346	0.0204649	-0.271035	-0.33953	0.911049	0.999802	0.998694	0.812484	0.0694373	0.410848	0.897739	0.607436	0.999352
E100000368	yaiH	ECs0426	putative enzyme	0	0	0	0	0.441044	0.38405	0.0860132	0.317821	-0.379995	-0.438836	-0.449444	-0.0493828	-0.215134	-0.106528	0.919285	0.999802	0.998694	0.010126	0.878032	0.993325	0.48409	0.817997	0.999352				+
E100000369	sbmA	ECs0427	sensitivity to microcin B17, possibly envelop protein	0	0	0	0	-0.572499	-0.698482	-0.593227	-0.683338	-0.316039	0.209426	0.70125	0.829484	0.826358	0.347265	0.776742	0.999802	0.998694	0.199506	0.0953461	0.375097	0.884579	0.99516	0.999352
E100000370	yaiW	ECs0428	orf, hypothetical protein	3.25839e-07	0	0	0	-0.0069228	-0.269898	-0.624253	-0.406421	-0.467631	-0.0431725	0.195075	0.65468	0.563573	0.431946	0.20704	0.999802	0.998694	0.804488	0.0831146	0.665093	0.24726	0.885544	0.999352
E100000371	-	ECs0429	orf, hypothetical protein	0	0	0	0	-1.02602	-1.14511	-0.988978	-1.2364	0.286252	0.69645	0.498574	0.547082	0.641786	0.66922	0.866697	0.999802	0.998694	0.000109342	0.368618	0.88024	0.968837	0.934982	0.999352
E100000372	-	ECs0430	orf, hypothetical protein	3.25839e-07	0	0	0	-0.232662	-0.471343	-0.25354	-0.480711	0.449676	0.44337	0.248325	0.204559	0.158742	0.215911	0.271163	0.999802	0.998694	3.86473e-05	0.984952	0.755772	0.95128	0.945381	0.999352
E100000373	ddl	ECs0431	D-alanine-D-alanine ligase A	0	0	0	0	0.544236	0.598283	0.634547	0.523469	-0.232636	-0.566099	-0.573511	-0.309637	-0.260847	-0.0338209	0.914073	0.999802	0.998694	0.00204043	0.232422	0.995304	0.649193	0.948954	0.999352
E100000374	yaiB	ECs0432	orf, hypothetical protein	0	0	0	0	-0.767722	0.178889	-0.415997	0.378141	0.988562	0.373458	0.72651	0.283394	-0.30431	-0.467915	0.00483063	0.999802	0.891045	0.120699	0.165463	0.749222	0.625936	0.435976	0.999352
E100000375	phoA	ECs0433	alkaline phosphatase	3.25839e-07	0	0	0	0.206944	0.208388	0.202827	0.221493	0.134622	-0.189324	-0.434171	-0.430648	-0.0671702	-0.223631	0.996656	0.999802	0.998694	0.656985	0.103113	0.531677	0.994803	0.248193	0.999352
E100000376	psiF	ECs0434	induced by phosphate starvation	0	0	0	0	-2.52976	-2.22254	-2.27726	-1.61608	0.297799	2.21647	2.24848	2.20174	1.56045	1.56882	0.375537	0.999802	0.782607	0	0	0.980959	0.963437	0.242296	0.999352		+				+	+
E100000377	yaiC	ECs0435	orf, hypothetical protein	1.10232e-05	0	0	0	0.102425	-0.239101	-0.27078	-0.322006	-0.2792	-0.00587785	-0.18542	-0.0120514	0.392202	0.487157	0.0364118	0.999802	0.998694	0.842976	0.209172	0.729486	0.723955	0.219055	0.999352
E100000378	proC	ECs0437	pyrroline-5-carboxylate reductase	0	0	0	0	0.383114	0.499304	0.455051	0.653855	-0.0894804	-0.241353	-0.240973	-0.160083	-0.273319	-0.108458	0.65546	0.999802	0.998694	0.000173604	0.531631	0.999329	0.893395	0.828053	0.999352
E100000379	-	ECs0436	orf, hypothetical protein	0	0	0	0	0.823799	0.557225	0.660323	0.380271	-0.0787219	-1.03612	-0.792898	-0.642077	-0.350835	-0.261865	0.533099	0.999802	0.998694	0.193269	0.0120061	0.827785	0.891857	0.727124	0.999352
E100000380	aroL	ECs0438	shikimate kinase II	9.54179e-05	0	0	0	0.117579	-0.16797	-0.263082	-0.054496	0.814679	0.269201	-0.369654	0.0922415	0.286987	0.159885	0.192071	0.999802	0.998694	0.000287594	0.0334133	0.0790209	0.289919	0.727542	0.999352
E100000381	yaiA	ECs0439	orf, hypothetical protein	0	0	0	0	-0.847159	-1.31294	-1.33787	-1.1078	0.366622	0.383263	0.629675	1.45747	1.34546	1.23811	0.165845	0.999802	0.998694	7.91209e-05	0.974413	0.836486	0.184061	0.918198	0.999352						+
E100000382	aroM	ECs0440	protein of aro operon, regulated by aroR	0	0	0	0	-0.78291	-0.875381	-0.790013	-0.611712	0.611284	0.48932	0.40122	0.950387	0.843572	0.955743	0.895697	0.999802	0.998694	0.000736273	0.810807	0.951433	0.463254	0.921652	0.999352					+
E100000383	yaiE	ECs0441	orf, hypothetical protein	1.20753e-05	0	0	0	-0.147028	-0.242182	-0.241339	0.180211	0.49007	0.607135	0.123822	0.233319	0.058403	-0.118583	0.800412	0.999802	0.998694	0.185704	0.707685	0.237384	0.876393	0.760101	0.999352
E100000384	-	ECs0442	orf, hypothetical protein	0.00860983	0	0	0	-0.236514	-0.236621	-0.178901	-0.202885	0.0139436	0.0340389	-0.02852	0.0113523	0.0614585	0.169422	0.999511	0.999802	0.998694	0.343494	0.947921	0.941567	0.957053	0.940058	0.999352
E100000385	rdgC	ECs0445	orf, hypothetical protein	0	0	0	0	0.878124	1.38633	1.11262	0.921236	0.557354	-1.01168	-1.10916	-1.07399	-0.922506	-0.881542	0.149744	0.999802	0.998694	0.35531	0.000314214	0.94852	0.978015	0.891804	0.999352
E100000386	yajF	ECs0444	possible NAGC-like transcriptional regulator	0	0	0	0	-1.28612	-0.903617	-0.883267	-0.58651	0.955795	1.43736	1.14706	0.604762	0.114872	-0.0777139	0.158489	0.999802	0.998694	1.79533e-06	0.148645	0.708747	0.337723	0.38425	0.999352
E100000388	araJ	ECs0446	involved in either transport or processing of arabinose polymers	0	0	0	0	0.425544	-0.483434	-0.776829	-0.457186	-0.641052	0.10854	0.304446	0.248779	0.383518	0.422566	0.000146667	0.999802	0.998694	0.495649	0.00735011	0.806084	0.947334	0.852288	0.999352
E100000389	sbcC	ECs0447	ATP-dependent dsDNA exonuclease	0	0	0	0	0.439344	0.428244	0.518478	0.57429	-0.0463338	-0.779517	-0.649735	-0.613645	-0.360684	-0.376083	0.977654	0.999802	0.998694	0.000412078	0.000242507	0.809663	0.949598	0.448725	0.999352					+
E100000390	sbcD	ECs0448	ATP-dependent dsDNA exonuclease	0	0	0	0	0.503983	0.434773	0.313704	0.45853	0.0190652	-0.637163	-0.776026	-0.858409	-0.281978	-0.173138	0.883226	0.999802	0.998694	0.0719623	0.0135678	0.865682	0.914602	0.165357	0.999352
E100000391	phoB	ECs0449	positive response regulator for pho regulon, sensor is PhoR (or CreC)	0	0	0	0	-0.234119	-0.31528	-0.221348	-0.24946	0.955298	0.356718	0.0812127	-0.208811	-0.128741	0.0802865	0.82324	0.999802	0.998694	0	0.0117681	0.586128	0.541085	0.901567	0.999352
E100000392	phoR	ECs0450	positive and negative sensor protein for pho regulon	3.01477e-06	0	0	0	-0.173456	-0.287271	-0.219013	-0.153269	0.695351	0.219705	0.557702	-0.045707	-0.0321423	-0.141754	0.73109	0.999802	0.998694	0.000220805	0.0541479	0.468591	0.0904286	0.984237	0.999352
E100000393	brnQ	ECs0451	branched chain amino acid transport system II carrier protein	0	0	0	0	-0.834025	-0.717601	-0.815296	-0.817405	-0.0403624	-0.363856	-0.0605522	1.65984	1.42888	1.04902	0.865513	0.999802	0.999935	0.0316217	0.467807	0.780534	0.00214286	0.807337	0.999352
E100000394	proY	ECs0452	proline permease transport protein	9.00126e-05	0	0	0	-0.17889	-0.430077	-0.256398	-0.425223	0.19377	0.158762	0.0217845	0.303685	0.394275	0.302959	0.320874	0.999802	0.998694	0.0117149	0.920522	0.869762	0.617925	0.901096	0.999352
E100000395	malZ	ECs0453	maltodextrin glucosidase	0	0	0	0	-0.818486	-0.843312	-0.823241	-0.776797	0.477997	0.123365	0.449207	1.0251	1.05427	0.994221	0.970067	0.999802	0.998694	1.42857e-05	0.27918	0.632677	0.261623	0.974239	0.999352
E100000396	yajB	ECs0455	putative glycoprotein	0.00045162	0	0	0	-0.253782	-0.354036	-0.210392	-0.311125	0.472499	0.410267	0.1038	-0.0904354	0.186914	0.48224	0.869582	0.999802	0.998694	0.0161726	0.894289	0.729612	0.842139	0.720853	0.999352
E100000397	queA	ECs0456	synthesis of queuine in tRNA; probably S-adenosylmethionine:tRNA ribosyltransferase-isomerase	0	0	0	0	1.09635	0.624525	0.488977	0.343895	-0.527641	-0.620546	-0.660829	-0.497795	-0.159241	-0.313967	0.0629703	0.999802	0.998694	0.00254958	0.82197	0.970258	0.84747	0.564229	0.999352				-
E100000398	tgt	ECs0457	tRNA-guanine transglycosylase	0	0	0	0	1.50688	1.59603	1.13183	1.32488	-0.516723	-0.795502	-0.812385	-1.16938	-0.914174	-0.715809	0.883226	0.999802	0.998694	0	0.451774	0.990963	0.606455	0.721193	0.999352		-
E100000399	yajC	ECs0458	orf, hypothetical protein	0	0	0	0	1.54283	1.59441	1.42229	1.46712	0.274358	-0.858605	-1.3242	-1.0944	-0.737643	-0.748314	0.937734	0.999802	0.998694	0.000246866	0.0013469	0.485733	0.793365	0.591092	0.999352							+
E100000400	secD	ECs0459	protein secretion; membrane protein, part of the channel	0	0	0	0	1.82052	1.61441	1.33903	1.3835	-0.323919	-1.01498	-0.853479	-1.20759	-1.05526	-0.974866	0.551594	0.999802	0.998694	0	0.0238316	0.865569	0.560569	0.843207	0.999352									-
E100000401	secF	ECs0460	protein secretion, membrane protein	0	0	0	0	1.20814	1.21633	0.94666	0.983199	-0.736932	-0.926608	-0.939727	-0.816756	-0.377278	-0.288465	0.990536	0.999802	0.998694	3.22581e-06	0.6721	0.993325	0.907727	0.511392	0.999352
E100000402	yajD	ECs0463	orf, hypothetical protein	2.18801e-05	0	0	0	-0.0259829	0.16989	0.169066	0.342859	0.717665	0.163947	-0.0230835	-0.32406	-0.378013	-0.370129	0.449999	0.999802	0.998694	0.0913803	0.0224612	0.776949	0.530093	0.9359	0.999352
E100000403	tsx	ECs0464	nucleoside channel; receptor of phage T6 and colicin K	0	0	0	0	0.818159	0.938384	0.816923	0.591295	1.00059	-0.150737	-0.689005	-0.817034	-0.687909	-0.645792	0.772586	0.999802	0.998694	0.126745	0.000205128	0.260006	0.875876	0.866344	0.999352
E100000404	yajI	ECs0465	orf, hypothetical protein	1.79984e-05	0	0	0	0.460924	0.423333	0.377855	-0.151372	-0.102873	-0.0792203	-0.228131	-0.240129	-0.25191	-0.151719	0.957216	0.999802	0.998694	0.894937	0.958724	0.892371	0.990582	0.988479	0.999352
E100000405	ybaD	ECs0466	orf, hypothetical protein	0	0	0	0	0.5967	0.58908	0.615946	0.691792	0.543166	-0.465385	-0.557568	-0.696721	-0.273185	-0.583566	0.989761	0.999802	0.998694	0.591603	0.000526786	0.924621	0.858424	0.386452	0.999352
E100000406	ribD	ECs0467	bifunctional pyrimidine deaminase/reductase in pathway of riboflavin synthesis	0	0	0	0	1.31757	1.1981	1.25813	1.0967	-0.734465	-1.16431	-0.969648	-0.730293	-0.786829	-0.563443	0.694841	0.999802	0.998694	0	0.0711905	0.746774	0.637232	0.932543	0.999352
E100000407	ribH	ECs0468	riboflavin synthase, beta chain	0	0	0	0	1.24995	1.3436	1.39109	1.5894	-0.675714	-1.16905	-1.15645	-0.892504	-0.716218	-0.446295	0.853943	0.999802	0.998694	0	0.125828	0.993325	0.717225	0.815424	0.999352
E100000408	nusB	ECs0469	transcription termination; L factor	0	0	0	0	0.574619	0.580322	0.434138	0.474317	0.129824	-0.51405	-0.563865	-0.224896	-0.0554965	-0.0863511	0.989964	0.999802	0.998694	0.0983352	0.00466026	0.951433	0.431233	0.736537	0.999352
E100000409	thiL	ECs0470	thiamin-monophosphate kinase	0	0	0	0	0.926989	0.897727	1.11622	0.938409	-0.529295	-0.889314	-0.549692	-0.604186	-0.541239	-0.545192	0.97092	0.999802	0.998694	3.5409e-05	0.380145	0.70509	0.962059	0.95398	0.999352
E100000410	pgpA	ECs0471	phosphatidylglycerophosphatase	0	0	0	0	0.746373	0.434116	0.545707	0.522327	-0.704076	-0.77156	-0.745077	-0.354703	-0.18184	-0.0155266	0.13455	0.999802	0.998694	1.79533e-06	0.838786	0.977117	0.401892	0.760101	0.999352
E100000411	yajO	ECs0473	putative NAD(P)H-dependent xylose reductase	0	0	0	0	-1.45429	-1.17866	-1.10595	-0.924717	0.58929	1.19133	1.07377	1.0727	0.774884	0.850512	0.610522	0.999802	0.998694	0.00034068	0.19939	0.940491	0.998893	0.772543	0.999352						+
E100000412	dxs	ECs0474	1-deoxyxylulose-5-phosphate synthase; flavoprotein	0	0	0	0	1.05812	0.871989	0.806278	0.749055	-0.675681	-0.888672	-0.519823	-0.438147	-0.361062	-0.329475	0.224169	0.999802	0.998694	0	0.251787	0.168148	0.867831	0.866344	0.999352
E100000413	ispA	ECs0475	geranyltranstransferase (farnesyldiphosphate synthase)	0	0	0	0	1.36552	0.866502	0.814892	0.788497	-0.797644	-0.945636	-0.968547	-0.617536	-0.434298	-0.140585	0.0491053	0.999802	0.998694	1.79533e-06	0.708345	0.985818	0.599041	0.81144	0.999352
E100000414	xseB	ECs0476	exonuclease VII, small subunit	0	0	0	0	1.1347	0.925165	0.715491	0.657521	-0.323214	-0.55105	-0.202466	-0.578218	-0.622404	-0.704259	0.548623	0.999802	0.998694	0.000678392	0.52405	0.601089	0.5435	0.961515	0.999352
E100000415	yajK	ECs0477	putative oxidoreductase	0	0	0	0	1.15816	0.956099	0.918955	0.667661	-0.578018	-1.01546	-0.846627	-0.773914	-0.448916	-0.412464	0.446062	0.999802	0.998694	1.79533e-06	0.0955075	0.820102	0.921448	0.484764	0.999352
E100000416	thiJ	ECs0478	4-methyl-5(beta-hydroxyethyl)-thiazole monophosphate synthesis	0.000155164	0	0	0	-0.0912198	-0.0675884	-0.136326	-0.143361	0.484491	0.498519	0.0992186	-0.123475	-0.146811	-0.245908	0.957145	0.999802	0.999935	0.00201085	0.960456	0.270658	0.638768	0.972037	0.999352
E100000417	apbA	ECs0479	involved in thiamin biosynthesis, alternative pyrimidine biosynthesis	0	0	0	0	-0.455005	-0.416819	-0.384746	-0.320059	0.51334	0.768385	0.393247	0.269916	0.188805	0.094977	0.9193	0.999802	0.998694	1.08108e-05	0.223016	0.24777	0.808303	0.876032	0.999352				+
E100000418	yajQ	ECs0480	orf, hypothetical protein	0	0	0	0	0.487132	1.10373	0.768521	0.955213	-0.300855	-0.526862	-0.0297081	-0.0841073	-0.348892	-0.453048	0.00701528	0.999802	0.998694	8.28729e-06	0.492557	0.313295	0.949864	0.649595	0.999352
E100000419	yajR	ECs0481	putative transport protein	2.55795e-05	0	0	0	0.33375	0.298891	0.28567	0.0609722	-0.14989	-0.181595	-0.413988	-0.11188	-0.150636	-0.237092	0.953598	0.999802	0.998694	0.455228	0.93424	0.770136	0.634033	0.96511	0.999352
E100000420	cyoE	ECs0482	protoheme IX farnesyltransferase (haeme O biosynthesis)	0	0	0	0	1.81313	-0.263761	-0.0730539	-0.554949	0.518282	0.631693	0.353354	-0.334908	-0.169546	-0.32893	0	0.999802	0.998694	0.000277989	0.775749	0.714572	0.160067	0.832403	0.999352
E100000421	cyoD	ECs0483	cytochrome o ubiquinol oxidase subunit IV	0	0	0	0	2.18229	-0.996284	-1.14652	-1.14094	0.918264	1.19682	0.765267	0.126168	-0.347789	-0.35121	0	0.999802	0.999935	4.75436e-06	0.612487	0.690548	0.471848	0.591632	0.999352
E100000422	cyoC	ECs0484	cytochrome o ubiquinol oxidase subunit III	0	0	0	0	2.26853	-1.05341	-0.865108	-0.818966	0.987264	1.02779	0.541506	-0.211491	-0.153397	-0.562005	0	0.999802	0.998694	3.22581e-06	0.936641	0.546933	0.244055	0.960502	0.999352
E100000423	cyoB	ECs0485	cytochrome o ubiquinol oxidase subunit I	0	0	0	0	2.7168	-1.1501	-0.915613	-0.719189	1.28688	0.650515	0.219513	-0.454437	-0.423225	-0.539483	0	0.999802	0.998694	1.08108e-05	0.205256	0.711027	0.469425	0.982292	0.999352
E100000424	cyoA	ECs0486	cytochrome o ubiquinol oxidase subunit II	0	0	0	0	2.63471	-1.25282	-1.0424	-0.852983	1.9216	0.846164	0.509361	-0.383418	-0.433664	-0.770953	0	0.999802	0.998694	0	0.00154774	0.656097	0.0553922	0.960502	0.999352					-				+
E100000425	ampG	ECs0487	regulates beta-lactamase synthesis	0	0	0	0	0.769879	0.293088	0.192167	-0.0501385	-0.147277	-0.476684	-0.379018	-0.509572	0.0136399	-0.187748	0.102289	0.999802	0.998694	0.783271	0.386842	0.936207	0.895913	0.386452	0.999352
E100000426	yajG	ECs0488	putative polymerase/proteinase	0	0	0	0	-0.432367	-0.6027	-0.804231	-0.785715	0.589213	1.19738	0.328173	0.30194	1.20981	1.42578	0.781632	0.999802	0.998775	0.000396057	0.157612	0.170345	0.981967	0.158439	0.999352					-
E100000427	bolA	ECs0489	possible regulator of murein genes	0	0	0	0	-0.962416	-0.972442	-1.29268	-1.17553	0.927453	1.58911	1.67071	1.09118	0.934397	1.10155	0.989964	0.999802	0.998694	0	0.0763027	0.951433	0.39488	0.870325	0.999352						+		+		+
E100000428	tig	ECs0490	trigger factor; a molecular chaperone involved in cell division	0	0	0	0	2.1465	2.21593	1.714	1.77723	-0.082003	-1.18557	-1.44812	-1.37563	-0.993069	-1.05265	0.934551	0.999802	0.998694	8.28729e-06	0.012419	0.847675	0.957053	0.675195	0.999352		-							-	-
E100000429	clpP	ECs0491	ATP-dependent proteolytic subunit of clpA-clpP serine protease, heat shock protein F21.5	0	0	0	0	-0.283583	-0.00295033	-0.16535	-0.0615637	0.279889	0.748352	0.795712	0.214134	0.298014	0.477239	0.250428	0.999802	0.998694	0.178228	0.093551	0.957862	0.17761	0.912989	0.999352
E100000430	clpX	ECs0492	ATP-dependent specificity component of clpP serine protease, chaperone	0	0	0	0	-0.468648	-0.568174	-0.559635	-0.392112	0.202775	0.893197	0.534294	0.746477	0.983962	1.17737	0.803649	0.999802	0.998694	0.0155729	0.0101989	0.491067	0.739844	0.663344	0.999352
E100000431	lon	ECs0493	DNA-binding, ATP-dependent protease La; heat shock K-protein	0	0	0	0	1.23149	1.02773	0.948089	1.04607	0.962942	-0.697105	-0.986237	-0.905357	-0.802401	-0.537335	0.551594	0.999802	0.998694	0.790263	0	0.685157	0.929301	0.901096	0.999352
E100000432	hupB	ECs0494	DNA-binding protein HU-beta, NS1 (HU-1)	0	0	0	0	1.4752	1.88421	1.13674	1.6721	1.21364	-0.415029	-0.779975	-1.45147	-1.30472	-1.34418	0.303822	0.999802	0.998694	0.23433	0.000215084	0.718023	0.370688	0.894386	0.999352									-
E100000433	ybaU	ECs0495	putative protease maturation protein	0	0	0	0	1.20876	1.06275	0.830838	0.844174	0.951412	-0.504761	-0.642982	-0.959934	-1.05959	-1.06055	0.705677	0.999802	0.998775	0.718054	0	0.88024	0.606739	0.901096	0.999352
E100000434	ybaV	ECs0496	orf, hypothetical protein	2.72645e-06	0	0	0	-0.224973	-0.433248	-0.311697	-0.492201	0.640759	0.985942	0.22949	-0.489891	-0.0675909	0.170536	0.59693	0.999802	0.998694	0.000280189	0.336056	0.123508	0.167384	0.477965	0.999352
E100000435	ybaW	ECs0497	orf, hypothetical protein	0	0	0	0	-0.930405	-1.10259	-1.13293	-1.18726	0.00671315	1.7391	1.89568	1.24886	0.0481429	0.0842366	0.701391	0.999802	0.998694	0.000203593	0	0.88024	0.25083	0.0197857	0.999352
E100000436	ybaX	ECs0498	orf, hypothetical protein	0	0	0	0	1.16788	0.740242	0.777511	0.447587	0.118842	-0.00792229	-0.164522	-0.58315	-0.698888	-0.742019	0.272252	0.999802	0.998694	0.422068	0.82197	0.912236	0.656475	0.922259	0.999352
E100000437	ybaE	ECs0499	orf, hypothetical protein	5.80215e-06	0	0	0	-0.220398	-0.4674	-0.634193	-0.357717	0.829107	0.879286	0.364653	-0.124326	-0.291338	-0.474916	0.545335	0.999802	0.998694	0.000434477	0.91633	0.443389	0.48373	0.860791	0.999352
E100000438	cof	ECs0500	orf, hypothetical protein	0.109714	0	0	0	0.0188934	-0.154602	-0.20864	-0.311669	0.138234	0.30007	0.281779	0.248054	0.0401706	0.00730187	0.63952	0.999802	0.998694	0.103641	0.655808	0.988632	0.969467	0.760101	0.999352
E100000439	ybaO	ECs0501	putative LRP-like transcriptional regulator	0.000584509	0	0	0	0.311907	0.218928	0.395387	0.187953	-0.371776	-0.317784	-0.19559	0.0718935	-0.328541	-0.102189	0.883226	0.999802	0.998694	0.0894272	0.910091	0.921378	0.756873	0.549161	0.999352
E100000440	mdlA	ECs0502	ATP-binding component of a transport system	0	0	0	0	2.50929	2.47761	2.51133	2.00144	-0.299584	-1.79673	-1.72448	-1.84295	-1.4156	-1.28798	0.970937	0.999802	0.998694	0	0.000389423	0.956939	0.919834	0.575733	0.999352
E100000441	mdlB	ECs0503	putative ATP-binding component of a transport system	0	0	0	0	-1.10597	-1.09199	-1.03292	-1.0359	0.274595	1.26488	0.606896	0.483683	0.513983	1.05429	0.987341	0.999802	0.999935	0.000738372	0.0180762	0.381324	0.919834	0.980021	0.999352
E100000442	glnK	ECs0504	nitrogen regulatory protein P-II 2	0	0	0	0	0.468433	1.341	1.2541	2.22379	0.31343	-1.50915	-1.26759	-1.32602	-0.796752	-1.06942	0.00820507	0.999802	0.432825	3.22581e-06	2.03252e-05	0.848015	0.96244	0.467802	0.999352	+								-	+
E100000443	amtB	ECs0505	probable ammonium transporter	0.000162802	0	0	0	-0.0485878	0.320576	0.414569	0.841115	0.503155	-0.244268	-0.452875	-0.180383	-0.231616	0.0222916	0.21065	0.999802	0.998694	0.277279	0.0247967	0.832758	0.727962	0.959388	0.999352
E100000444	tesB	ECs0506	acyl-CoA thioesterase II	0	0	0	0	0.988538	1.23515	1.22151	1.45156	1.49145	-0.20662	-0.708998	-1.08092	-0.876806	-1.01618	0.726518	0.999802	0.998694	0.944413	0.00120295	0.669166	0.767952	0.877096	0.999352
E100000445	ybaY	ECs0507	glycoprotein/polysaccharide metabolism	0	0	0	0	-1.62895	-1.91221	-1.53844	-1.34658	0.230072	1.84656	1.83243	1.19399	1.10046	1.35005	0.408334	0.999802	0.998694	1.79533e-06	0	0.992736	0.23372	0.917747	0.999352						+		+
E100000446	ybaZ	ECs0508	orf, hypothetical protein	6.62574e-05	0	0	0	-0.293284	-0.300391	-0.48839	-0.281459	0.104959	-0.0244787	0.216017	0.274131	0.161075	0.34197	0.989964	0.999802	0.998694	0.134358	0.707779	0.729612	0.947022	0.877096	0.999352
E100000447	ybaA	ECs0509	orf, hypothetical protein	0	0	0	0	-1.3762	-1.58048	-1.36417	-1.36599	-0.173927	1.19127	1.11437	1.47821	1.18396	1.278	0.726518	0.999802	0.999935	0.0017677	0.00123303	0.955589	0.697551	0.752643	0.999352
E100000448	ylaB	ECs0510	orf, hypothetical protein	0	0	0	0	1.72239	1.46131	1.02473	0.633588	-0.606287	-0.943572	-0.725559	-0.596357	-0.560535	-0.563604	0.384631	0.999802	0.998694	1.42857e-05	0.299537	0.798623	0.879677	0.967151	0.999352									-
E100000449	ylaC	ECs0511	orf, hypothetical protein	0	0	0	0	1.17511	0.416101	0.355217	-0.275715	-0.183261	-0.267843	-0.153307	-0.0235284	-0.251118	-0.181186	0.00362745	0.999802	0.782607	0.781888	0.844471	0.918286	0.891857	0.759815	0.999352
E100000450	ylaD	ECs0512	putative transferase	0	0	0	0	-0.165453	-0.656251	-0.614978	-0.858055	-0.795116	0.699749	0.803244	0.91023	0.567777	0.681871	0.0659091	0.999802	0.998694	0.85479	1.2931e-05	0.928544	0.910681	0.588963	0.999352		-
E100000451	hha	ECs0513	haemolysin expression modulating protein	0	0	0	0	-0.766431	-1.31633	-1.22938	-0.823103	-1.12911	1.41675	1.65095	1.61211	1.21902	1.15602	0.0896365	0.999802	0.998694	0.424388	0	0.848319	0.976683	0.61721	0.999352				-
E100000452	ybaJ	ECs0514	orf, hypothetical protein	0	0	0	0	-0.9117	-1.34888	-1.1519	-0.921257	-0.649716	1.51292	1.51408	1.57018	0.903015	0.900485	0.137039	0.999802	0.998694	0.41877	0	0.999329	0.958576	0.234933	0.999352										+
E100000453	acrB	ECs0515	acridine efflux pump	0	0	0	0	0.62774	0.693819	0.638931	0.720954	-0.264309	-0.668375	-0.10561	-0.223796	-0.20288	-0.22464	0.853428	0.999802	0.998694	4.75436e-06	0.0711905	0.0712849	0.842814	0.974239	0.999352
E100000454	acrA	ECs0516	acridine efflux pump	0	0	0	0	0.577878	0.607779	0.469085	0.644231	-0.376186	-0.3473	0.185785	-0.103118	-0.0427293	-0.287348	0.955568	0.999802	0.998694	5.85534e-05	0.934249	0.212222	0.609321	0.934982	0.999352
E100000455	acrR	ECs0517	acrAB operon repressor	2.88589e-05	0	0	0	0.282348	0.171195	-0.00909525	-0.100521	0.00720543	0.279273	-0.323095	-0.356806	-0.0258041	0.14933	0.74225	0.999802	0.998694	0.660766	0.29886	0.0859453	0.963127	0.4443	0.999352
E100000456	aefA	ECs0518	putative alpha helix protein	0	0	0	0	-0.807726	-0.775772	-0.63476	-0.574126	0.468573	1.54364	1.16386	0.325014	0.0260708	0.414388	0.971008	0.999802	0.998694	0.00638179	0.00982942	0.704614	0.208832	0.751556	0.999352
E100000457	-	ECs0519	orf, hypothetical protein	0.213768	0	0	0	0.00550669	-0.0554368	0.0180004	-0.328357	0.278785	0.129193	-0.111364	-0.298025	-0.020578	0.0710369	0.913541	0.999802	0.998694	0.0247304	0.67851	0.758203	0.80023	0.639093	0.999352
E100000458	priC	ECs0520	primosomal replication protein N''	1.55823e-05	0	0	0	0.388033	0.200776	0.0467929	-0.131767	0.167904	-0.156945	-0.181521	-0.325553	-0.149392	0.120742	0.579493	0.999802	0.998694	0.266826	0.295267	0.982691	0.858108	0.795286	0.999352
E100000459	ybaN	ECs0521	putative gene 58	0	0	0	0	0.476723	0.0846894	-0.00024817	-0.0348525	-0.285951	-0.343047	-0.272133	-0.30215	-0.159084	0.00990595	0.0278116	0.999802	0.998694	0.234604	0.848964	0.928639	0.963457	0.783288	0.999352
E100000460	apt	ECs0522	adenine phosphoribosyltransferase	0	0	0	0	1.32107	1.12889	0.622794	0.526142	-0.513741	-0.857832	-0.630351	-0.436866	-0.304845	-0.0511861	0.63952	0.999802	0.998694	0.000761317	0.339199	0.812364	0.825342	0.877738	0.999352				-
E100000461	dnaX	ECs0523	DNA polymerase III, tau and gamma subunits; DNA elongation factor III	0	0	0	0	0.9781	0.837073	0.700702	0.800676	-0.126347	-0.71842	-0.775663	-0.704409	-0.526585	-0.477946	0.695553	0.999802	0.998694	0.000325301	0.0318167	0.951482	0.932389	0.77744	0.999352
E100000462	ybaB	ECs0524	orf, hypothetical protein	3.25839e-07	0	0	0	0.207166	0.198683	0.116682	0.176675	-1.04438	0.105798	0.381314	0.409131	0.430687	0.495162	0.986473	0.999802	0.998694	0	0	0.57543	0.967678	0.974797	0.999352
E100000463	recR	ECs0525	recombination and repair	0	0	0	0	0.92199	0.853685	0.930878	0.8997	-1.02553	-0.887725	-0.753295	-0.320184	-0.046274	0.128397	0.916588	0.999802	0.998694	0	0.754536	0.904841	0.536402	0.717738	0.999352
E100000464	htpG	ECs0526	chaperone Hsp90, heat shock protein C 62.5	0	0	0	0	1.20368	1.24925	1.24962	1.05358	-0.123188	-1.65133	-1.61454	-0.732537	-0.217064	0.299169	0.930186	0.999802	0.998694	8.28729e-06	0	0.969719	0.014775	0.236835	0.999352
E100000465	adk	ECs0527	adenylate kinase activity; pleiotropic effects on glycerol-3-phosphate acyltransferase activity	0	0	0	0	1.56525	2.0781	1.78264	1.93748	0.613851	-1.286	-1.15091	-1.45264	-1.24661	-1.27265	0.212496	0.999802	0.998694	0.00229943	0.000147147	0.935429	0.799084	0.866344	0.999352
E100000466	hemH	ECs0528	ferrochelatase: final enzyme of heme biosynthesis	0	0	0	0	-0.488866	-0.594324	-0.571419	-0.531262	0.442011	0.835095	0.532659	0.10223	0.340543	0.402538	0.622591	0.999802	0.998694	0	0.0249236	0.310053	0.0918261	0.442729	0.999352
E100000467	ybaC	ECs0529	putative lipase (EC 3.1.1.-)	0	0	0	0	-0.700275	-0.500168	-0.376841	-0.453177	0.502552	0.428373	0.216589	0.0915478	0.337214	0.326085	0.528322	0.999802	0.998694	0.000340074	0.843581	0.792863	0.875876	0.675618	0.999352
E100000468	gsk	ECs0530	inosine-guanosine kinase	0	0	0	0	0.863086	0.480625	0.613693	0.225261	-0.299176	-0.744792	-0.657869	-0.39063	-0.392531	-0.265399	0.294852	0.999802	0.998694	0.145806	0.286029	0.951433	0.786401	0.996776	0.999352
E100000469	ybaL	ECs0531	putative transport protein	1.43093e-05	0	0	0	-0.145614	-0.170717	-0.117875	-0.145345	0.556509	0.239194	0.064996	-0.034959	-0.0804819	-0.0127413	0.943484	0.999802	0.998694	5.19031e-05	0.0899159	0.685849	0.842139	0.931571	0.999352
E100000470	fsr	ECs0532	fosmidomycin resistance protein	0	0	0	0	0.397387	0.101728	0.245339	0.171045	-0.13601	-0.0760482	-0.433034	-0.32717	-0.312981	0.11746	0.137634	0.999802	0.998694	0.163462	0.848964	0.41326	0.875163	0.983781	0.999352				+
E100000471	ushA	ECs0533	UDP-sugar hydrolase (5'-nucleotidase)	0	0	0	0	-0.479538	-0.318645	-0.319401	-0.167332	0.590662	1.18247	0.450967	0.0322396	-0.150364	-0.301464	0.601984	0.999802	0.998694	0.00165224	0.0234898	0.0397656	0.379886	0.75971	0.999352
E100000472	ybaK	ECs0534	orf, hypothetical protein	0	0	0	0	0.553423	0.718313	0.867569	0.982425	-0.589273	-0.472789	-0.301704	-0.569123	-0.467641	-0.433936	0.402537	0.999802	0.998694	0	0.619226	0.722699	0.480676	0.83349	0.999352		+		+
E100000473	ybaP	ECs0535	putative ligase	0.0080434	0	0	0	-0.0229419	-0.156136	0.00123428	-0.0987416	-0.250346	-0.346993	-0.415363	0.154845	0.203239	0.303081	0.682751	0.999802	0.998694	0.538764	0.763757	0.939687	0.147346	0.945667	0.999352
E100000474	ybaQ	ECs0536	orf, hypothetical protein	3.25839e-07	0	0	0	0.503658	0.533034	0.132729	0.634873	0.855238	-0.186336	-0.323063	-0.497255	-0.393966	-0.406291	0.964463	0.999802	0.998694	0.462326	0.00111732	0.886104	0.836829	0.902772	0.999352
E100000475	ybaR	ECs0537	putative ATPase	9.42211e-07	0	0	0	-0.491609	1.19684	0.819445	1.54796	0.0474133	-0.450849	-0.440324	-0.180387	-0.355455	-0.187633	0.000202532	0.999802	0.998694	0.00206192	0.390928	0.998512	0.859027	0.902772	0.999352
E100000476	ybaS	ECs0538	putative glutaminase	0	0	0	0	-2.15651	-1.9172	-1.74634	-0.584792	0.97624	1.56409	1.62262	1.61232	1.24578	1.2977	0.686037	0.999802	0.341897	0.000316231	0.224381	0.970753	0.994803	0.71145	0.999352		+				+		+
E100000477	ybaT	ECs0539	putative amino acid/amine transport protein	0	0	0	0	-1.37577	-1.2059	-1.10903	-0.75099	0.791384	1.37251	0.917825	1.06306	0.555221	0.830187	0.745615	0.999802	0.998694	1.20321e-05	0.130443	0.557532	0.892781	0.440231	0.999352		+						+
E100000478		ECs0545	putative transcriptional regulator	0	0	0	0	-1.04038	-0.889545	-0.814269	-0.512031	0.80137	0.503332	0.670499	0.785649	0.36612	0.436153	0.672411	0.999802	0.998694	3.22581e-06	0.327364	0.847675	0.888439	0.388479	0.999352		+
E100000479	ybbJ	ECs0551	orf, hypothetical protein	0.00445405	0	0	0	0.0909222	-0.0205419	-0.070591	0.0098779	0.549104	0.894245	0.627989	0.124106	-0.159088	-0.0609368	0.856113	0.999802	0.998694	0.116839	0.403083	0.799468	0.48409	0.730142	0.999352
E100000480	ybbK	ECs0552	putative protease	0	0	0	0	-1.56872	-1.29304	-1.31513	-1.11535	-0.0934045	1.88404	1.5818	1.07559	0.777911	1.03408	0.560748	0.999802	0.998694	0.00730419	0	0.796652	0.542018	0.751556	0.999352
E100000481	ybbL	ECs0553	putative ATP-binding component of a transport system	0.00247509	0	0	0	-0.264783	0.172847	0.128289	0.383229	-0.124128	0.351658	0.013905	-0.28443	-0.44991	-0.279635	0.130969	0.999802	0.998694	0.114147	0.1907	0.678599	0.711437	0.854854	0.999352
E100000482	ybbM	ECs0554	putative metal resistance protein	0.0892349	0	0	0	-0.212766	-0.0768573	0.0121288	-0.021689	-0.10132	0.107925	-0.0955743	-0.108982	-0.025802	-0.083283	0.64463	0.999802	0.998694	0.745409	0.435136	0.736325	0.98386	0.898204	0.999352
E100000483	ybbN	ECs0555	putative thioredoxin-like protein	0	0	0	0	0.599847	0.6681	0.555707	0.774016	0.0588406	-0.581964	-0.738604	-0.45202	-0.329183	-0.341718	0.860743	0.999802	0.998694	0.00106619	0.00676498	0.820016	0.5435	0.83349	0.999352
E100000484	ybbO	ECs0556	putative oxidoreductase	0	0	0	0	0.329626	0.274399	0.313437	0.425862	0.509911	-0.541755	-0.672795	-0.348905	-0.0907835	0.087844	0.883226	0.999802	0.998694	0.699626	0	0.843799	0.429579	0.511392	0.999352
E100000485	tesA	ECs0558	acyl-CoA thioesterase I; also functions as protease I	0	0	0	0	0.338316	0.37664	0.204023	0.356845	0.302514	-0.478761	-0.107259	-0.474956	-0.140641	-0.0583827	0.930116	0.999802	0.998694	0.815045	0.000825203	0.352221	0.371479	0.393387	0.999352
E100000486	ybbA	ECs0557	putative ATP-binding component of a transport system	0	0	0	0	-0.470862	-0.656215	-0.50567	-0.473771	0.00623169	0.133239	1.04796	0.265192	0.0958769	0.273517	0.384605	0.999802	0.998694	0.0153731	0.623391	0.00068	0.006875	0.71772	0.999352
E100000487	ybbP	ECs0559	putative oxidoreductase	0	0	0	0	-0.46175	-0.656827	-0.589546	-0.620638	-0.142374	-0.204055	0.122681	0.899499	0.569133	0.645271	0.417431	0.999802	0.998694	0.0271749	0.843581	0.468591	0.0136216	0.426366	0.999352
E100000490	-	ECs0560	orf, hypothetical protein	0.0421216	0	0	0	-0.223649	-0.208441	-0.12445	-0.252879	0.000620472	0.00748227	0.0298351	0.175445	-0.0509011	-0.170576	0.977482	0.999802	0.998694	0.272624	0.983896	0.980959	0.822434	0.649802	0.999352
E100000491	ybbD	ECs0561	orf, hypothetical protein	0	0	0	0	-0.987153	-0.850321	-0.819041	-0.968345	-0.0435166	1.19131	0.923157	0.430764	0.34382	0.573917	0.783364	0.999802	0.998694	0.00348764	0.000525727	0.774816	0.459668	0.928659	0.999352
E100000492	-	ECs0562	orf, hypothetical protein	0	0	0	0	-0.623745	-0.497271	-0.286971	-0.551164	0.190466	1.08923	0.640949	0.213329	0.176853	0.220345	0.805262	0.999802	0.998694	0.0174185	0.00837196	0.502586	0.527155	0.971448	0.999352
E100000493	-	ECs0563	orf, hypothetical protein	2.15054e-06	0	0	0	-0.110524	-0.07717	0.227478	0.161244	0.269693	0.256313	-0.0299634	-0.441475	-0.373591	-0.328848	0.914384	0.999802	0.998694	0.495448	0.949011	0.301714	0.0844724	0.875103	0.999352
E100000494	ybbB	ECs0564	putative capsule anchoring protein	3.25839e-07	0	0	0	0.448549	0.434549	0.441497	0.647236	-0.568553	-0.821723	-0.242538	-0.595933	-0.197805	-0.122828	0.986622	0.999802	0.998694	0.000871878	0.586868	0.423522	0.690325	0.60272	0.999352
E100000495	ybbS	ECs0565	putative transcriptional regulator LYSR-type	0	0	0	0	-0.557544	-0.600213	-0.273307	-0.514221	-0.61167	0.259599	1.09358	0.940814	0.0238281	-0.0991265	0.950835	0.999802	0.998694	0.780231	0.0109061	0.0900718	0.873493	0.0620968	0.999352
E100000496	ybbT	ECs0566	orf, hypothetical protein	0	0	0	0	-0.927984	-0.756634	-0.553817	-0.710722	-0.253498	0.373326	1.94433	1.06487	0.114619	0.104162	0.757658	0.999802	0.998694	0.193126	0.106524	0.000961538	0.128195	0.0900397	0.999352
E100000497	ybbU	ECs0567	putative regulator	0.0631425	0	0	0	0.137703	0.0979933	-0.0581816	0.123355	0.220346	-0.164347	0.451526	-0.0626706	-0.0575165	-0.0245039	0.934551	0.999802	0.998694	0.703277	0.140387	0.0899806	0.202451	0.994007	0.999352
E100000498	gcl	ECs0568	glyoxylate carboligase	0	0	0	0	-1.30101	-1.39034	-1.05787	-1.23922	-1.10937	0.749336	2.93148	1.49435	0.551512	0.378444	0.916179	0.999802	0.998694	0.770263	5.53506e-05	0.0001	0.0130556	0.164741	0.999352
E100000499	gip	ECs0569	glyoxylate-induced protein	0	0	0	0	-1.70736	-1.54049	-1.2557	-1.11908	-0.818472	0.446418	2.74188	1.49704	0.820476	0.97527	0.781697	0.999802	0.998694	0.441162	0.00216275	0	0.0224717	0.319804	0.999352
E100000500	ybbQ	ECs0570	putative oxidoreductase	0	0	0	0	-1.13248	-1.23156	-1.0064	-1.14547	-1.28081	0.31806	3.60995	1.76255	0.323942	0.350105	0.89715	0.999802	0.998694	0.750085	0.000271053	0	0.00214286	0.0200526	0.999352
E100000501	ybbV	ECs0571	orf, hypothetical protein	0	0	0	0	-0.9785	-1.04792	-0.741757	-1.04212	-0.868584	0.224327	2.40539	0.945475	-0.155589	-0.101045	0.923536	0.999802	0.998694	0.636357	0.00323479	0	0.00408333	0.031	0.999352
E100000502	-	ECs0572	putative transport protein	1.25156e-06	0	0	0	-0.153512	-0.354841	-0.54199	-0.579362	-0.443386	0.696633	1.35003	0.510035	-0.0276895	-0.103769	0.682751	0.999802	0.998694	0.726107	0.00322411	0.319373	0.160067	0.424882	0.999352
E100000503	-	ECs0573	putative hydrolase	0	0	0	0	-0.406968	-0.418003	-0.378717	-0.574242	-0.435173	0.16002	1.53458	0.382096	-0.231156	-0.102923	0.98545	0.999802	0.998694	0.609663	0.0313567	0.0001	0.00275	0.146732	0.999352
E100000504	ybbY	ECs0575	putative transport	0.00401292	0	0	0	-0.226964	-0.130694	-0.17668	-0.38706	0.0195827	0.0651757	0.183406	0.224087	0.062184	-0.0516202	0.805643	0.999802	0.998694	0.0904016	0.894289	0.881368	0.958576	0.79058	0.999352
E100000505	ybbZ	ECs0576	orf, hypothetical protein	0.0288842	0	0	0	-0.112933	-0.312573	-0.201019	-0.197899	-0.390139	-0.139829	0.205012	0.112837	-0.149063	0.0388338	0.348229	0.999802	0.999935	0.359755	0.292518	0.393638	0.884579	0.514485	0.999352
E100000506	ylbA	ECs0577	orf, hypothetical protein	0	0	0	0	-1.11905	-0.845519	-0.791353	-0.444701	-0.304007	0.377343	0.811508	1.21617	0.432823	0.284072	0.157918	0.999802	0.998694	0.530067	0.00331939	0.244963	0.308665	0.0210476	0.999352
E100000507	ylbB	ECs0578	putative hydantoin utilization protein	0	0	0	0	-0.597291	-0.6326	-0.613547	-0.468807	-0.221753	0.641913	0.694803	0.684722	0.194159	0.14713	0.937697	0.999802	0.998694	0.2596	0.000424883	0.951433	0.988594	0.183807	0.999352
E100000508	ylbC	ECs0579	putative malate dehydrogenase (EC 1.1.1.37)	0	0	0	0	-0.442105	-0.589631	-0.396271	-0.566938	-0.152031	0.148044	0.641687	0.532627	0.0490372	-0.0583619	0.682208	0.999802	0.998694	0.108565	0.320676	0.293821	0.892781	0.293817	0.999352
E100000509	fdrA	ECs0580	involved in protein transport; multicopy suppressor of dominant negative ftsH mutants	0.474871	0	0	0	-0.0278841	-0.00231046	-0.129397	-0.261932	-0.0119052	0.16102	0.15653	0.0348807	-0.0934214	0.0985933	0.959542	0.999802	0.998694	0.295475	0.562661	0.998512	0.863883	0.840313	0.999352
E100000510	ylbE	ECs0581	orf, hypothetical protein	9.42211e-07	0	0	0	0.107847	0.333774	0.4629	0.129725	-0.650272	-0.691413	0.821535	-0.184586	-0.446626	-0.501398	0.51336	0.999802	0.998694	0.00686063	0.920522	0.0001	0.0155909	0.689005	0.999352
E100000511	ylbF	ECs0582	putative carboxylase	0.0145373	0	0	0	-0.178041	-0.131252	-0.223115	-0.209681	0.227082	0.327816	0.0671129	-0.141382	-0.213078	-0.0160401	0.928051	0.999802	0.998694	0.0707323	0.763689	0.663903	0.73968	0.922	0.999352
E100000512	arcC	ECs0583	putative carbamate kinase (EC 2.7.2.2)	0.608748	0	0	0	0.0146196	-0.0820354	0.0814927	-0.0710227	0.225272	-0.0472109	-0.304035	0.170547	-0.0751048	-0.109923	0.857202	0.999802	0.998694	0.33493	0.458574	0.770337	0.446839	0.730853	0.999352
E100000513	purK	ECs0584	phosphoribosylaminoimidazole carboxylase = AIR carboxylase, CO(2)-fixing subunit	0	0	0	0	1.1136	1.39404	1.2183	1.37329	-0.894197	-0.461955	-0.755464	-1.01684	-0.667282	-0.717525	0.406862	0.999802	0.998694	0	0.203598	0.709536	0.736979	0.568477	0.999352
E100000514	purE	ECs0585	phosphoribosylaminoimidazole carboxylase = AIR carboxylase, catalytic subunit	0	0	0	0	1.44761	1.64551	0.893585	1.47367	-1.1873	-1.01843	-0.775817	-0.785069	-0.516749	-0.508888	0.788952	0.999802	0.998694	0	0.783343	0.870878	0.994803	0.819814	0.999352
E100000515	ybbF	ECs0586	orf, hypothetical protein	0	0	0	0	1.32152	0.97032	0.846982	0.801747	-0.430019	-0.877213	-0.98906	-0.855498	-0.578895	-0.555998	0.292109	0.999802	0.998694	0.000246139	0.234669	0.928544	0.897246	0.721193	0.999352
E100000516	ppiB	ECs0587	peptidyl-prolyl cis-trans isomerase B (rotamase B)	0	0	0	0	0.722332	1.10746	0.738291	1.09628	-0.479545	-0.849161	-0.72848	-0.426998	-0.0935499	0.0534958	0.393317	0.999802	0.998694	0.00021611	0.470119	0.940421	0.793176	0.743648	0.999352
E100000517	cysS	ECs0588	cysteine tRNA synthetase	0	0	0	0	1.02799	1.24841	0.956717	0.992135	0.339251	-0.859652	-1.06669	-0.929471	-0.597547	-0.876968	0.606976	0.999802	0.998694	0.045268	0.00102467	0.85076	0.893395	0.63979	0.999352									-
E100000518	ybcI	ECs0589	orf, hypothetical protein	0	0	0	0	-0.458549	-0.274525	-0.208982	-0.287074	-0.0570363	0.359064	0.410145	0.542338	0.284599	0.0810849	0.596275	0.999802	0.998694	0.413115	0.17412	0.956939	0.872636	0.666732	0.999352
E100000519	ybcJ	ECs0590	orf, hypothetical protein	0	0	0	0	0.528471	0.69835	0.549969	0.741687	0.0120697	-0.126764	-0.556338	-0.734693	-0.564509	-0.573599	0.64463	0.999802	0.998694	0.0064997	0.699835	0.423522	0.809829	0.807337	0.999352
E100000520	folD	ECs0591	5,10-methylene-tetrahydrofolate dehydrogenase; 5,10-methylene-tetrahydrofolate cyclohydrolase	0	0	0	0	0.975478	1.13097	0.933275	1.07115	-0.163774	-0.0892879	-0.736565	-0.882513	-0.491545	-0.648698	0.686227	0.999802	0.998694	1.3089e-05	0.850413	0.152804	0.859857	0.460113	0.999352
E100000521	sfmA	ECs0592	putative fimbrial-like protein	0	0	0	0	-0.757726	-1.00996	-1.24049	-1.21022	0.555809	1.2877	0.597923	0.763657	1.62927	1.69166	0.629194	0.999802	0.998694	1.08108e-05	0.0896193	0.354391	0.892781	0.201334	0.999352
E100000522	sfmC	ECs0593	putative chaperone	3.55263e-05	0	0	0	-0.0859049	0.326721	0.150846	0.416805	-0.267886	-0.344959	-0.579193	-0.622876	-0.317299	-0.353176	0.0482103	0.999802	0.998694	0.00457344	0.824152	0.711027	0.957041	0.520879	0.999352
E100000523	sfmD	ECs0594	putative outer membrane protein, export function	9.73095e-05	0	0	0	-0.27616	-0.343016	-0.439572	-0.705679	-0.110477	0.302142	-0.0385844	0.152927	0.378423	0.12986	0.899782	0.999802	0.998694	0.0256399	0.17412	0.579058	0.79545	0.721193	0.999352
E100000524	sfmH	ECs0595	involved in fimbrial asembly	0.072029	0	0	0	-0.133249	-0.124993	-0.204412	-0.336621	-0.116137	-0.146248	-0.0511808	0.311301	-0.119156	0.0337896	0.986689	0.999802	0.998694	0.31784	0.92242	0.8969	0.40859	0.262128	0.999352
E100000525	sfmF	ECs0596	putative fimbrial-like protein	2.18801e-05	0	0	0	-0.320509	-0.357298	-0.56849	-0.559958	-0.111663	0.382023	0.160893	0.301386	-0.0196415	0.105207	0.945161	0.999802	0.999935	0.0844166	0.0861018	0.773707	0.858424	0.541821	0.999352
E100000526	fimZ	ECs0597	fimbrial Z protein; probable signal transducer	0	0	0	0	1.02271	1.11656	0.659711	0.386859	-0.912722	-0.74889	-0.340649	-0.4731	-0.77043	-0.522336	0.915858	0.999802	0.998694	0.00304158	0.78788	0.729897	0.923283	0.787412	0.999352
E100000528		ECs1612	putative sensory transduction regulator	0	8	0	52	-0.727384	-0.0599889	0.0416424	0.559779	0.722194	0.962104	0.78989	-0.33424	-0.780837	-0.773838	0.00615078	0.999802	0.998694	0.597091	0.501005	0.85966	0.006875	0.413216	0.999352
E100000532		ECs1613	orf, hypothetical protein	3.25839e-07	8	0	52	-0.531995	-0.115579	0.0552222	0.556599	0.759893	0.856342	0.146334	-0.365572	-0.812652	-0.634903	0.272682	0.999802	0.998694	0.626025	0.859976	0.322131	0.541085	0.572288	0.999352
E100000533	-	ECs1614	methylviologen resistance	6.37496e-06	8	0	52	-0.261432	-0.49382	-0.441402	-0.527935	-0.321089	-0.423024	0.267733	0.478927	0.576642	0.62954	0.530468	0.999802	0.998694	0.526	0.81676	0.183686	0.801629	0.916319	0.999352
E100000534	-	ECs1615	orf, hypothetical protein	0	8	0	52	-0.495172	-0.598052	-0.566767	-0.625744	-0.524039	0.0797072	0.341128	0.343955	0.0367603	-0.0649599	0.735275	0.999802	0.998694	0.650238	0.00699304	0.579058	0.996529	0.436082	0.999352
E100000537	ybcN	ECs1616	orf, hypothetical protein	0.148019	8	0	52	-0.0378353	-0.0490292	0.0180886	-0.0600677	0.0463662	-0.196886	-0.159765	-0.497526	-0.0564778	-0.0601575	0.983598	0.999802	0.998694	0.674238	0.378341	0.96632	0.485807	0.286298	0.999352
E100000538		ECs1617	similar to phage 82 and lambda proteins	0.350995	8	0	52	-0.0631039	-0.1185	-0.103602	-0.125245	-0.133103	-0.231901	-0.196642	-0.183764	-0.228028	-0.147132	0.856842	0.999802	0.998694	0.968633	0.662765	0.95534	0.981371	0.933326	0.999352
E100000539		ECs1618	orf, hypothetical protein	3.25839e-07	8	0	52	0.605314	0.411811	0.431291	0.102746	-0.400793	0.0640951	-0.558845	-0.314609	-0.0764481	-0.286825	0.666136	0.999802	0.998694	0.120309	0.205256	0.287738	0.782285	0.767365	0.999352
E100000540	rus	ECs1619	endodeoxyribonuclease RUS (Holliday junction resolvase)	0.246693	8	0	52	-0.0650914	-0.126446	0.0230897	-0.0211325	-0.0827859	0.0493061	-0.275453	0.120016	-0.174699	-0.0194734	0.831321	0.999802	0.998694	0.747057	0.542938	0.304486	0.178889	0.355691	0.999352
E100000546	-	ECs1623	bacteriophage lambda endopeptidase homolog	3.01477e-06	8	0	52	-0.308041	-0.681842	-0.391167	-0.18824	0.177771	0.17079	0.0901221	0.269247	0.175806	0.429655	0.0884425	0.999802	0.998694	0.140338	0.985083	0.931768	0.793176	0.898026	0.999352
E100000547	-	ECs1625	bacteriophage lambda Bor protein homolog	0	8	0	52	1.92714	1.89574	1.36096	0.78864	-1.08361	-1.28144	-1.43202	-1.1111	-0.602082	-0.652433	0.970958	0.999802	0.998694	3.22581e-06	0.692178	0.910287	0.739844	0.489937	0.999352		-
E100000548	-	ECs1626	putative an envelop protein	0.000131164	0	0	0	-0.00240107	0.242451	0.00159794	-0.0149676	-0.35513	-0.331302	-0.48688	-0.188061	-0.184064	-0.0922822	0.13387	0.999802	0.998694	0.0595619	0.926933	0.770337	0.417843	0.994007	0.999352
E100000549	-	ECs1627	orf, hypothetical protein	0.000458993	8	0	52	-0.313063	0.348241	-0.00600496	-0.0504295	0.328695	0.0257861	-0.243072	-0.0621452	-0.324968	-0.500072	0.00362222	0.999802	0.998694	0.147062	0.320676	0.685532	0.799192	0.645712	0.999352
E100000552	-	ECs1656	orf, hypothetical protein	0	8	0	52	1.25695	1.28401	0.759574	0.593421	-0.678614	-0.77181	-1.09349	-1.0745	-0.772381	-0.617779	0.980601	0.999802	0.998694	0.0048482	0.88504	0.820102	0.989862	0.793299	0.999352
E100000553	-	ECs1657	orf, hypothetical protein	3.25839e-07	8	0	52	0.44331	0.275434	0.369017	0.15344	-0.159136	-0.45966	-0.615167	-0.571667	-0.162739	-0.328507	0.726518	0.999802	0.998694	0.35172	0.450842	0.886104	0.966887	0.527999	0.999352
E100000555	ompT	ECs1663	outer membrane protein 3b (a), protease VII	0	8	0	52	1.37768	1.69844	1.81268	1.54859	-0.234819	-1.16799	-0.454282	-0.304434	-0.737211	-1.27065	0.283537	0.999802	0.998694	0	0.00457198	0.148904	0.869544	0.454323	0.999352		-								-
E100000556	envY	ECs0598	envelope protein; thermoregulation of porin biosynthesis	0.000250419	0	0	0	-0.651306	-0.382245	-0.243665	-0.207012	-0.0849172	0.0330569	-0.00483814	0.329846	0.445871	-0.00483814	0.657278	0.999802	0.998694	0.804371	0.851213	0.984368	0.782155	0.932211	0.999352
E100000557	ybcH	ECs0599	orf, hypothetical protein	0	0	0	0	0.529359	0.863316	0.559546	0.45569	-0.301192	-0.789496	-0.653359	-0.532544	-0.32259	-0.741634	0.329004	0.999802	0.998694	0.0220474	0.194663	0.907588	0.907727	0.807431	0.999352
E100000558	nfrA	ECs0600	bacteriophage N4 receptor, outer membrane protein	0.312547	0	0	0	-0.0520766	0.0163537	0.165871	0.0842925	-0.116341	0.0459192	0.0905532	-0.167028	-0.34038	-0.251779	0.891154	0.999802	0.998694	0.455671	0.627385	0.962167	0.677197	0.789547	0.999352
E100000559	nfrB	ECs0601	bacteriophage N4 receptor, outer membrane protein	0	0	0	0	0.232237	-0.041222	0.22079	0.0445101	-0.246963	-0.312765	-0.383765	-0.243948	-0.20981	-0.188305	0.0556739	0.999802	0.998694	0.0736444	0.770847	0.897679	0.739844	0.945381	0.999352
E100000560	ybcZ	ECs0608	putative 2-component sensor protein	0.291138	0	0	0	0.0865936	0.122864	0.316552	-0.0359831	-0.221462	-0.138864	-0.17075	-0.0925923	-0.303746	-0.0555307	0.961794	0.999802	0.998694	0.605981	0.862406	0.981219	0.945434	0.807754	0.999352
E100000561	ylcA	ECs0609	putative 2-component transcriptional regulator	1.15395e-05	0	0	0	0.395606	0.730073	0.523242	0.610311	-0.303665	-0.147664	-0.181495	-0.480163	-0.592546	-0.547718	0.406695	0.999802	0.998694	0.0101228	0.748509	0.981219	0.744825	0.916937	0.999352
E100000562	ylcB	ECs0610	putative resistance protein	0	0	0	0	0.665693	1.96657	1.08298	1.74753	-0.562663	-1.0353	-1.32653	-1.07707	-0.995035	-0.957917	0.00994919	0.999802	0.998694	9.28726e-05	0.511263	0.88024	0.891857	0.96511	0.999352				+
E100000563	ylcC	ECs0611	orf, hypothetical protein	0	0	0	0	0.554911	2.20224	1.84686	1.98705	-0.835697	-0.70083	-0.640843	-1.30646	-1.10158	-0.974024	0.000738095	0.999802	0.998694	1.79533e-06	0.858274	0.977117	0.560569	0.893489	0.999352
E100000564	ylcD	ECs0612	putative resistance protein	0	0	0	0	0.416519	2.20539	1.55527	1.84221	-0.773343	-0.967819	-1.29012	-0.802813	-0.872649	-1.09398	0.000640845	0.999802	0.998694	8.28729e-06	0.806982	0.865569	0.738567	0.969248	0.999352				+
E100000565	ybdE	ECs0613	putative inner membrane component for iron transport	0	0	0	0	0.588582	2.25015	1.90989	1.95274	-0.74782	-1.26897	-1.37877	-1.31174	-1.16766	-1.03401	0.00118047	0.999802	0.998694	7.50751e-06	0.447328	0.956939	0.970801	0.93393	0.999352
E100000566	pheP	ECs0614	phenylalanine-specific transport system	0	0	0	0	1.5911	1.38996	0.601075	0.737509	-0.519676	-1.00879	-1.20537	-1.15441	-0.753772	-0.585885	0.779328	0.999802	0.998694	0.00467387	0.352245	0.896412	0.972563	0.691385	0.999352
E100000567	ybdG	ECs0615	putative transport	0	0	0	0	1.1875	1.50372	1.54186	1.54296	0.234587	-0.818849	-1.22866	-1.20272	-1.05206	-1.05864	0.301065	0.999802	0.999935	2.34858e-05	0.00154774	0.535829	0.979508	0.861084	0.999352
E100000568	nfnB	ECs0616	oxygen-insensitive NAD(P)H nitroreductase	0	0	0	0	0.860189	1.17631	0.900072	1.26087	0.246675	-0.592249	-1.07279	-0.647853	-0.689381	-0.561898	0.251864	0.999802	0.998694	0.000403743	0.0063644	0.384768	0.471848	0.964603	0.999352									-
E100000569	ybdF	ECs0617	orf, hypothetical protein	0.00276935	0	0	0	-0.138912	-0.217697	-0.206172	-0.0114298	0.436962	0.244582	-0.121973	-0.311805	-0.0669451	-0.0635648	0.827073	0.999802	0.998694	0.0341521	0.460155	0.377609	0.726596	0.573823	0.999352
E100000570	ybdJ	ECs0618	orf, hypothetical protein	0.000632319	0	0	0	0.291433	0.382857	0.281766	0.364269	0.171091	-0.367973	-0.513082	-0.238349	0.0466681	-0.0990528	0.87899	0.999802	0.998694	0.56337	0.125279	0.892098	0.735932	0.688542	0.999352
E100000571	ybdK	ECs0619	orf, hypothetical protein	0	0	0	0	-1.61282	-1.89361	-1.75009	-1.40224	0.147426	1.5761	1.50728	1.67557	1.39865	0.996521	0.601984	0.999802	0.998694	0.000268571	0.00190129	0.965096	0.897739	0.794159	0.999352						+
E100000573	entD	ECs0622	enterochelin synthetase, component D	0.000257995	0	0	0	-0.227813	-0.295009	-0.315808	-0.332782	-0.207223	0.0736173	0.208648	-0.0696892	0.0784219	0.200574	0.833318	0.999802	0.998694	0.531712	0.192273	0.820102	0.484645	0.751556	0.999352
E100000574	fepA	ECs0623	outer membrane receptor for ferric enterobactin (enterochelin) and colicins B and D	0	0	0	0	-0.570725	-0.505856	-0.379314	-0.650605	0.108892	0.589901	0.884385	0.365158	0.244401	0.553853	0.893876	0.999802	0.998694	0.00233239	0.0799475	0.620395	0.243227	0.866093	0.999352
E100000575	fes	ECs0624	enterochelin esterase	0.0245957	0	0	0	-0.133794	-0.294023	-0.230519	-0.340469	0.195255	0.169619	0.0883182	-0.123719	-0.064279	0.046354	0.544017	0.999802	0.998694	0.0126086	0.933588	0.919236	0.684982	0.928219	0.999352
E100000576	entF	ECs0625	ATP-dependent serine activating enzyme (may be part of enterobactin synthase as component F)	0.210797	0	0	0	-0.140537	-0.308712	-0.172965	-0.260932	0.0990816	0.285617	-0.046556	0.238991	-0.134023	-0.185436	0.713126	0.999802	0.998694	0.260209	0.652499	0.678599	0.723955	0.560947	0.999352
E100000577	fepE	ECs0626	ferric enterobactin (enterochelin) transport	0.0101389	0	0	0	-0.30221	-0.572264	-0.486764	-0.493584	0.145081	0.0767925	0.448304	0.293681	-0.149983	0.00499105	0.595394	0.999802	0.999935	0.102984	0.902923	0.723372	0.899224	0.58694	0.999352
E100000578	fepC	ECs0627	ATP-binding component of ferric enterobactin transport	5.61422e-05	0	0	0	0.244734	0.13616	0.131079	0.00855122	-0.0852719	-0.266145	-0.466441	-0.482636	-0.0996221	-0.174936	0.815709	0.999802	0.998694	0.764355	0.621836	0.820102	0.984653	0.489937	0.999352
E100000579	fepG	ECs0628	ferric enterobactin transport protein	0.00198214	0	0	0	-0.258345	-0.375146	-0.298147	-0.196597	0.0294271	0.0173883	0.11257	0.077742	-0.203014	-0.00789712	0.659618	0.999802	0.998694	0.253175	0.965698	0.882524	0.957053	0.453521	0.999352
E100000580	fepD	ECs0629	ferric enterobactin (enterochelin) transport	0	0	0	0	-0.249502	-0.434684	-0.382889	-0.416178	-0.0168317	0.145857	0.194254	-0.0307046	0.0938581	0.137182	0.12354	0.999802	0.998694	0.00297949	0.298705	0.923224	0.409477	0.677068	0.999352
E100000581	ybdA	ECs0630	putative transport	0	0	0	0	-0.437471	-0.364268	-0.349688	-0.500275	0.25006	0.156065	-0.152426	0.0581789	0.173567	0.212605	0.832084	0.999802	0.998694	0.000345238	0.73645	0.468591	0.666181	0.834866	0.999352
E100000582	fepB	ECs0631	ferric enterobactin (enterochelin) binding protein; periplasmic component	0.0364386	0	0	0	0.181669	0.0774175	0.273533	0.0488076	-0.25955	-0.118898	0.0623432	-0.0502896	-0.0267262	0.197692	0.78791	0.999802	0.998694	0.210882	0.661684	0.813264	0.881451	0.975719	0.999352
E100000583	entC	ECs0632	isochorismate hydroxymutase 2, enterochelin biosynthesis	0.797165	0	0	0	-0.00120055	0.0744331	0.150897	0.0952783	-0.0883449	-0.143219	-0.0108555	0.176597	0.0624865	0.0919561	0.86846	0.999802	0.998694	0.481809	0.875002	0.873359	0.782536	0.871642	0.999352
E100000584	entE	ECs0633	2,3-dihydroxybenzoate-AMP ligase	0.00724079	0	0	0	0.115195	-0.148866	-0.402437	-0.469812	0.778872	0.342761	0.144266	0.136752	0.0409901	0.077518	0.524122	0.999802	0.998694	0.000405694	0.278625	0.865569	0.994803	0.928219	0.999352
E100000585	entB	ECs0634	2,3-dihydro-2,3-dihydroxybenzoate synthetase, isochroismatase	9.42211e-07	0	0	0	-0.655509	-0.637011	-0.787523	-0.53728	-0.526747	-0.22853	0.676296	1.27533	0.369425	0.286072	0.985962	0.999802	0.998694	0.982849	0.588321	0.229534	0.511586	0.218877	0.999352
E100000586	entA	ECs0635	2,3-dihydro-2,3-dihydroxybenzoate dehydrogenase, enterochelin biosynthesis	0.792154	0	0	0	0.00369412	-0.139088	0.0606081	-0.079438	-0.0428583	-0.00657895	-0.308098	-0.133272	0.139914	0.109802	0.77043	0.999802	0.998694	0.919998	0.93482	0.718119	0.850841	0.708931	0.999352
E100000587	ybdB	ECs0636	orf, hypothetical protein	3.25839e-07	0	0	0	0.463915	0.446247	0.485969	0.271009	-0.0222727	0.533634	0.146378	-0.162543	-0.463332	-0.491334	0.977482	0.999802	0.998694	0.275088	0.056024	0.485733	0.609604	0.584331	0.999352
E100000588	cstA	ECs0637	carbon starvation protein	0.00012116	0	0	0	-0.256979	0.0470727	0.389674	-0.0704263	0.777523	0.608854	0.789668	0.323594	0.278307	0.519566	0.577924	0.999802	0.998694	0.0443049	0.773158	0.902093	0.638768	0.974239	0.999352
E100000589	ybdH	ECs0638	putative oxidoreductase	0	0	0	0	0.692533	0.646816	0.478918	0.229491	-0.400321	-0.366471	-0.542743	0.136401	-0.351326	0.0112979	0.943484	0.999802	0.998694	0.0462973	0.940147	0.869762	0.227233	0.423957	0.999352
E100000590	ybdL	ECs0639	putative aminotransferase	0	0	0	0	0.698064	0.82709	0.345797	0.257638	-0.298715	-0.30739	-0.331603	-0.60232	-0.683766	-0.222305	0.822076	0.999802	0.998694	0.0954017	0.985275	0.986806	0.756873	0.93545	0.999352
E100000591	ybdM	ECs0640	orf, hypothetical protein	0	0	0	0	-0.46489	-0.356625	-0.426447	-0.356085	0.282115	0.27488	0.165714	0.0725522	0.0242786	-0.0366344	0.742345	0.999802	0.998694	0.00336644	0.982314	0.88024	0.892231	0.940773	0.999352
E100000592	ybdN	ECs0641	orf, hypothetical protein	1.40962e-05	0	0	0	-0.336173	-0.39409	-0.362899	-0.521363	0.0836109	0.582793	0.473132	0.214518	0.104348	0.064425	0.929575	0.999802	0.998694	0.045268	0.143791	0.923224	0.739844	0.902741	0.999352
E100000593	ybdO	ECs0642	putative transcriptional regulator LYSR-type	2.0839e-05	0	0	0	-0.635545	-0.861001	-0.615444	-0.927463	-0.437441	-0.456787	0.269782	0.923705	0.918158	0.788827	0.805643	0.999802	0.998694	0.392316	0.981182	0.560609	0.604381	0.995361	0.999352
E100000594	dsbG	ECs0643	thiol:disulfide interchange protein	0.0154424	0	0	0	-0.00337168	-0.103525	-0.181169	-0.191433	-0.248639	0.104564	0.349292	0.249826	0.173002	0.175586	0.765018	0.999802	0.998775	0.812909	0.149167	0.640499	0.883796	0.906137	0.999352
E100000595	ahpC	ECs0644	alkyl hydroperoxide reductase, C22 subunit; detoxification of hydroperoxides	0.0320962	0	0	0	0.488494	0.464164	0.451103	0.4029	-0.0311958	-0.16447	-0.0246656	0.307708	0.14897	0.501747	0.977879	0.999802	0.998694	0.262091	0.804524	0.922514	0.737495	0.884206	0.999352
E100000596	ahpF	ECs0645	alkyl hydroperoxide reductase, F52a subunit; detoxification of hydroperoxides	0	0	0	0	1.06036	0.7147	0.909712	1.13056	-0.115355	-0.976128	-0.722654	-0.826605	-0.463028	-0.511429	0.119403	0.999802	0.998694	3.22581e-06	0.00171287	0.689056	0.893395	0.448494	0.999352
E100000597	ybdQ	ECs0646	orf, hypothetical protein	0	0	0	0	-2.02108	-0.627655	-0.881095	-0.82988	1.02479	2.52272	1.59813	0.459193	0.274651	0.159413	5.94595e-05	0.999802	0.998694	1.79533e-06	0.000141566	0.0792969	0.0215882	0.843236	0.999352
E100000598	ybdR	ECs0647	putative oxidoreductase	0	0	0	0	-0.590872	-0.634416	-0.479672	-0.507079	-0.0863794	0.524656	0.423442	0.256749	0.275261	0.264693	0.915531	0.999802	0.998694	0.0335329	0.00477525	0.88024	0.744825	0.97649	0.999352
E100000599	-	ECs0648	orf, hypothetical protein	1.33593e-05	0	0	0	-0.548734	-0.514502	-0.618772	-0.467066	0.0348815	0.383254	0.354394	0.172489	-0.110896	0.360933	0.964875	0.999802	0.998694	0.15359	0.409209	0.985392	0.863883	0.737766	0.999352
E100000600	rnk	ECs0649	regulator of nucleoside diphosphate kinase	1.45724e-05	0	0	0	-0.230066	-0.477341	-0.64927	-0.669454	0.290254	-0.284699	-0.168149	1.08762	1.61961	1.79652	0.814336	0.999802	0.999935	0.132511	0.460423	0.958975	0.289919	0.72495	0.999352
E100000601	rna	ECs0650	RNase I, cleaves phosphodiester bond between any two nucleotides	0	0	0	0	-0.677368	-0.881098	-0.762896	-0.5593	-0.174403	0.709799	0.459668	0.775155	0.842753	0.806339	0.57513	0.999802	0.998694	0.186034	0.00501873	0.770136	0.644007	0.938424	0.999352
E100000602	ybdS	ECs0651	putative a membrane protein	0	0	0	0	-0.332536	-0.380369	-0.459319	-0.589453	0.0894066	0.486429	0.165682	0.300461	0.545945	0.405815	0.886353	0.999802	0.998694	0.000163784	0.0391444	0.330503	0.78005	0.47066	0.999352
E100000603	citG	ECs0652	orf, hypothetical protein	0.433295	0	0	0	-0.0802145	-0.0975007	-0.0669262	-0.225629	0.0424731	-0.0140754	0.0660905	-0.2091	-0.115429	0.0571342	0.964869	0.999802	0.998694	0.136082	0.825247	0.895703	0.463254	0.852482	0.999352
E100000604	citX	ECs0653	orf, hypothetical protein	0.0474139	0	0	0	0.00674439	0.0334275	-0.0429946	-0.0874924	-0.0777894	-0.119155	-0.162847	-0.276352	0.0532719	-0.27866	0.943484	0.999802	0.998694	0.964652	0.871477	0.951433	0.829578	0.319804	0.999352
E100000605	citF	ECs0654	citrate lyase alpha chain	0.0223429	0	0	0	-0.0572271	0.148787	0.285723	0.1479	0.0351214	-0.155205	-0.813391	-0.416672	-0.266851	0.0571348	0.672803	0.999802	0.998694	0.773076	0.68509	0.313295	0.6289	0.880424	0.999352
E100000606	citE	ECs0655	citrate lyase beta chain (acyl lyase subunit)	0.123166	0	0	0	0.0787778	0.0622734	0.180727	0.0924305	-0.262316	-0.0185616	-0.100939	-0.11819	-0.0277861	-0.0465711	0.973076	0.999802	0.998694	0.0930629	0.324738	0.914715	0.980347	0.880038	0.999352
E100000607	citD	ECs0656	citrate lyase acyl carrier protein (gamma chain)	0	0	0	0	-0.928801	-1.26118	-1.28779	-1.42978	0.458301	1.35565	1.21748	0.556192	0.302227	0.382661	0.431724	0.999802	0.998694	3.22581e-06	0.030699	0.923224	0.38422	0.793843	0.999352		+
E100000608	citC	ECs0657	citrate lyase synthetase (citrate (pro-3S)-lyase ligase	0.00431159	0	0	0	-0.30882	-0.14411	-0.268261	-0.33563	0.0194352	0.00891639	-0.113528	-0.172511	-0.169952	0.160729	0.534445	0.999802	0.998694	0.106707	0.973485	0.869762	0.93415	0.99516	0.999352
E100000609	citA	ECs0658	putative sensor-type protein	0.108816	0	0	0	0.036178	-0.171616	-0.144391	-0.0585319	-0.00572763	-0.159379	-0.456838	-0.0336818	-0.265646	0.325985	0.604208	0.999802	0.998694	0.879254	0.709137	0.712348	0.520404	0.759815	0.999352
E100000610	citB	ECs0659	sequence similarity to Shigella regulator	5.80215e-06	0	0	0	0.138208	0.308309	0.184292	0.0881459	-0.216192	-0.456599	-0.410073	-0.173983	-0.310779	-0.0509029	0.463958	0.999802	0.998694	0.13816	0.31507	0.951482	0.61433	0.793299	0.999352
E100000611	dcuC	ECs0660	transport of dicarboxylates	0	0	0	0	-0.921416	1.27567	0.250982	0.407127	-0.369548	-0.149389	-0.192602	-0.366839	-0.203762	-0.0600399	0	0.325786	0.998694	0.0340492	0.647601	0.976625	0.87597	0.876032	0.999352
E100000612	crcA	ECs0661	orf, hypothetical protein	0	0	0	0	0.0240724	0.00968712	-0.121946	-0.233956	-0.944991	-0.630005	0.0201483	0.4584	0.403556	0.539343	0.977654	0.999802	0.998694	0.00142781	0.211178	0.0526528	0.289919	0.934982	0.999352		+
E100000613	cspE	ECs0662	cold shock protein	0.028089	0	0	0	-0.0157586	0.180797	-0.00110754	0.381854	-0.0641628	-0.299448	0.152986	0.870888	0.827316	1.03763	0.853189	0.999802	0.998694	0.471407	0.773429	0.80568	0.586954	0.98209	0.999352
E100000614	ccrB	ECs0663	orf, hypothetical protein	0.00168247	0	0	0	-0.149061	-0.316335	-0.121707	-0.283851	0.0900642	-0.0158515	-0.156756	0.0841762	0.394962	0.418005	0.596275	0.999802	0.998694	0.126934	0.75151	0.865569	0.684608	0.519695	0.999352
E100000616		ECs0664	putative amidase	0	0	0	0	-0.109065	-0.72171	-0.564932	-0.824622	0.296509	0.800261	0.666398	0.610741	0.979137	1.09389	0.0299311	0.999802	0.998694	0.000738155	0.175623	0.908369	0.958576	0.591092	0.999352
E100000617	tatE	ECs0665	orf, hypothetical protein	3.01477e-06	0	0	0	-0.0971902	0.225035	-0.19092	0.0036506	-0.308397	0.0257684	0.211397	0.622515	0.697445	0.766627	0.205992	0.999802	0.998694	0.255986	0.289687	0.830927	0.470062	0.927855	0.999352
E100000618	lipA	ECs0666	lipoate synthesis, sulfur insertion?	0	0	0	0	0.416366	0.113247	0.282504	0.71425	1.32226	0.0424664	-0.119176	-0.526546	-0.674195	-0.693124	0.384482	0.999802	0.998694	0.0606193	0.000486364	0.88024	0.564949	0.872453	0.999352
E100000619	ybeF	ECs0667	putative transcriptional regulator LYSR-type	0.0121868	0	0	0	-0.195371	-0.284426	-0.278313	-0.559129	-0.196295	-0.0649561	0.0509368	0.226127	-0.0354459	0.141824	0.82918	0.999802	0.998694	0.139273	0.687085	0.887172	0.79545	0.61721	0.999352
E100000620	lipB	ECs0668	protein of lipoate biosynthesis	0.000188515	0	0	0	0.42619	0.449184	0.114441	0.256633	-0.425347	0.00424773	-0.361243	-0.0650831	-0.216891	-0.0701362	0.977482	0.999802	0.998694	0.0423619	0.26976	0.662051	0.733378	0.874444	0.999352
E100000621	ybeD	ECs0669	orf, hypothetical protein	0	0	0	0	0.529223	0.11163	0.192435	0.0499098	0.242934	-0.770152	-0.96297	-0.136682	0.0904948	0.382782	0.0858691	0.999802	0.998694	0.508027	0.00102467	0.826348	0.0481379	0.730504	0.999352
E100000622	dacA	ECs0670	D-alanyl-D-alanine carboxypeptidase, fraction A; penicillin-binding protein 5	0	0	0	0	1.53609	1.49783	1.40232	1.37272	-0.949551	-1.42232	-0.981166	-0.721364	-0.685869	-0.66701	0.943484	0.999802	0.998694	0	0.111477	0.406004	0.690325	0.967151	0.999352				-
E100000623	rlpA	ECs0671	a minor lipoprotein	0	0	0	0	0.662256	0.550891	0.540732	0.649948	0.189421	-0.306907	-0.398041	-0.620545	-0.348351	-0.31784	0.73955	0.999802	0.998694	0.0394818	0.0433862	0.90856	0.681339	0.549161	0.999352
E100000624	mrdB	ECs0672	rod shape-determining membrane protein; sensitivity to radiation and drugs	8.86974e-05	0	0	0	0.272752	0.173139	0.123086	0.143262	-0.00552844	-0.0087013	-0.0344349	-0.150891	-0.146263	0.0573912	0.700062	0.999802	0.998694	0.430401	0.989967	0.970258	0.820118	0.992515	0.999352
E100000625	mrdA	ECs0673	cell elongation, e phase; peptidoglycan synthetase; penicillin-binding protein 2	0	0	0	0	0.957554	0.29014	0.244261	-0.0619236	-0.40037	-0.58174	-0.545648	-0.334991	-0.16073	0.0762216	0.025294	0.999802	0.998694	0.341447	0.695461	0.980916	0.83712	0.860791	0.999352
E100000626	ybeA	ECs0674	orf, hypothetical protein	0	0	0	0	1.46809	1.13305	0.659124	0.523959	-0.474727	-0.88048	-0.87	-0.994581	-0.241478	-0.456732	0.350337	0.999802	0.998694	0.00340241	0.307268	0.995304	0.907727	0.203265	0.999352
E100000627	ybeB	ECs0675	orf, hypothetical protein	0	0	0	0	1.11441	0.804467	0.502572	0.330992	-0.0752489	-0.536468	-0.445879	-0.602618	-0.477498	-0.34754	0.517894	0.999802	0.998694	0.32106	0.324738	0.951482	0.899224	0.917655	0.999352
E100000628	phpB	ECs0676	homolog of Salmonella cobC, a phosphohistidine protein	0	0	0	0	0.116059	0.72689	1.43041	0.938187	-0.0990411	-0.75243	-0.802209	-0.672896	-0.458069	-0.595301	0.00855021	0.457784	0.998694	0.000188566	0.0266696	0.958975	0.875876	0.747812	0.999352
E100000629	nadD	ECs0677	orf, hypothetical protein	0	0	0	0	0.495193	0.290247	0.190011	0.181558	-0.646373	-0.422407	-0.20536	-0.0628481	0.117397	0.068601	0.303319	0.999802	0.999653	5.12821e-05	0.337328	0.657078	0.794499	0.688542	0.999352
E100000630	holA	ECs0678	DNA polymerase III, delta subunit	0	0	0	0	0.683717	0.302455	0.250227	0.19257	-0.425139	-0.323506	-0.453833	-0.260711	-0.156918	0.0839688	0.0940744	0.999802	0.998694	0.0158367	0.775058	0.88024	0.784066	0.888458	0.999352
E100000631	rlpB	ECs0679	a minor lipoprotein	0	0	0	0	0.752551	0.61155	0.620347	0.58519	-0.69345	-0.80044	-0.651143	-0.275044	0.152047	0.258092	0.76511	0.999802	0.998694	5.05288e-05	0.804524	0.882524	0.583431	0.47066	0.999352
E100000632	leuS	ECs0680	leucine tRNA synthetase	9.42211e-07	0	0	0	0.372129	0.293285	0.187755	0.0914723	-0.0970262	-0.112484	-0.139925	-0.174304	-0.0751188	0.0263127	0.814336	0.999802	0.998694	0.37301	0.957028	0.972445	0.958576	0.866344	0.999352
E100000633	ybeL	ECs0681	putative alpha helical protein	0	0	0	0	-2.35259	-1.95944	-1.85035	-1.40979	1.37162	1.83482	1.59388	1.54963	1.52387	1.31961	0.153985	0.999802	0.998694	0	0.174203	0.794592	0.963457	0.978287	0.999352		+				+				+
E100000634	ybeQ	ECs0682	orf, hypothetical protein	3.88408e-06	0	0	0	-0.456444	-0.551195	-0.484032	-0.487588	0.0564104	0.150834	-0.00698646	-0.133219	0.22597	0.131163	0.812569	0.999802	0.999935	0.024797	0.778534	0.847675	0.864181	0.44332	0.999352
E100000635	ybeR	ECs0683	orf, hypothetical protein	0.000231158	0	0	0	-0.315061	-0.319602	-0.379722	-0.314838	-0.158133	-0.0447314	-0.0444883	-0.00881275	-0.0361249	0.0828529	0.989964	0.999802	0.998694	0.364753	0.601585	0.99962	0.947587	0.960502	0.999352
E100000636	ybeS	ECs0684	putative enzyme of polynucleotide modification	0.00109476	0	0	0	-0.329933	-0.373958	-0.274015	-0.451932	-0.171233	-0.123165	-0.000806846	-0.0484089	0.00105566	0.0142239	0.91006	0.999802	0.998694	0.142309	0.859823	0.847932	0.940186	0.933007	0.999352
E100000637	ybeT	ECs0685	orf, hypothetical protein	0.0195021	0	0	0	-0.262943	-0.259283	-0.228417	-0.360271	-0.156599	0.0298459	0.0617234	-0.172221	-0.144018	-0.0813574	0.992399	0.999802	0.998694	0.25796	0.378962	0.95996	0.5435	0.961086	0.999352
E100000638	ybeU	ECs0686	putative tRNA ligase	0	0	0	0	-0.400382	-0.336316	-0.357213	-0.412923	-0.129867	0.391802	0.0314029	0.217718	-0.0656694	0.0316841	0.827073	0.999802	0.998694	0.106198	0.00629187	0.243837	0.657208	0.388479	0.999352
E100000640	ybeW	ECs0689	putative dnaK protein	0.2754	0	0	0	0.00127163	-0.0378976	-0.0532081	-0.139026	-0.0891738	-0.252745	-0.0955232	-0.181119	-0.0384702	0.205944	0.930116	0.999802	0.998694	0.838054	0.549403	0.819015	0.898586	0.797073	0.999352
E100000641	ybeK	ECs0690	putative tRNA synthetase	8.0506e-06	0	0	0	-0.127799	0.594442	0.180398	0.0417086	0.49758	0.00101658	-0.259839	-0.424295	-0.240008	-0.196834	0.000202532	0.999802	0.998694	0.0304838	0.0314471	0.595406	0.773753	0.706371	0.999352
E100000642	gltL	ECs0691	ATP-binding protein of glutamate/aspartate transport system	0	0	0	0	0.65611	-0.0299583	0.166102	0.566591	-0.573301	0.106764	0.26117	-0.0752657	-0.18555	-0.454766	0.00289406	0.999802	0.998694	4.21179e-05	0.0205607	0.865569	0.567602	0.885995	0.999352				+
E100000643	gltK	ECs0692	glutamate/aspartate transport system permease	0.0189986	0	0	0	0.380383	0.28071	0.402354	0.307369	0.0340487	0.294878	0.467709	-0.0167768	-0.227602	-0.141205	0.867295	0.999802	0.998694	0.415186	0.516169	0.872722	0.472014	0.798872	0.999352
E100000644	gltJ	ECs0693	glutamate/aspartate transport system permease	3.25839e-07	0	0	0	0.489056	-0.459599	-0.292738	0.194561	-0.100301	0.057892	-0.0787778	0.0543745	0.154933	0.0228403	0.000135135	0.999802	0.998694	0.269711	0.645855	0.880162	0.867831	0.896638	0.999352
E100000645	ybeJ	ECs0694	putative periplasmic binding transport protein	3.25839e-07	0	0	0	-0.293402	-0.876236	-0.682829	-0.0906586	0.384289	0.766047	0.878421	0.679018	0.736599	0.49172	0.0991597	0.999802	0.998694	0.240004	0.429385	0.941567	0.869267	0.96511	0.999352
E100000647	lnt	ECs0695	apolipoprotein N-acyltransferase, copper homeostasis protein, inner membrane	0	0	0	0	0.534314	0.472605	0.208751	0.257012	-0.895572	-0.49086	-0.242744	0.0985746	0.00488299	-0.0709781	0.923536	0.999802	0.998694	0.000213583	0.247824	0.789914	0.632998	0.917747	0.999352
E100000648	ybeX	ECs0696	putative transport protein	3.25839e-07	0	0	0	0.430493	0.147553	0.052156	0.185343	-0.918575	-0.302669	0.0308497	0.491431	0.558341	0.791968	0.352283	0.999802	0.998694	0.000212241	0.0544973	0.634788	0.446839	0.939021	0.999352
E100000649	ybeY	ECs0697	orf, hypothetical protein	1.55823e-05	0	0	0	-0.196146	-0.310312	-0.229958	-0.100562	-0.269387	0.294797	0.52431	0.876953	0.569574	0.662664	0.857071	0.999802	0.998694	0.658986	0.152364	0.845484	0.673911	0.703157	0.999352
E100000650	ybeZ	ECs0698	putative ATP-binding protein in pho regulon	0	0	0	0	-0.435357	-0.722308	-0.673803	-0.473699	-0.0651933	0.827271	0.755101	0.860127	0.913758	0.774691	0.164202	0.999802	0.998694	0.0683283	0.000446512	0.933184	0.877956	0.937246	0.999352									+
E100000651	yleA	ECs0699	orf, hypothetical protein	0	0	0	0	0.906907	0.625251	0.534515	0.391576	-0.240296	-0.529949	-0.518778	-0.565089	-0.0820454	-0.106263	0.257035	0.999802	0.998694	0.0128873	0.333546	0.993325	0.957041	0.286469	0.999352
E100000652	yleB	ECs0700	orf, hypothetical protein	0	0	0	0	-0.762682	-0.759758	-0.759788	-0.577966	0.371271	1.12919	0.34335	0.525157	0.533326	0.647995	0.995461	0.999986	0.998694	5.12821e-05	0.00249392	0.0176667	0.762648	0.988479	0.999352
E100000653		ECs0701	putative RNA	0.618974	0	0	0	-0.183073	-0.352455	-0.0311481	-0.343706	-0.073126	0.216355	-0.0290345	-0.128766	-0.151039	0.208411	0.803229	0.999802	0.998694	0.533715	0.583496	0.861328	0.942385	0.985878	0.999352
E100000654		ECs0702	putative RNA	0.00396756	0	0	0	-0.330734	-0.474023	-0.369771	-0.630779	-0.381804	0.58782	-0.18558	0.357686	-0.190941	0.744926	0.872497	0.999802	0.998694	0.630272	0.0659449	0.416398	0.620341	0.575733	0.999352
E100000655		ECs0703	putative RNA	0.144111	0	0	0	-0.240716	-0.344631	-0.303162	-0.427771	-0.0856335	0.0903584	-0.410071	-0.0720603	0.255828	0.496967	0.910846	0.999802	0.998694	0.460873	0.774403	0.640499	0.781003	0.765382	0.999352
E100000657	asnB	ECs0704	asparagine synthetase B	0	0	0	0	0.979953	1.09484	1.13488	1.71637	-0.0819674	-0.684471	-0.849955	-0.903474	-0.897587	-0.716927	0.827073	0.999802	0.998694	0	0.0816873	0.874172	0.958576	0.994133	0.999352									-
E100000658	nagD	ECs0705	N-acetylglucosamine metabolism	0	0	0	0	0.43466	0.437014	0.363473	0.427425	0.181419	-0.303317	-0.5254	-0.394385	-0.333559	-0.372166	0.995461	0.999802	0.998694	0.201425	0.0200758	0.62797	0.801479	0.916319	0.999352
E100000659	nagC	ECs0706	transcriptional repressor of nag (N-acetylglucosamine) operon	0	0	0	0	0.658218	0.676627	0.695654	0.725774	0.112976	-0.551302	-0.497809	-0.576229	-0.399165	-0.482355	0.969798	0.999802	0.998694	0.00324343	0.00346175	0.94813	0.903004	0.717269	0.999352
E100000660	nagA	ECs0707	N-acetylglucosamine-6-phosphate deacetylase	5.10363e-05	0	0	0	-0.102506	0.0822286	0.367674	0.300553	0.0475613	0.386774	0.36818	-0.0643563	-0.0944559	-0.135468	0.401848	0.999802	0.998694	0.215982	0.136579	0.982691	0.229174	0.963853	0.999352
E100000661	nagB	ECs0708	glucosamine-6-phosphate deaminase	0.103964	0	0	0	0.175121	0.201664	0.229986	0.130347	-0.447565	0.396414	0.21449	-0.169762	-0.0125237	-0.0285124	0.973076	0.999802	0.998694	0.0870605	0.0222528	0.872722	0.620946	0.870325	0.999352
E100000662	nagE	ECs0709	PTS system, N-acetylglucosamine-specific enzyme IIABC	0	0	0	0	-0.245473	-0.0195751	-0.0526686	-0.372852	0.74963	1.14736	0.591757	-0.353947	-0.415201	-0.365864	0.462372	0.999802	0.998694	5.19031e-05	0.19472	0.244482	0.0154884	0.939442	0.999352
E100000663	glnS	ECs0710	glutamine tRNA synthetase	0	0	0	0	0.977668	1.37704	1.11354	1.09131	0.591798	-0.839402	-1.05763	-0.923593	-0.938771	-0.754849	0.123161	0.999802	0.998694	0.0819628	8.88889e-06	0.807374	0.879256	0.98662	0.999352
E100000664	ybfM	ECs0712	orf, hypothetical protein	3.88408e-06	0	0	0	0.431542	0.624099	0.50606	0.408382	-0.192148	0.129986	-0.244161	-0.362813	-0.332452	-0.392212	0.645889	0.999802	0.998694	0.0553892	0.391266	0.617233	0.903004	0.975719	0.999352
E100000665	ybfN	ECs0713	orf, hypothetical protein	0	0	0	0	-0.4479	-0.429676	-0.43249	-0.413827	-0.271689	0.180645	0.0494163	0.384409	0.237519	0.391764	0.973715	0.999802	0.998694	0.587545	0.0955409	0.872722	0.527155	0.820762	0.999352
E100000666	fur	ECs0714	negative regulator	0.00620133	0	0	0	0.0584515	-0.217909	-0.219082	-0.187511	0.540649	0.161205	0.255657	0.563925	0.222782	0.376226	0.379434	0.999802	0.998694	0.0130916	0.263847	0.933184	0.661221	0.573244	0.999352
E100000667	fldA	ECs0715	flavodoxin 1	0.000460051	0	0	0	0.274713	0.326529	0.355458	0.581336	-0.0741191	-0.0161124	-0.0300213	-0.0976826	0.0189112	-0.231162	0.914384	0.999802	0.998694	0.00541703	0.862678	0.990619	0.930583	0.863353	0.999352
E100000668	ybfE	ECs0716	orf, hypothetical protein	0	0	0	0	1.31457	0.492519	0.277277	0.361941	-0.252566	-0.752917	-0.760852	-0.716291	-0.285751	-0.457741	0.0214887	0.999802	0.998694	0.136367	0.296799	0.998512	0.975688	0.629077	0.999352				-
E100000669	ybfF	ECs0717	orf, hypothetical protein	3.25839e-07	0	0	0	0.36051	0.32318	0.210056	0.277968	0.498947	-0.153503	-0.0121004	-0.259081	-0.309747	-0.374493	0.932344	0.999802	0.998694	0.304042	0.00450773	0.838561	0.606739	0.936098	0.999352
E100000670	seqA	ECs0718	negative modulator of initiation of replication	0	0	0	0	0.914081	0.698576	0.643226	0.73011	0.660188	-0.288905	-0.590329	-0.718241	-0.295972	-0.680452	0.544725	0.999802	0.998694	0.831976	0.00309104	0.685532	0.890342	0.452092	0.999352
E100000671	pgm	ECs0719	phosphoglucomutase	0	0	0	0	0.611021	0.715814	0.674756	0.756966	0.989834	-0.403138	-0.667558	-0.596105	-0.431379	-0.353957	0.765627	0.999802	0.998694	0.319427	0	0.631136	0.920058	0.772543	0.999352
E100000675	potE	ECs0720	putrescine transport protein	0	0	0	0	-0.545054	-0.717736	-0.473327	-0.722319	0.0272333	0.232957	0.045789	0.287332	0.226722	0.369369	0.59693	0.999802	0.998694	0.00281336	0.510336	0.811143	0.69412	0.936038	0.999352
E100000676	speF	ECs0721	ornithine decarboxylase isozyme, inducible	3.25839e-07	0	0	0	-0.321111	-0.523403	-0.373432	-0.458958	-0.0423527	0.355267	0.381032	0.305496	0.0260037	0.109327	0.38999	0.999802	0.998694	0.0557958	0.10077	0.976625	0.911551	0.516628	0.999352
E100000677	kdpE	ECs0722	regulator of kdp operon (transcriptional effector)	0.00116637	0	0	0	-0.212185	-0.19472	-0.179846	-0.255705	-0.141211	0.40459	0.20526	0.0841909	0.104941	0.0973318	0.974847	0.999802	0.998694	0.664712	0.038647	0.785024	0.868863	0.978287	0.999352
E100000678	kdpD	ECs0723	sensor for high-affinity potassium transport system	0	0	0	0	-0.836918	-0.806761	-0.614665	-0.813683	0.141025	1.0377	0.869417	0.552699	0.605819	0.587721	0.967782	0.999802	0.998694	0.0034189	0.0113932	0.88024	0.692664	0.960502	0.999352
E100000679	kdpC	ECs0724	high-affinity potassium transport system	0.0979596	0	0	0	-0.130453	-0.143577	-0.122428	-0.198627	-0.00800641	0.451944	-0.00449371	-0.157848	-0.0749597	0.00548584	0.983117	0.999802	0.998694	0.495649	0.122543	0.380534	0.842814	0.917747	0.999352
E100000680	kdpB	ECs0725	ATPase of high-affinity potassium transport system, B chain	0.0374696	0	0	0	0.260692	0.277056	0.555753	0.389896	0.850404	0.404381	0.337279	0.127816	0.0544624	-0.0118685	0.980822	0.999802	0.998694	0.118364	0.181162	0.951482	0.796544	0.934982	0.999352
E100000681	kdpA	ECs0726	ATPase of high-affinity potassium transport system, A chain	0	0	0	0	-0.432097	-0.237427	-0.15767	-0.273467	0.159412	0.874209	0.671759	0.448027	0.148901	0.175795	0.633129	0.999802	0.998694	0.161833	0.0335713	0.845406	0.793176	0.659906	0.999352
E100000682	ybfA	ECs0728	orf, hypothetical protein	2.58253e-05	0	0	0	-0.387897	0.144778	0.00564498	0.405459	0.992289	0.0827393	-0.365394	-0.36412	0.127956	0.228099	0.135023	0.999802	0.998694	0.134392	0.0330728	0.63427	0.998893	0.525667	0.999352
E100000686	-	ECs0729	orf, hypothetical protein	0.000266476	0	0	0	-0.250898	-0.314309	-0.343621	-0.290976	0.00933384	-0.251946	0.10457	0.333452	-0.0447728	-0.154674	0.849249	0.999802	0.998694	0.114269	0.228345	0.310053	0.591175	0.263115	0.999352
E100000687	ybfC	ECs0730	orf, hypothetical protein	0.000148076	0	0	0	-0.42877	-0.534877	-0.45553	-0.546879	-0.161796	0.357916	0.734669	0.166439	0.222723	-0.0440447	0.892851	0.999802	0.998694	0.352567	0.263362	0.729612	0.506539	0.965509	0.999352
E100000690	ybgA	ECs0732	orf, hypothetical protein	0	0	0	0	-1.45452	-1.71312	-1.42172	-1.09797	-0.88644	1.38222	1.6288	2.11218	1.34402	1.39501	0.543318	0.999802	0.998694	0.566112	0	0.820102	0.511586	0.201334	0.999352						+	+
E100000691	phrB	ECs0733	deoxyribodipyrimidine photolyase (photoreactivation)	0	0	0	0	-0.975102	-1.36979	-1.13268	-0.817329	-1.17525	0.974094	0.896218	1.18077	1.27457	1.41775	0.0332515	0.999802	0.998694	0.0969548	0	0.923224	0.5435	0.877096	0.999352
E100000692	ybgH	ECs0734	putative transport protein	3.25839e-07	0	0	0	0.194754	0.514275	0.431747	0.592074	-0.220267	-0.532964	-0.587781	-0.141567	-0.496109	-0.188917	0.175264	0.999802	0.998694	0.00107529	0.272688	0.952123	0.3519	0.453521	0.999352
E100000693	ybgI	ECs0735	orf, hypothetical protein	0.0906409	0	0	0	0.168118	-0.0105602	0.155635	0.105159	0.650346	0.525284	-0.0203369	0.120087	0.102082	0.1425	0.631614	0.999802	0.998694	0.0502683	0.742538	0.277898	0.868863	0.983781	0.999352
E100000694	ybgJ	ECs0736	putative carboxylase	2.44723e-06	0	0	0	-0.125863	7.37482e-05	-0.0845327	0.161582	0.920925	0.478452	0.117844	0.0481177	-0.0780218	-0.0590538	0.706931	0.999802	0.998694	0.00128439	0.087329	0.446182	0.925347	0.844692	0.999352
E100000695	ybgK	ECs0737	putative carboxylase	6.83673e-05	0	0	0	0.11302	0.060202	0.147464	0.290144	0.881569	0.234399	-0.158544	-0.178964	-0.1633	-0.160172	0.905931	0.999802	0.998694	0.00742133	0.00729851	0.352234	0.978015	0.982292	0.999352
E100000696	ybgL	ECs0738	putative lactam utilization protein	5.60142e-06	0	0	0	0.303373	0.113598	0.206587	0.350341	0.535896	0.0702824	-0.398504	-0.269663	-0.189991	-0.0599391	0.433235	0.999802	0.998694	0.416866	0.0540135	0.219865	0.842814	0.902741	0.999352
E100000697	nei	ECs0739	endonuclease VIII and DNA N-glycosylase with an AP lyase activity	0	0	0	0	0.528268	0.158797	0.346117	0.48586	-0.133855	-0.40643	-0.517174	-0.415804	-0.289442	-0.221305	0.0170964	0.999802	0.998694	0.0007275	0.185329	0.857498	0.849624	0.782788	0.999352
E100000698	abrB	ECs0740	putative transport protein	1.48026e-05	0	0	0	-0.388505	0.374652	0.0441569	0.35956	-0.213626	-0.210159	-0.415661	0.00576873	-0.10803	-0.273015	0.000755034	0.999802	0.998694	0.0238014	0.991885	0.792983	0.416532	0.875582	0.999352
E100000703	gltA	ECs0745	citrate synthase	9.42211e-07	0	0	0	0.671979	-0.689913	-0.492573	-0.152861	0.200645	0.674161	0.845039	0.489156	0.119497	0.0922697	0.000133028	0.999802	0.998694	0.360328	0.276346	0.892595	0.701446	0.653356	0.999352
E100000704	sdhC	ECs0746	succinate dehydrogenase, cytochrome b556	0	0	0	0	1.63353	-1.51875	-1.04579	-0.946257	1.9848	0.249192	0.426752	0.33766	0.329093	0.191523	0	0.999802	0.998694	0	0	0.872722	0.934034	0.992326	0.999352		-		-					+
E100000705	sdhD	ECs0747	succinate dehydrogenase, hydrophobic subunit	0	0	0	0	1.52992	-1.13177	-0.692663	-0.547811	1.99896	0.409776	0.377421	0.168291	0.0737455	-0.141716	0	0.999802	0.998694	0	0	0.977193	0.792006	0.914156	0.999352		-							+
E100000706	sdhA	ECs0748	succinate dehydrogenase, flavoprotein subunit	0	0	0	0	1.67921	-1.38107	-0.852171	-0.779544	1.98357	0.603747	0.121827	0.0110178	0.0634834	0.00748867	0	0.999802	0.998694	0	0.000136646	0.443389	0.908853	0.959102	0.999352					-				+
E100000707	sdhB	ECs0749	succinate dehydrogenase, iron sulfur protein	0	0	0	0	1.67559	-1.11223	-0.883271	-0.658657	1.05503	0.464794	0.424782	0.126052	0.134446	0.0418522	0	0.999802	0.998694	4.75436e-06	0.134373	0.977117	0.739943	0.993628	0.999352					-				+
E100000708	-	ECs0750	orf, hypothetical protein	0	0	0	0	1.40454	-0.839166	-0.488548	-0.643987	0.445312	0.310216	0.610992	0.714471	0.222638	-0.220102	0	0.999802	0.998694	0.00583303	0.809586	0.807374	0.936092	0.534516	0.999352
E100000709	sucA	ECs0751	2-oxoglutarate dehydrogenase (decarboxylase component)	0	0	0	0	1.59283	-0.605723	-0.617148	-0.257567	0.28358	0.451029	0.637175	0.501909	0.0764087	-0.260499	0	0.999802	0.998694	0.190328	0.767657	0.89362	0.916321	0.631551	0.999352									+
E100000710	sucB	ECs0752	2-oxoglutarate dehydrogenase (dihydrolipoyltranssuccinase E2 component)	0	0	0	0	1.78709	-0.0304929	-0.0824973	0.0327284	-0.0274824	-0.0153938	0.0498552	0.125859	0.0672203	-0.204046	0	0.999802	0.998694	0.876748	0.981004	0.956939	0.947081	0.957485	0.999352									+
E100000711	sucC	ECs0753	succinyl-CoA synthetase, beta subunit	0	0	0	0	1.27227	-0.143494	-0.166676	-0.446667	0.156563	0.402509	0.280161	0.143233	0.281007	0.4692	9.09091e-05	0.999802	0.998694	0.093249	0.596467	0.928544	0.902947	0.896201	0.999352									+
E100000712	sucD	ECs0754	succinyl-CoA synthetase, alpha subunit	0	0	0	0	1.93965	-0.0370558	-0.544663	-0.327808	-0.979521	-0.181753	0.0721598	0.377398	0.567336	0.512071	7.5188e-06	0.999802	0.998694	0.124924	0.088737	0.860554	0.793365	0.875129	0.999352					-				+
E100000716	cydA	ECs0768	cytochrome d terminal oxidase, polypeptide subunit I	0	0	0	0	-1.31827	1.24536	1.70945	1.85006	1.44514	-0.0920237	-0.359514	-0.793898	-0.787756	-0.610154	0	0.999802	0.998694	0.182376	4.56621e-06	0.758203	0.49276	0.994054	0.999352									-
E100000717	cydB	ECs0769	cytochrome d terminal oxidase polypeptide subunit II	0	0	0	0	-1.39038	1.19008	1.44544	1.91854	1.93985	-0.0906098	-0.705437	-0.856803	-0.603974	-0.506621	0	0.999802	0.998694	0.961783	0	0.380534	0.892781	0.77744	0.999352
E100000718	ybgE	ECs0770	orf, hypothetical protein	0	0	0	0	-0.626664	0.867364	0.488264	1.42679	0.145052	-0.750807	-0.728217	0.300974	-0.0694626	-0.104846	0.000221311	0.999802	0.712939	0.00275622	0.0569068	0.992339	0.157005	0.709746	0.999352
E100000719	ybgC	ECs0771	orf, hypothetical protein	0	0	0	0	1.64518	0.889727	0.787721	0.825199	-0.932428	-1.14586	-0.772919	-0.483883	-0.247938	-0.328362	0.00269231	0.999802	0.998694	0	0.56644	0.57543	0.681339	0.737766	0.999352
E100000720	tolQ	ECs0772	inner membrane protein, membrane-spanning, maintains integrity of cell envelope; tolerance to group	0	0	0	0	1.51675	0.781707	0.667913	0.706288	-0.580276	-0.973022	-1.07566	-0.359607	-0.21355	-0.171403	0.0116535	0.999802	0.998694	0.000243217	0.328108	0.937262	0.243227	0.88025	0.999352
E100000721	tolR	ECs0773	putative inner membrane protein, involved in the tonB-independent uptake of group A colicins	0	0	0	0	1.26839	1.01993	0.939885	1.04174	-1.24947	-1.24071	-0.648284	-0.33062	-0.170636	-0.196927	0.286242	0.999802	0.998694	0	0.97941	0.109494	0.529461	0.784838	0.999352
E100000722	tolA	ECs0774	membrane spanning protein, required for outer membrane integrity	0	0	0	0	0.836477	0.451421	0.561113	0.586629	-0.949352	-0.660523	-0.251635	0.144981	0.160932	-0.0007331	0.0620744	0.999802	0.998694	0	0.29874	0.380534	0.412949	0.983188	0.999352
E100000723	tolB	ECs0775	periplasmic protein involved in the tonb-independent uptake of group A colicins	0	0	0	0	0.791765	0.471097	0.498012	0.647372	-0.100202	-0.692911	-0.395292	-0.194924	-0.0293397	-0.0803107	0.0124759	0.999802	0.998694	3.22581e-06	0.000534521	0.277159	0.5435	0.607357	0.999352
E100000724	pal	ECs0776	peptidoglycan-associated lipoprotein	0	0	0	0	1.34558	1.26874	1.15095	1.1807	0.33757	-0.616774	-0.777322	-0.45185	-0.495916	-0.488304	0.899353	0.999802	0.998694	0.00638373	0.00471975	0.880226	0.659899	0.96511	0.999352					-
E100000725	ybgF	ECs0777	orf, hypothetical protein	0	0	0	0	1.22706	0.873665	0.660423	0.876421	-0.736792	-0.792695	-0.901227	-0.361844	-0.212945	-0.195741	0.264265	0.999802	0.998694	3.22581e-06	0.903303	0.928797	0.409477	0.870325	0.999352
E100000726	nadA	ECs0778	quinolinate synthetase, A protein	0	0	0	0	0.403806	0.781532	0.987665	1.42179	-1.14882	-0.391022	0.213578	-0.160716	-0.740182	-0.834241	0.065984	0.999802	0.998694	0	0.00336276	0.105127	0.446839	0.138211	0.999352				+
E100000727	pnuC	ECs0779	required for NMN transport	5.80215e-06	0	0	0	0.356398	0.407272	-0.0230142	0.648355	-0.662162	0.0148207	0.11492	0.022849	-0.40088	-0.386138	0.935769	0.999802	0.712939	2.5894e-05	0.0413343	0.931373	0.922935	0.47066	0.999352
E100000728	ybgR	ECs0780	putative transport system permease protein	0.0779015	0	0	0	-0.0598433	-0.241915	-0.250998	-0.177696	0.133572	0.376989	0.50996	0.179584	-0.139374	-0.0501948	0.714795	0.999802	0.998694	0.378775	0.578754	0.914715	0.69412	0.677068	0.999352
E100000729	-	ECs0781	putative homeobox protein	0	0	0	0	-0.936793	-1.24953	-0.761935	-1.22141	0.0213389	0.266372	0.614171	0.453422	0.976021	1.42648	0.617923	0.999802	0.998694	0.00774459	0.694495	0.812364	0.91181	0.5925	0.999352						+		+
E100000730	aroG	ECs0782	3-deoxy-D-arabinoheptulosonate-7-phosphate synthase (DAHP synthetase, phenylalanine repressible)	0	0	0	0	1.64062	1.73845	1.61757	1.79336	-1.29179	-1.41693	-1.06643	-1.04424	-0.930168	-0.742593	0.885487	0.999802	0.998694	0	0.803399	0.707122	0.98386	0.916047	0.999352									-
E100000731	gpmA	ECs0783	phosphoglyceromutase 1	5.60142e-06	0	0	0	-0.0730113	-0.548399	-0.382231	0.012046	1.06115	0.448328	0.149745	0.425506	0.475749	0.554052	0.0920868	0.999802	0.998694	0.00110031	0.0821028	0.729612	0.738759	0.961158	0.999352
E100000732	galM	ECs0784	galactose-1-epimerase (mutarotase)	2.05795e-05	0	0	0	0.176882	0.535445	0.40522	0.314789	0.768496	0.653054	0.0403346	-0.429626	-0.405762	-0.406877	0.175264	0.999802	0.998694	0.112618	0.770327	0.215352	0.422764	0.978739	0.999352
E100000733	galK	ECs0785	galactokinase	0.00186773	0	0	0	-0.0326724	0.337414	0.379042	0.241123	0.170915	0.38206	0.211461	-0.226676	-0.33502	-0.304857	0.114801	0.999802	0.998694	0.80476	0.506683	0.83926	0.393082	0.880424	0.999352
E100000734	galT	ECs0786	galactose-1-phosphate uridylyltransferase	3.01477e-06	0	0	0	0.162948	0.608674	0.619226	0.474983	-0.0104348	0.363591	-0.127498	-0.332695	-0.438832	-0.503545	0.0391662	0.999802	0.998694	0.0448358	0.173836	0.255338	0.743584	0.877096	0.999352
E100000735	galE	ECs0787	UDP-galactose-4-epimerase	3.25839e-07	0	0	0	0.293084	0.544006	0.661969	0.546817	-0.0450831	0.247038	0.0535876	-0.494709	-0.413726	-0.348874	0.25456	0.999802	0.998694	0.00823339	0.259884	0.770136	0.147684	0.902772	0.999352
E100000736	modF	ECs0788	ATP-binding component of molybdate transport system	0	0	0	0	1.03643	0.518361	0.289829	0.644994	0.00862847	-0.40495	-0.688678	-0.639748	-0.433413	-0.286891	0.047584	0.999802	0.998694	0.0320078	0.223233	0.721752	0.960034	0.782788	0.999352
E100000737	modE	ECs0789	molybdate uptake regulatory protein	0	0	0	0	-0.261366	-0.451703	-0.472446	-0.423378	-0.480182	-0.310466	0.541815	1.1594	0.853095	0.84234	0.425354	0.999802	0.998694	0.812909	0.532167	0.00480435	0.0598727	0.460113	0.999352
E100000738	-	ECs0790	orf, hypothetical protein	0	0	0	0	-0.453226	-0.449296	-0.49558	-0.372131	0.156768	0.278815	0.384202	0.640485	0.683169	0.611092	0.994215	0.999802	0.998694	0.0251985	0.701225	0.895703	0.649602	0.954038	0.999352
E100000739	modA	ECs0791	molybdate-binding periplasmic protein; permease	0	0	0	0	0.618058	0.445367	0.235552	0.298227	0.2326	-0.329179	-0.456865	-0.470796	-0.271459	-0.269897	0.589042	0.999802	0.998694	0.812484	0.0389273	0.88024	0.984995	0.743648	0.999352
E100000740	modB	ECs0792	molybdate transport permease protein	0	0	0	0	0.585453	0.381452	0.151074	0.243446	-0.162108	-0.572705	-0.417859	-0.482877	-0.159135	0.0537041	0.514712	0.999802	0.998694	0.116194	0.15781	0.85966	0.939161	0.527445	0.999352
E100000741	modC	ECs0793	ATP-binding component of molybdate transport	0	0	0	0	0.539687	0.407974	0.241506	0.233606	0.0494264	-0.627898	-0.350272	-0.349221	-0.0757361	-0.488968	0.75321	0.999802	0.999935	0.522809	0.0226158	0.690548	0.998893	0.647237	0.999352
E100000742	ybhA	ECs0794	putative phosphatase	0	0	0	0	0.819687	1.06953	1.15568	0.968954	-0.428104	-0.851387	-0.822124	-0.897298	-0.781048	-0.587842	0.218623	0.999802	0.998694	0	0.0727392	0.970967	0.910681	0.842845	0.999352
E100000743	ybhE	ECs0795	putative isomerase	3.25839e-07	0	0	0	-0.266403	-0.26114	-0.54173	0.0609399	0.404689	0.642956	0.776919	0.511631	-0.0143529	-0.230667	0.99352	0.999802	0.782607	0.236034	0.505089	0.890714	0.712768	0.309169	0.999352
E100000744	ybhD	ECs0796	putative transcriptional regulator LYSR-type	0.00035921	0	0	0	-0.268611	-0.247553	-0.300335	-0.312343	-0.040967	-0.0769325	0.0206873	0.0213321	-0.115269	0.0894932	0.951169	0.999802	0.998694	0.0858497	0.871477	0.856347	0.998893	0.711764	0.999352
E100000745	ybhH	ECs0797	orf, hypothetical protein	0	0	0	0	0.394757	0.831841	0.967699	0.527011	-0.340699	-0.266396	-0.202387	-0.476398	-0.579712	-0.519966	0.0693701	0.999802	0.998694	0.00170134	0.850463	0.951433	0.680257	0.898309	0.999352
E100000746	ybhI	ECs0798	putative membrane pump protein	0.00383811	0	0	0	0.0456725	-0.114558	-0.0508939	-0.0994563	0.363137	0.718046	0.633642	0.0576997	-0.0457668	0.0764902	0.703753	0.999802	0.998694	0.118116	0.303202	0.940421	0.296724	0.906309	0.999352
E100000747	ybhJ	ECs0799	putative enzyme	0.00286125	0	0	0	-0.116233	0.0476972	-0.0589186	-0.067624	-0.408934	-0.386011	-0.179489	-0.201699	-0.0669324	-0.108766	0.184248	0.999802	0.998694	0.0101349	0.904538	0.443283	0.958996	0.643249	0.999352
E100000748	ybhC	ECs0800	putative pectinesterase	0	0	0	0	1.76045	1.56757	1.29907	1.26882	-0.856399	-1.48709	-1.47617	-0.9208	-0.352121	-0.787387	0.738615	0.999802	0.998694	0	0.140651	0.995804	0.485807	0.436082	0.999352
E100000749	ybhB	ECs0851	orf, hypothetical protein	0	0	0	0	-0.371967	-0.486317	-0.792918	-0.0681707	-0.103748	0.502741	0.95006	0.771745	0.416375	0.489961	0.80835	0.999802	0.432825	0.912637	0.0496178	0.42526	0.825304	0.521651	0.999352
E100000750	bioA	ECs0852	7,8-diaminopelargonic acid synthetase	0	0	0	0	2.13298	1.12959	0.41471	0.00225689	-0.197324	-0.738935	-0.758857	-0.647973	-0.137501	-0.39133	0.00445882	0.999802	0.998694	0.656985	0.252419	0.992339	0.934034	0.534873	0.999352
E100000751	bioB	ECs0853	biotin synthesis, sulfur insertion?	0	0	0	0	2.6953	1.49336	0.586735	0.685468	-0.413455	-0.802691	-0.848284	-0.967197	-0.871652	-0.814927	0.00164489	0.999802	0.998694	0.00906542	0.450361	0.979814	0.932512	0.939442	0.999352
E100000752	bioF	ECs0854	8-amino-7-oxononanoate synthase	0	0	0	0	2.29567	1.1837	0.117889	0.210867	-0.842306	-0.650365	-0.8679	-0.549964	-0.24813	-0.527462	0.00137901	0.338867	0.998694	0.00636661	0.711119	0.865733	0.752187	0.751556	0.999352
E100000753	bioC	ECs0855	biotin biosynthesis; reaction prior to pimeloyl CoA	0	0	0	0	2.82005	1.40089	0.762054	0.575338	-1.00432	-0.998607	-1.13471	-1.38086	-0.605964	-0.611162	9.26829e-05	0.999802	0.998694	1.42857e-05	0.99084	0.917217	0.799273	0.207592	0.999352
E100000754	bioD	ECs0856	dethiobiotin synthetase	0	0	0	0	1.23837	1.19666	0.826573	0.706919	0.0430868	-0.66304	-0.644559	-0.688098	-0.590116	-0.553357	0.970093	0.999802	0.998694	0.149793	0.175002	0.993325	0.977854	0.943899	0.999352
E100000755	uvrB	ECs0857	DNA repair; excision nuclease subunit B	9.42211e-07	0	0	0	-0.0147101	-0.47234	-0.565068	-0.520362	-0.158835	0.0918164	0.247092	0.391445	0.636521	0.666566	0.0322585	0.999802	0.998694	0.146515	0.400862	0.85442	0.842814	0.652457	0.999352
E100000756	ybhK	ECs0858	putative structural protein	0	0	0	0	0.728049	0.761279	0.369364	0.404136	0.0940048	-0.569881	-0.948704	-0.824552	-0.346677	-0.325934	0.963058	0.999802	0.998694	0.340836	0.0572088	0.616642	0.899224	0.43046	0.999352
E100000757	moaA	ECs0859	molybdopterin biosynthesis, protein A	0.000448903	0	0	0	0.357122	0.502002	0.162213	-0.0191805	0.0373686	-0.197677	-0.157142	-0.22245	0.0925318	0.291048	0.713043	0.999802	0.998694	0.853453	0.480076	0.969439	0.942758	0.568477	0.999352
E100000758	moaB	ECs0860	molybdopterin biosynthesis, protein B	1.55328e-06	0	0	0	-0.0891583	0.962447	0.24848	0.382577	-0.983895	-0.433948	-0.208299	0.101775	0.369113	0.33026	0.000171806	0.668245	0.998694	9.61538e-06	0.0984784	0.809444	0.664464	0.696765	0.999352
E100000759	moaC	ECs0861	molybdopterin biosynthesis, protein C	0	0	0	0	0.758822	1.21102	0.584363	0.447069	-0.922965	-0.902333	-0.36265	-0.0725207	0.0221182	0.200696	0.14195	0.999802	0.998694	7.45273e-05	0.965698	0.423522	0.739844	0.926307	0.999352
E100000760	moaD	ECs0862	molybdopterin biosynthesis	0.00103326	0	0	0	-0.0571906	0.533047	0.256267	0.231102	-0.199858	-0.0202884	-0.071149	0.0320147	0.580062	0.443072	0.0164908	0.999802	0.998694	0.135564	0.630481	0.961383	0.908329	0.286298	0.999352
E100000761	moaE	ECs0863	molybdopterin converting factor, subunit 2	1.55823e-05	0	0	0	0.187916	0.866623	0.208551	0.148077	-0.485223	-0.605017	-0.0693454	-0.041902	0.0660651	0.375637	0.003255	0.603565	0.998694	0.0187004	0.745623	0.269616	0.977018	0.889449	0.999352
E100000762	ybhL	ECs0864	orf, hypothetical protein	0	0	0	0	-1.68086	-1.41235	-1.56013	-1.03498	-0.0810907	1.57913	1.08507	1.39054	1.15243	1.22052	0.516863	0.999802	0.998694	0.00566317	2.03252e-05	0.502586	0.73036	0.783237	0.999352
E100000763	ybhM	ECs0865	orf, hypothetical protein	0	0	0	0	-0.513286	-0.36183	-0.336252	-0.562563	0.101039	0.699539	0.982073	0.534345	0.167005	0.231465	0.803273	0.999802	0.998694	0.0744709	0.154357	0.807374	0.594079	0.653356	0.999352
E100000764	ybhN	ECs0866	orf, hypothetical protein	0	0	0	0	-1.3783	-1.57358	-1.54166	-1.01928	-0.263136	1.24991	1.22336	1.23355	0.735717	0.859594	0.694841	0.999802	0.998694	0.029975	0.000192529	0.986125	0.993955	0.45869	0.999352
E100000765	ybhO	ECs0867	putative synthetase	3.25839e-07	0	0	0	0.938602	0.637227	0.155257	-0.206309	-1.16656	0.355761	0.493323	0.0322704	-0.465468	-0.29789	0.660631	0.999802	0.998694	0.0550528	0.00537069	0.944157	0.717225	0.650532	0.999352
E100000766	ybhP	ECs0868	orf, hypothetical protein	0	0	0	0	-1.26395	-1.28586	-1.26012	-0.796968	-0.225394	1.46059	1.60507	1.15069	0.372717	0.484502	0.980601	0.999802	0.998694	0.115076	5.53506e-05	0.91208	0.564949	0.211139	0.999352				+
E100000767	ybhQ	ECs0869	orf, hypothetical protein	0	0	0	0	-1.82286	-1.70519	-1.92208	-1.90383	1.23945	1.56501	1.1128	1.59017	1.24475	1.39138	0.833437	0.999802	0.998694	0	0.415351	0.533769	0.49276	0.629222	0.999352
E100000768	ybhR	ECs0870	orf, hypothetical protein	2.88589e-05	0	0	0	-0.213613	-0.290645	-0.299218	-0.299077	-0.0115798	0.354077	0.138625	0.448423	0.140646	0.229096	0.853943	0.999802	0.999935	0.226059	0.168874	0.739057	0.5435	0.506524	0.999352
E100000769	ybhS	ECs0871	orf, hypothetical protein	0	0	0	0	-0.468955	-0.353336	-0.367766	0.0228444	-0.173549	0.718909	0.0766203	-0.0176349	-0.0972917	0.0741478	0.691281	0.999802	0.998694	0.352405	0.000171014	0.0349737	0.882894	0.893759	0.999352
E100000770	ybhF	ECs0872	putative ATP-binding component of a transport system	0.0212956	0	0	0	0.212812	0.126665	0.224306	0.383438	0.127884	0.159491	-0.233626	-0.169302	-0.206643	-0.289374	0.88497	0.999802	0.998694	0.43041	0.942438	0.584619	0.949864	0.970614	0.999352
E100000771	-	ECs0873	putative membrane protein	0	0	0	0	-0.771752	-0.514425	-0.329223	-0.0959807	0.65446	1.07408	0.360844	0.106574	-0.156871	-0.0292426	0.396813	0.999802	0.998694	0.00740354	0.18723	0.108414	0.723955	0.675646	0.999352
E100000772	ybiH	ECs0874	putative transcriptional regulator	0.000119355	0	0	0	-0.286458	-0.386647	-0.147798	0.0700559	0.705228	0.806717	0.32189	-0.163178	-0.444532	-0.340674	0.893876	0.999802	0.998694	0.0983758	0.852915	0.586291	0.560569	0.768983	0.999352
E100000773	rhlE	ECs0875	putative ATP-dependent RNA helicase	0	0	0	0	0.583285	0.834554	1.31008	0.97129	-0.275505	-0.847475	-1.01479	-0.743275	-0.616089	-0.668776	0.419849	0.999802	0.998694	1.54639e-05	0.0658109	0.861806	0.69412	0.873689	0.999352
E100000775	-	ECs0877	probably ATP-dependent helicase	0.00387094	0	0	0	-0.044666	0.0879434	0.181061	0.174378	0.0627253	0.0474903	0.128023	-0.31735	-0.222776	-0.313155	0.53637	0.999802	0.999935	0.553986	0.950378	0.89379	0.1297	0.848344	0.999352
E100000776	ybiB	ECs0878	putative enzyme	0	0	0	0	-1.13463	-0.609356	-0.505155	-0.334687	0.225623	1.31078	1.29676	0.497287	0.311161	0.28273	0.0375867	0.999802	0.998694	0.052087	0.000803681	0.992339	0.0746585	0.805249	0.999352
E100000777	ybiC	ECs0879	putative dehydrogenase	0	0	0	0	0.495516	0.554511	0.552817	0.879354	1.30249	0.807787	0.192486	-0.9629	-1.16784	-1.47475	0.930186	0.999802	0.998694	0.198359	0.181522	0.306522	0.014775	0.809124	0.999352
E100000779	ybiI	ECs0881	orf, hypothetical protein	0	0	0	0	-1.89914	-1.65827	-1.69826	-1.6584	-0.12043	1.68818	1.86601	2.10448	1.59249	1.63407	0.571832	0.999802	0.998694	8.28729e-06	0	0.873397	0.796544	0.423957	0.999352
E100000780	ybiX	ECs0882	putative enzyme	0.0920394	0	0	0	-0.0448038	-0.231687	-0.158589	-0.173335	0.269625	-0.0842501	-0.225893	-0.109644	0.161717	0.244464	0.518756	0.999802	0.998694	0.067113	0.197466	0.864188	0.875876	0.591632	0.999352
E100000781	-	ECs0883	putative outer membrane receptor for iron transport	0.582297	0	0	0	-0.100878	-0.280314	-0.19527	-0.231292	-0.143701	-0.102513	0.0145927	-0.0706522	0.0433348	0.0078255	0.432916	0.999802	0.998694	0.699284	0.888251	0.865682	0.895486	0.83854	0.999352
E100000782	ybiM	ECs0884	orf, hypothetical protein	0.00460143	0	0	0	-0.172837	-0.242188	-0.387758	-0.369992	-0.0978413	0.142449	-0.0153032	-0.104551	0.167807	-0.0277651	0.819469	0.999802	0.998694	0.140925	0.258918	0.770337	0.874654	0.44332	0.999352
E100000783	ybiN	ECs0885	orf, hypothetical protein	0	0	0	0	-0.595789	-0.363007	-0.310624	-0.0807399	0.547506	0.214667	-0.178882	-0.216569	-0.0272686	0.1208	0.28604	0.999802	0.998694	0.00412419	0.17933	0.341594	0.958576	0.709746	0.999352
E100000784	ybiO	ECs0886	putative transport protein	0	0	0	0	-0.556691	-0.747746	-0.558967	-0.551181	-0.11372	0.173773	0.521151	0.666826	0.234706	0.509964	0.682751	0.999802	0.999935	0.192083	0.484087	0.683386	0.890342	0.511392	0.999352						+
E100000785	glnQ	ECs0887	ATP-binding component of glutamine high-affinity transport system	0	0	0	0	0.0852681	1.68956	1.32311	1.30519	-0.256863	-0.545313	-0.872706	-0.731464	-0.514431	-0.296953	0	0.999802	0.998694	3.22581e-06	0.449854	0.681796	0.884579	0.782788	0.999352									-
E100000786	glnP	ECs0888	glutamine high-affinity transport system; membrane component	0	0	0	0	-0.102464	1.26831	0.812397	1.01737	0.22253	-0.123032	-0.244094	-0.277073	-0.765376	-0.722027	0	0.999802	0.998694	0.00357257	0.272576	0.895703	0.969925	0.326533	0.999352									-
E100000787	glnH	ECs0889	periplasmic glutamine-binding protein; permease	0	0	0	0	-0.234261	1.36474	1.50608	1.34419	1.52491	0.361091	-0.593158	-0.87864	-1.01249	-1.11106	0	0.999802	0.998694	0.517138	0.000138973	0.011625	0.649193	0.859341	0.999352									-	+
E100000788	dps	ECs0890	global regulator, starvation conditions	0	0	0	0	-2.83188	-2.26503	-2.33545	-1.51269	1.12623	1.61756	2.42916	2.34507	2.00169	2.11798	0.106996	0.999802	0.782607	0	0.283655	0.244011	0.947587	0.70705	0.999352	+	+				+	+	+		+
E100000789	ybiF	ECs0891	putative transmembrane subunit	0	0	0	0	-0.726905	-0.4332	-0.737488	-0.636354	0.0275774	0.531243	0.346907	0.583513	0.373187	0.673144	0.349521	0.999802	0.998694	0.0247304	0.130688	0.855949	0.763609	0.77744	0.999352
E100000790	ompX	ECs0892	outer membrane protein X	0	0	0	0	-0.450872	-0.573692	-0.70077	-0.239477	0.44799	0.335089	0.275583	0.573434	0.860732	1.33018	0.846268	0.999802	0.998694	0.0577429	0.827648	0.96526	0.753154	0.748195	0.999352
E100000791	ybiP	ECs0893	putative enzyme	1.55328e-06	0	0	0	-0.301296	-0.445389	-0.365604	-0.584239	-0.104914	-0.0294287	-0.114039	0.252102	0.855415	0.840813	0.769009	0.999802	0.998694	0.129713	0.866146	0.944554	0.612006	0.285474	0.999352
E100000793	-	ECs0894	putative toxin	3.01477e-06	0	0	0	0.0279321	-0.414823	-0.0977562	-0.363101	0.346917	0.350717	0.268106	0.265654	0.195529	0.120709	0.00128947	0.999802	0.998694	1.3089e-05	0.98606	0.880162	0.996288	0.876182	0.999352
E100000794	ybiR	ECs0895	orf, hypothetical protein	0.000253649	0	0	0	0.125487	-0.491257	-0.242234	-0.322331	0.128471	0.0585754	-0.238827	0.013872	0.157159	0.364241	0.00198319	0.999802	0.998694	0.0498655	0.832236	0.572061	0.641371	0.81144	0.999352
E100000795	ybiS	ECs0896	orf, hypothetical protein	0	0	0	0	1.36535	0.98711	0.857777	0.894188	-0.429653	-1.17849	-0.86077	-0.727233	-0.331127	-0.172884	0.100781	0.999802	0.998694	3.22581e-06	0.00835841	0.602626	0.867464	0.426451	0.999352
E100000796	ybiT	ECs0897	putative ATP-binding component of a transport system	0	0	0	0	0.698825	0.788119	0.721939	0.475106	-0.390816	-0.432545	-0.627067	-0.428892	0.0580322	-0.10283	0.849721	0.999802	0.998694	0.00102844	0.91198	0.81285	0.782285	0.299337	0.999352									-
E100000797	ybiU	ECs0898	orf, hypothetical protein	5.80215e-06	0	0	0	0.0727614	-0.862835	-0.424305	-0.707388	-0.183244	0.370241	0.178416	0.234885	0.322965	0.434773	0.000329412	0.999802	0.998694	0.0574945	0.0699003	0.827785	0.949892	0.916319	0.999352
E100000798	-	ECs0899	orf, hypothetical protein	0	0	0	0	1.15423	0.574221	0.385383	0.809895	-0.310753	-0.687563	-0.465542	-0.614926	-0.620349	-0.586011	0.0142519	0.999802	0.998694	7.03911e-05	0.231881	0.793037	0.857427	0.994133	0.999352
E100000800	ybiY	ECs0902	putative pyruvate formate-lyase 2 activating enzyme	1.10232e-05	0	0	0	-0.345752	-0.320971	-0.227661	-0.294672	-0.0595386	0.0893419	-0.0855024	0.106036	0.0569666	0.402837	0.958625	0.999802	0.998694	0.303995	0.607993	0.798623	0.739844	0.941744	0.999352
E100000801	mipB	ECs0903	putative transaldolase	0	0	0	0	-0.490691	0.401638	0.0764805	0.401396	0.0366351	0.130803	-0.141104	-0.272133	-0.478834	-0.504458	9.09091e-05	0.999802	0.998694	0.113261	0.767332	0.622419	0.847349	0.692323	0.999352
E100000802	moeB	ECs0904	molybdopterin biosynthesis	0	0	0	0	0.647408	0.682028	0.744488	0.680718	0.440364	-0.619304	-0.863117	-1.0229	-0.511374	-0.512361	0.955568	0.999802	0.998694	0.416547	0.00085	0.770337	0.847978	0.322843	0.999352							+
E100000803	moeA	ECs0905	molybdopterin biosynthesis	0	0	0	0	0.293066	0.408291	0.498894	0.448408	0.504862	-0.129277	-0.309804	-0.438461	-0.541745	-0.439155	0.743432	0.999802	0.998694	0.830198	0.0124104	0.799623	0.85253	0.876032	0.999352
E100000804		ECs0906	putative asparaginase	0	0	0	0	0.56796	0.518967	0.541997	0.665863	-0.219458	0.0519417	0.179675	-0.234653	-0.348406	-0.46246	0.929575	0.999802	0.998694	0.000612054	0.370606	0.88024	0.431233	0.875582	0.999352
E100000805	-	ECs0908	putative ATP-binding component of a transport system	0	0	0	0	0.448479	0.532247	0.542409	0.655854	0.0776825	-0.1649	-0.389751	-0.579092	-0.312856	-0.41978	0.792788	0.999802	0.998694	0.00367789	0.295267	0.640499	0.698775	0.496246	0.999352
E100000806	-	ECs0909	putative transport protein	1.55328e-06	0	0	0	0.376144	0.411306	0.0639578	0.617571	-0.303022	-0.0738247	-0.238479	-0.412463	-0.189962	-0.23425	0.947541	0.999802	0.685566	0.000280189	0.44897	0.843011	0.798534	0.69292	0.999352
E100000807	-	ECs0910	putative transport system permease protein	0	0	0	0	0.406816	0.445796	0.220163	0.425338	-0.388909	-0.289157	-0.475003	-0.266915	-0.295469	-0.0448387	0.933551	0.999802	0.998694	0.000355839	0.743724	0.782898	0.711437	0.967234	0.999352
E100000808	-	ECs0911	putative transport system permease protein	3.25839e-07	0	0	0	0.286835	0.262126	0.0620469	0.140692	-0.475651	-0.602829	-0.520934	-0.224006	0.129279	-0.0599186	0.96434	0.999802	0.998694	0.0131081	0.703514	0.931605	0.599041	0.460113	0.999352
E100000809	-	ECs0912	orf, hypothetical protein	2.23358e-05	0	0	0	0.224706	0.0917086	0.0217331	-0.0497215	0.0516572	0.134114	-0.569061	-0.429088	-0.241599	-0.501851	0.761744	0.999802	0.998694	0.748944	0.84168	0.125007	0.871821	0.798127	0.999352
E100000810	-	ECs0913	orf, hypothetical protein	0.000255914	0	0	0	0.109337	0.0594292	-0.0315976	-0.142525	0.450545	-0.387616	-0.662525	-0.23286	-0.167105	-0.018989	0.929575	0.999802	0.998694	0.0258015	0.00405556	0.685849	0.436641	0.934982	0.999352
E100000811	yliG	ECs0915	orf, hypothetical protein	0	0	0	0	2.01251	1.47014	1.25379	1.04698	-0.653141	-1.72736	-1.68385	-1.36501	-0.594075	-0.678344	0.0894901	0.999802	0.998694	8.28729e-06	0.00653373	0.975797	0.733218	0.216732	0.999352
E100000812	-	ECs0916	putative receptor	0	0	0	0	-4.4501	-0.612006	-1.0622	-0.205419	0.116995	0.429849	1.22267	1.98868	1.93105	2.30821	0	0.999802	0.782607	0.455026	0.548432	0.288255	0.329179	0.965509	0.999352				+
E100000813	yliI	ECs0917	putative dehydrogenase	0	0	0	0	-0.852522	-0.948301	-0.799959	-0.545341	-0.245007	0.208698	0.478339	0.523192	0.406635	0.687921	0.84542	0.999802	0.998694	0.295774	0.152975	0.718119	0.962059	0.88482	0.999352				+					+
E100000814	yliJ	ECs0918	putative transferase	0	0	0	0	-0.00197787	0.216339	0.219711	0.428635	1.34872	0.076445	-0.00163615	-0.330311	-0.36213	-0.473042	0.405425	0.999802	0.998694	0.000207136	0	0.933184	0.529074	0.967151	0.999352
E100000815	dacC	ECs0919	D-alanyl-D-alanine carboxypeptidase; penicillin-binding protein 6	0	0	0	0	-1.47622	-1.36111	-1.30182	-0.955285	0.65053	1.44524	1.2951	1.09004	0.820998	0.719518	0.780158	0.999802	0.998694	0	0.00553968	0.865569	0.772968	0.63853	0.999352									+
E100000816	deoR	ECs0920	transcriptional repressor for deo operon, tsx, nupG	4.91292e-05	0	0	0	0.313115	0.500637	0.361975	0.428685	0.730961	-0.371246	-0.347114	-0.42246	-0.251147	0.0190641	0.660631	0.999802	0.998694	0.347487	0.00147368	0.985818	0.943356	0.841125	0.999352
E100000817	ybjG	ECs0921	orf, hypothetical protein	0	0	0	0	0.844081	0.988147	0.647976	0.658146	0.301346	-0.833619	-0.759222	-0.795347	-0.515219	-0.673428	0.770124	0.999802	0.999935	0.268353	0.00131071	0.951433	0.972831	0.701185	0.999352
E100000818	cmr	ECs0922	proton motive force efflux pump	1.10232e-05	0	0	0	0.057265	-0.398893	-0.66349	-0.945457	-0.275445	0.251585	0.392267	0.48251	0.195406	0.182621	0.0798369	0.999802	0.998694	0.023237	0.110643	0.886762	0.922935	0.659906	0.999352
E100000819	ybjH	ECs0923	orf, hypothetical protein	0.341061	0	0	0	0.342569	0.41153	0.522495	0.262105	-0.148891	0.167128	0.0517163	0.0861676	0.160702	0.129869	0.930899	0.999802	0.998694	0.294439	0.509482	0.93716	0.978403	0.950116	0.999352
E100000820	-	ECs0924	orf, hypothetical protein	0	0	0	0	0.645326	0.600597	0.650636	0.523656	0.481001	-0.0840645	-0.717397	-0.924747	-0.844087	-0.771453	0.930633	0.999802	0.998694	0.879254	0.037345	0.10651	0.744825	0.916047	0.999352
E100000821	-	ECs0925	putative DEOR-type transcriptional regulator	0.818759	0	0	0	0.0316906	0.0215339	0.126004	-0.063129	0.109524	0.165977	0.211928	-0.133195	0.190674	0.0332927	0.987341	0.999802	0.998694	0.549921	0.884961	0.964057	0.56031	0.555635	0.999352
E100000822	-	ECs0926	putative DEOR-type transcriptional regulator	0.000149718	0	0	0	-0.279164	-0.367482	-0.296263	-0.337909	0.590472	0.27752	0.231783	0.0539618	-0.140198	-0.185725	0.856113	0.999802	0.998694	0.000596072	0.31507	0.963063	0.808303	0.769383	0.999352
E100000823	-	ECs0927	putative transport protein	0	0	0	0	-0.197737	-0.621524	-0.527625	-0.625633	-0.332468	0.349083	0.687598	0.510104	0.465663	0.265646	0.0273398	0.999802	0.998694	0.18612	0.00458793	0.448702	0.760017	0.948801	0.999352
E100000824	ybjM	ECs0928	orf, hypothetical protein	3.25839e-07	0	0	0	-0.418174	-0.0556642	-0.145167	-0.0657535	0.493663	0.215356	0.295064	0.0758958	-0.0482362	-0.0965121	0.0706627	0.999802	0.998694	0.013134	0.291139	0.925786	0.693589	0.840313	0.999352
E100000825	grxA	ECs0929	glutaredoxin1 redox coenzyme for glutathione-dependent ribonucleotide reductase	0.000130585	0	0	0	0.380088	0.144367	0.517747	0.367914	-0.149289	-0.0896897	-0.497116	-0.582287	-0.254711	-0.351958	0.641354	0.999802	0.998694	0.162678	0.910696	0.652448	0.945868	0.697519	0.999352
E100000826	ybjC	ECs0930	orf, hypothetical protein	0.0615195	0	0	0	0.224792	0.0678337	0.0171402	0.0453159	-0.0471858	-0.140021	-0.1324	0.215094	0.11274	0.094625	0.63952	0.999802	0.998694	0.736386	0.787883	0.995304	0.511586	0.885094	0.999352
E100000827	mdaA	ECs0931	modulator of drug activity A	9.42211e-07	0	0	0	0.353125	0.270225	0.244428	0.242413	-0.0643118	-0.250446	-0.0475998	0.0421167	0.0390052	-0.202551	0.778219	0.999802	0.999935	0.103056	0.411716	0.663437	0.875876	0.994747	0.999352
E100000828	rimK	ECs0932	ribosomal protein S6 modification protein	0	0	0	0	0.524683	0.297011	0.151737	0.274185	0.0755225	-0.0477106	-0.590042	-0.473373	-0.341963	-0.247816	0.357426	0.999802	0.998694	0.410979	0.691599	0.155842	0.868863	0.83349	0.999352
E100000829		ECs0933	putative sensory transduction regulator	0	0	0	0	0.880924	0.770412	0.712015	0.599393	-0.306897	-0.720178	-0.821915	-0.489333	-0.258833	-0.320276	0.747192	0.999802	0.998694	6.27138e-05	0.0911303	0.892371	0.471848	0.629222	0.999352
E100000830	potF	ECs0934	periplasmic putrescine-binding protein; permease protein	0	0	0	0	-0.857964	-0.805104	-0.888609	-0.67546	0.261757	1.44049	1.11694	0.970479	0.801892	0.649356	0.923536	0.999802	0.998694	0.000404274	9.57096e-05	0.59315	0.847978	0.804568	0.999352						+
E100000831	potG	ECs0935	ATP-binding component of putrescine transport system	0	0	0	0	-0.287508	-0.284913	-0.35103	-0.282593	-0.144846	0.84182	0.762945	0.510371	0.105848	0.159212	0.995461	0.999802	0.998694	0.48303	0	0.90393	0.532224	0.208301	0.999352
E100000832	potH	ECs0936	putrescine transport protein; permease	0.00892556	0	0	0	-0.0885432	-0.0982786	0.00272741	0.102779	-0.405218	0.508073	-0.00572033	0.350243	-0.0277118	0.0857456	0.98751	0.999802	0.998694	0.0618511	0.00236785	0.306145	0.547895	0.47593	0.999352
E100000833	potI	ECs0937	putrescine transport protein; permease	7.78771e-06	0	0	0	-0.217632	-0.516356	-0.439581	-0.444931	0.0131481	0.481549	0.224116	0.240401	0.238484	0.536197	0.242535	0.999802	0.999935	0.0802756	0.109445	0.708747	0.98386	0.996493	0.999352
E100000834	ybjO	ECs0938	orf, hypothetical protein	0	0	0	0	0.541741	-0.0773062	-0.11985	-0.0777902	-0.262357	-0.586646	-0.529216	-0.130517	-0.0588771	0.063441	0.003255	0.999802	0.998694	0.474958	0.253704	0.951433	0.433365	0.923602	0.999352
E100000835	ybjF	ECs0939	putative enzyme	0	0	0	0	0.592561	0.215925	0.0878018	-0.168172	-0.275323	-0.4892	-0.463472	-0.111818	0.123574	0.0370245	0.0286997	0.999802	0.998694	0.624849	0.375537	0.973525	0.38422	0.570979	0.999352
E100000836	artJ	ECs0943	arginine 3rd transport system periplasmic binding protein	0	0	0	0	1.49295	2.40859	1.82538	2.18378	-0.62134	-1.4816	-1.57763	-1.76447	-1.33267	-1.33186	0.046273	0.999802	0.998694	1.79533e-06	0.145416	0.958975	0.909366	0.730504	0.999352									-
E100000837	artM	ECs0944	arginine 3rd transport system permease protein	0	0	0	0	0.797166	0.830161	1.01924	1.2456	-0.483927	-1.15456	-0.87201	-0.852335	-0.366144	-0.257081	0.955568	0.999802	0.998694	0	0.0253077	0.687676	0.981584	0.33484	0.999352						+
E100000838	artQ	ECs0945	arginine 3rd transport system permease protein	0	0	0	0	1.57111	1.46	1.2081	1.18444	-0.645411	-1.11385	-1.01102	-0.832619	-0.731698	-0.542472	0.761744	0.999802	0.998694	0	0.0721532	0.897679	0.782285	0.880038	0.999352
E100000839	artI	ECs0946	arginine 3rd transport system periplasmic binding protein	0	0	0	0	0.287725	1.05763	1.22063	1.248	-1.41086	-1.01228	-0.327287	0.0659689	0.0666007	0.12518	1.42857e-05	0.999802	0.998694	0	0.0338871	0.00446512	0.180388	0.99772	0.999352							+
E100000840	artP	ECs0947	ATP-binding component of 3rd arginine transport system	0	0	0	0	0.363865	0.478406	0.409082	0.475277	-1.33081	-0.823296	-0.0633068	0.360577	0.539041	0.724777	0.812569	0.999802	0.998694	0	0.12493	0.102662	0.49276	0.819814	0.999352						+	+		+
E100000841	ybjP	ECs0948	putative enzyme	0	0	0	0	-1.20366	-1.03819	-1.23348	-0.623308	-0.0382093	1.30024	0.98147	1.31287	0.803444	0.672266	0.827073	0.999802	0.998694	0.196368	0.0063747	0.820102	0.789743	0.58694	0.999352						+	+
E100000843	-	ECs0953	putative regulator	0	0	0	0	-0.485974	-0.497009	-0.381165	-0.366737	-0.489808	0.253397	0.739719	0.741211	0.140827	0.377551	0.985962	0.999802	0.998694	0.669451	0.00947798	0.320362	0.998893	0.181418	0.999352
E100000844	-	ECs0954	putative nucleotide di-P-sugar epimerase or dehydratase	0	0	0	0	1.07668	0.919111	0.881358	0.609231	-1.35246	-0.82919	-0.460245	-0.702912	-0.3662	-0.322905	0.684014	0.999802	0.998694	0	0.0857692	0.55137	0.733218	0.546639	0.999352
E100000845	ybjT	ECs0955	putative dTDP-glucose enzyme	9.82165e-05	0	0	0	0.182814	0.101283	0.44537	0.291563	-1.32586	-1.25258	-0.584786	0.391857	1.08765	1.035	0.950835	0.999802	0.998694	0.00609921	0.930519	0.640499	0.416532	0.562815	0.999352
E100000846	ybjU	ECs0956	putative arylsulfatase	4.74637e-06	0	0	0	0.331469	0.538066	0.256217	0.654781	-0.29886	-0.534359	-0.377635	-0.327884	0.0510379	0.20174	0.5336	0.999802	0.998694	0.000358439	0.4644	0.861328	0.954446	0.452092	0.999352
E100000847	poxB	ECs0957	pyruvate oxidase	0	0	0	0	-1.53335	-1.64952	-1.53756	-0.527743	-0.337295	2.13298	1.85714	1.35835	0.736481	0.716159	0.885059	0.999802	0.536196	0.670353	0	0.836486	0.586954	0.426366	0.999352		+				+
E100000848	-	ECs0958	putative enzyme	3.25839e-07	0	0	0	-0.549048	-0.136995	0.0600424	0.0426861	0.593102	-0.305524	-0.580167	-0.519896	-0.0351945	0.0281719	0.0929394	0.999802	0.998694	0.0462915	0.00314778	0.704651	0.947081	0.341041	0.999352
E100000849	ybjW	ECs0959	putative prismane	0	0	0	0	0.940025	0.448201	0.530139	0.213692	-0.164899	-0.494859	-0.226638	-0.519726	-0.744287	-0.356126	0.28604	0.999802	0.998694	0.429642	0.575346	0.864237	0.824008	0.865886	0.999352
E100000850	ybjE	ECs0960	putative surface protein	0	0	0	0	1.22992	0.462754	0.00320478	-0.0976459	-0.632376	-0.310478	-0.467309	-0.40259	-0.200998	-0.204931	0.00959184	0.999802	0.998694	0.109606	0.425737	0.889066	0.953737	0.819814	0.999352				-
E100000851	aqpZ	ECs0961	transmembrane water channel; aquaporin Z	0.135935	0	0	0	0.440217	0.105518	0.341685	0.282154	0.266291	0.525692	0.610495	0.156584	-0.0238673	-0.119469	0.444164	0.999802	0.998694	0.97233	0.607981	0.953334	0.610991	0.870325	0.999352
E100000852	ybjD	ECs0962	orf, hypothetical protein	0	0	0	0	-0.45294	-0.65131	-0.430721	-0.5711	-0.164277	1.10763	0.695395	0.251585	0.387211	0.363219	0.584409	0.999802	0.998694	0.146068	7.87671e-05	0.48082	0.446839	0.866093	0.999352
E100000853	ybjX	ECs0963	putative enzyme	0	0	0	0	0.858934	1.36218	1.1775	1.32905	0.585302	-0.753581	-0.599428	-0.905145	-0.735965	-0.97505	0.0397426	0.999802	0.998694	0.00888185	4.19847e-05	0.872187	0.652855	0.823204	0.999352				-
E100000854	-	ECs0964	putative membrane protein	0	0	0	0	0.458573	0.123763	0.212195	0.0837063	-0.180187	0.0183644	-0.299479	-0.356497	0.0399334	-0.156099	0.0884425	0.999802	0.998694	0.240395	0.465862	0.502586	0.938158	0.327619	0.999352
E100000855	ybjZ	ECs0965	putative ATP-binding component of a transport system	0.0203426	0	0	0	-0.000893958	0.00886658	-0.094147	-0.169835	-0.125766	0.119646	0.18524	0.305989	0.287231	0.121831	0.982215	0.999802	0.998694	0.837049	0.262948	0.927401	0.825078	0.975173	0.999352
E100000856	cspD	ECs0966	cold shock protein	0	0	0	0	-1.95419	-1.15008	-1.58573	-1.4034	1.34502	1.25862	1.69533	1.46867	1.59649	1.64301	0.0163117	0.999802	0.998694	0	0.875159	0.650366	0.842814	0.916047	0.999352				+						+
E100000857	clpS	ECs0967	orf, hypothetical protein	0.00010675	0	0	0	-0.166764	-0.377119	-0.309078	-0.109392	0.0586062	0.312716	0.667577	0.620413	0.199994	0.200942	0.605355	0.999802	0.998694	0.621768	0.517439	0.640499	0.963127	0.496246	0.999352
E100000858	clpA	ECs0968	ATP-binding component of serine protease	0	0	0	0	-1.2445	-1.29823	-1.1132	-0.821102	2.06615	1.54815	1.04324	0.464418	0.484128	0.524887	0.943484	0.999802	0.998694	0	0.224482	0.544592	0.463254	0.98662	0.999352
E100000859	infA	ECs0969	protein chain initiation factor IF-1	0	0	0	0	-0.618954	-0.482415	-0.49322	-0.328179	0.560334	0.822883	1.02227	0.609298	0.200051	0.254493	0.698816	0.999802	0.998694	0.000262452	0.350825	0.780331	0.384658	0.352811	0.999352				-			+
E100000860	aat	ECs0970	leucyl, phenylalanyl-tRNA-protein transferase	0.0485103	0	0	0	-0.136079	-0.177323	-0.143603	-0.0587869	0.0321189	0.165967	0.0355796	0.235165	-0.0820369	0.323718	0.93998	0.999802	0.998694	0.759025	0.7088	0.882524	0.78609	0.559388	0.999352
E100000861	cydC	ECs0971	ATP-binding component of cytochrome-related transport	0	0	0	0	0.547646	0.620936	0.508314	0.7044	-0.241384	-0.755149	-0.838214	-0.59277	-0.296142	-0.0996	0.894816	0.999802	0.998694	0.000905449	0.102177	0.939687	0.738567	0.629077	0.999352
E100000862	cydD	ECs0972	ATP-binding component of cytochrome-related transport, Zn sensitive	0.762412	0	0	0	-0.0825423	-1.24403e-05	-0.119511	0.169892	-0.0252951	-0.265192	-0.0728783	0.291778	-0.0294662	0.108316	0.915858	0.999802	0.998694	0.638303	0.629287	0.88024	0.698818	0.724423	0.999352
E100000863	trxB	ECs0973	thioredoxin reductase	0	0	0	0	2.10808	1.58977	1.65561	1.60352	0.992784	-1.25543	-1.45646	-1.45228	-1.51478	-1.52462	0.13373	0.999802	0.998694	0.109587	0	0.874623	0.997112	0.960502	0.999352
E100000864	lrp	ECs0974	regulator for leucine (or lrp) regulon and high-affinity branched-chain amino acid transport system	0	0	0	0	1.49591	1.55649	1.51712	1.98006	0.253955	-1.20685	-1.42036	-1.11558	-0.82003	-0.804404	0.945161	0.999802	0.998694	8.506e-05	0.00206329	0.88024	0.797013	0.783288	0.999352
E100000865	ftsK	ECs0975	cell division protein	0	0	0	0	0.483273	0.492314	0.508792	0.485894	-0.75254	-0.346284	-0.0369083	-0.183907	0.00292083	-0.0697762	0.988271	0.999802	0.998694	1.20321e-05	0.192812	0.640499	0.859074	0.787062	0.999352
E100000866	lolA	ECs0976	periplasmic protein effects translocation of lipoproteins from inner membrane to outer	0.0085346	0	0	0	0.153318	0.177469	0.276616	0.526118	0.0277754	-0.532793	-0.307615	0.105546	0.105992	0.0334672	0.972919	0.999802	0.998694	0.0994507	0.0944378	0.812364	0.527155	0.999193	0.999352
E100000867	ycaJ	ECs0977	putative polynucleotide enzyme	0	0	0	0	0.404389	0.493066	0.46653	0.49977	-0.158859	-0.455901	-0.379558	-0.133727	-0.0844196	-0.12655	0.816899	0.999802	0.998694	0.00423172	0.263022	0.931072	0.654179	0.943795	0.999352
E100000868	serS	ECs0978	serine tRNA synthetase; also charges selenocystein tRNA with serine	0	0	0	0	0.690838	1.17582	0.626137	1.13851	0.667522	-0.659349	-1.29628	-1.14275	-0.39262	-0.451641	0.249771	0.999802	0.998694	0.27823	0.0044031	0.473075	0.907727	0.337012	0.999352
E100000869	dmsA	ECs0979	anaerobic dimethyl sulfoxide reductase subunit A	0	0	0	0	-1.32245	2.38512	1.83909	2.30767	0.809037	-1.05964	-1.36434	-1.3571	-1.16187	-1.09611	0	0.999802	0.998694	8.28729e-06	0	0.728023	0.994803	0.819814	0.999352
E100000870	dmsB	ECs0980	anaerobic dimethyl sulfoxide reductase subunit B	0	0	0	0	-0.684684	1.21832	0.851815	1.29698	0.699302	-0.339136	-0.730185	-0.496871	-0.588749	-0.531775	0	0.999802	0.998694	0.0201616	0.000397129	0.463784	0.723955	0.905746	0.999352				+
E100000871	dmsC	ECs0981	anaerobic dimethyl sulfoxide reductase subunit C	0	0	0	0	-0.842942	1.238	0.77308	1.18975	0.697443	-0.401706	-0.686086	-0.681497	-0.704148	-0.436517	0	0.999802	0.998694	0.0681474	0.000341523	0.678599	0.995088	0.978739	0.999352
E100000872	ycaC	ECs0982	orf, hypothetical protein	0	0	0	0	-1.75889	-0.742049	-0.889029	-0.214286	0.48475	0.616162	0.736851	1.22748	1.04958	0.965337	0.00033463	0.999802	0.722533	0.024543	0.76034	0.915586	0.452539	0.83349	0.999352						+		+
E100000873	ycaD	ECs0983	putative transport	1.38581e-05	0	0	0	0.303637	-0.0925471	0.0677007	0.233579	-0.349005	-0.111798	-0.549674	-0.259112	0.0848297	0.0741974	0.0945274	0.999802	0.998694	0.0280831	0.46788	0.408712	0.644007	0.513854	0.999352
E100000874	-	ECs0984	putative transport	2.33808e-05	0	0	0	-0.417093	-0.433268	-0.295097	-0.369514	-0.044435	-0.0828019	0.00127199	0.363756	0.197456	0.0428404	0.978854	0.999802	0.998694	0.215733	0.9187	0.933121	0.511986	0.807337	0.999352
E100000877	pflA	ECs0985	pyruvate formate lyase activating enzyme 1	0	0	0	0	-1.31008	-0.041992	0.125432	0.180896	0.510471	0.683287	-0.0605572	0.307096	0.448547	0.598846	0	0.999802	0.998694	0.133385	0.530076	0.0198734	0.409477	0.804568	0.999352
E100000878	pflB	ECs0986	formate acetyltransferase 1	0	0	0	0	-1.01412	1.02798	1.27646	1.43328	-1.17193	-0.823351	0.314648	0.44506	0.612104	0.714692	0	0.999802	0.998694	0	0.405891	0.0257895	0.90337	0.866344	0.999352	+
E100000879	focA	ECs0987	probable formate transporter (formate channel 1)	0	0	0	0	-0.682302	1.30144	0.988151	1.61454	-1.76145	-0.655476	-0.468233	0.0730179	0.109022	0.367645	0	0.999802	0.583431	0	0.000262032	0.820102	0.251599	0.965693	0.999352									-
E100000880	ycaO	ECs0988	orf, hypothetical protein	0	0	0	0	0.983364	0.429064	0.320579	0.12999	-0.119539	-0.625517	-0.590395	-0.363843	-0.238043	-0.300308	0.0363787	0.999802	0.998694	0.438296	0.145069	0.977117	0.791163	0.886296	0.999352
E100000881	ycaP	ECs0989	orf, hypothetical protein	0	0	0	0	-1.13994	-1.14031	-0.822205	-1.11489	0.0345639	1.44706	1.41167	1.17971	0.50832	0.722362	0.999511	0.999802	0.998694	0.0035996	0.00127748	0.983614	0.842814	0.358935	0.999352
E100000882	serC	ECs0990	3-phosphoserine aminotransferase	0	0	0	0	1.59601	1.76239	1.81167	2.16711	-0.166664	-1.11916	-1.49498	-1.39905	-1.0646	-0.893097	0.781632	0.999802	0.998694	0	0.0218442	0.705242	0.939161	0.703157	0.999352									-
E100000883	aroA	ECs0991	5-enolpyruvylshikimate-3-phosphate synthetase	0	0	0	0	2.19652	2.22272	2.07072	2.34033	-0.903616	-1.89884	-1.43659	-1.47376	-1.04148	-1.30161	0.973715	0.999802	0.998694	0	0.0101536	0.567078	0.976985	0.549037	0.999352
E100000884	ycaL	ECs0992	putative heat shock protein	0.000168657	0	0	0	0.298355	0.219687	0.284337	0.394232	-0.00836663	-0.100442	-0.364514	-0.400781	-0.337626	-0.557586	0.913541	0.999802	0.998694	0.255188	0.853158	0.807658	0.976985	0.953985	0.999352
E100000885	cmk	ECs0993	cytidylate kinase	0	0	0	0	-0.0409402	-0.322818	-0.419717	-0.486251	-0.177309	0.444112	0.398825	0.582992	0.411999	0.353437	0.095729	0.999802	0.998694	0.108565	0.00322411	0.951433	0.698155	0.697519	0.999352		-		-
E100000886	rpsA	ECs0994	30S ribosomal subunit protein S1	0	0	0	0	2.27906	2.16755	2.00533	1.90978	-1.87289	-1.21018	-0.854978	-0.701174	-0.840915	-0.976249	0.76511	0.999802	0.998694	0	0.0120888	0.485733	0.825304	0.830334	0.999352		-			-					-
E100000887	himD	ECs0995	integration host factor (IHF), beta subunit; site-specific recombination	0	0	0	0	-0.836895	-0.49552	-0.569707	-0.292188	1.22091	0.441195	1.2981	0.82545	0.806866	0.906534	0.469151	0.999802	0.998694	0.000325926	0.087329	0.237384	0.617539	0.988425	0.999352
E100000888	ycaI	ECs0996	orf, hypothetical protein	0	0	0	0	-0.438439	-0.715702	-0.519719	-0.570303	0.618117	0.516326	0.256908	0.038741	-0.0925439	-0.0264281	0.291135	0.999802	0.998694	9.61538e-06	0.777644	0.704614	0.744825	0.860791	0.999352
E100000889	msbA	ECs0997	ATP-binding transport protein; multicopy suppressor of htrB	0.000219971	0	0	0	-0.206075	-0.269272	-0.45527	-0.515249	0.765802	0.501584	0.821725	0.353805	0.184438	-0.151345	0.943061	0.999802	0.998694	0.00233641	0.627521	0.806084	0.635002	0.888414	0.999352
E100000890	ycaH	ECs0998	putative EC 1.2 enzyme	0.230883	0	0	0	-0.13637	-0.0663913	0.120012	0.0216982	-0.135861	-0.0956895	-0.0964871	-0.175586	-0.0463312	0.492926	0.918691	0.999802	0.998694	0.656603	0.930519	0.999329	0.9419	0.889449	0.999352
E100000891	ycaQ	ECs0999	orf, hypothetical protein	0.0289248	0	0	0	-0.0197911	-0.0393152	0.0544617	-0.05064	0.202283	-0.415239	-0.427141	0.0743302	0.00762189	0.223264	0.973076	0.999802	0.998694	0.313835	0.0211002	0.992339	0.260497	0.930406	0.999352
E100000892	ycaR	ECs1000	orf, hypothetical protein	0.000119355	0	0	0	0.12036	0.312819	0.335588	0.512542	0.382899	-0.189075	-0.518056	-0.271505	0.00834554	0.0601979	0.468686	0.999802	0.998694	0.602294	0.023613	0.50903	0.657208	0.551331	0.999352
E100000893	kdsB	ECs1001	CTP:CMP-3-deoxy-D-manno-octulosonate transferase	7.51228e-06	0	0	0	0.241756	0.345761	0.202619	0.220855	0.466543	-0.0436379	-0.480701	-0.325203	-0.0807647	0.0310533	0.730286	0.999802	0.998694	0.235084	0.0221804	0.218263	0.781524	0.55505	0.999352
E100000894	-	ECs1002	orf, hypothetical protein	0	0	0	0	-1.68426	-0.148649	-0.616991	-0.0604418	1.0294	1.34767	0.561371	0.123486	-0.168542	-0.0918333	5.64972e-05	0.999802	0.998694	0.00364087	0.492538	0.233098	0.609321	0.751556	0.999352
E100000895	ycbC	ECs1003	orf, hypothetical protein	9.42211e-07	0	0	0	0.262386	0.407691	0.352708	0.173047	-0.251567	-0.0290446	-0.134466	-0.231053	-0.261118	-0.151424	0.521271	0.999802	0.998694	0.0242165	0.314653	0.869237	0.867464	0.961086	0.999352
E100000896	smtA	ECs1004	S-adenosylmethionine-dependent methyltransferase	0	0	0	0	0.440399	0.539388	0.524321	0.50344	0.298333	-0.200888	-0.299822	-0.310196	-0.303799	-0.266757	0.747192	0.999802	0.998694	0.324917	0.0242772	0.882524	0.987024	0.989635	0.999352
E100000897	mukF	ECs1005	mukF protein (killing factor KICB)	0	0	0	0	1.08868	1.06947	1.03846	1.05238	0.584353	-0.865033	-1.19096	-1.20135	-0.927546	-0.879402	0.973198	0.999802	0.998694	0.056476	0	0.557918	0.989862	0.595116	0.999352
E100000898	mukE	ECs1006	orf, hypothetical protein	0	0	0	0	0.800925	0.820732	0.656234	0.867276	0.353479	-0.51287	-0.923829	-0.700741	-0.546427	-0.447011	0.975464	0.999802	0.998694	0.0613026	0.0039281	0.47154	0.756873	0.834954	0.999352
E100000899	mukB	ECs1007	kinesin-like cell division protein involved in chromosome partitioning	0	0	0	0	1.08828	1.15941	1.15312	1.27197	0.104156	-0.852283	-0.99792	-1.06018	-0.923989	-0.821296	0.909157	0.999802	0.998694	0.000135471	0.00346101	0.882524	0.949825	0.872247	0.999352
E100000900	ycbB	ECs1008	putative amidase	0	0	0	0	-1.3662	-1.16132	-1.43723	-0.694829	1.45785	1.84839	0.60307	0.689184	0.422789	0.333451	0.716923	0.999802	0.925322	0	0.379595	0.0221786	0.945868	0.773573	0.999352		+								+
E100000901	ycbK	ECs1009	orf, hypothetical protein	0.190965	0	0	0	0.129476	0.196743	-0.0620872	0.0589591	0.123022	0.350095	0.47745	0.214926	-0.00392048	-0.106361	0.893876	0.999802	0.998694	0.825008	0.474754	0.881196	0.667774	0.720582	0.999352
E100000902	ycbL	ECs1010	orf, hypothetical protein	0	0	0	0	0.910007	0.84247	0.574988	0.865701	-0.524327	-0.564259	-0.317674	-0.112333	-0.491761	-0.499498	0.916692	0.999802	0.998694	2.0202e-05	0.929872	0.799468	0.819093	0.555635	0.999352
E100000903	aspC	ECs1011	aspartate aminotransferase	0	0	0	0	1.08428	1.19139	1.15252	1.51865	0.60353	-0.320393	-1.0432	-0.970249	-1.09598	-0.874073	0.901674	0.999802	0.998694	0.034404	0.053055	0.400709	0.958576	0.923602	0.999352
E100000904	ompF	ECs1012	outer membrane protein 1a (Ia;b;F)	0	0	0	0	2.16024	2.1059	2.26591	2.36014	1.49518	-0.421184	-1.65166	-1.83626	-1.89998	-2.28002	0.957145	0.999802	0.998694	0.0594861	0.000281984	0.0861584	0.897739	0.965693	0.999352		-							-	-
E100000905	asnS	ECs1013	asparagine tRNA synthetase	0	0	0	0	1.66592	1.63082	1.45441	1.38743	0.527285	-1.35341	-1.37598	-1.28498	-0.974133	-1.13156	0.957216	0.999802	0.998694	0.00521875	0	0.986806	0.926581	0.64502	0.999352
E100000906	pncB	ECs1014	nicotinate phosphoribosyltransferase	0	0	0	0	1.29457	1.22258	1.18945	1.30683	-0.291446	-1.0587	-1.03039	-1.0457	-0.729691	-0.635658	0.87243	0.999802	0.998694	0	0.00382195	0.976625	0.98386	0.511392	0.999352
E100000907	pepN	ECs1015	aminopeptidase N	0.118442	0	0	0	-0.0525664	-0.437899	-0.218859	0.160192	-0.187364	0.594272	0.492132	0.188972	-0.0402476	-0.00362917	0.425744	0.999802	0.998694	0.448163	0.110184	0.951433	0.799273	0.852482	0.999352
E100000908	ycbE	ECs1016	putative ATP-binding component of a transport system	0	0	0	0	0.187758	0.365701	0.403819	0.502651	-0.189225	-0.536828	-0.546339	-0.419107	-0.454023	-0.373471	0.548622	0.999802	0.998694	0.00444059	0.208697	0.993325	0.862922	0.96511	0.999352
E100000909	ycbM	ECs1017	putative transport system permease protein	0	0	0	0	-0.621006	-0.399122	-0.263695	-0.55466	0.182213	0.527888	0.438571	0.683577	0.485865	0.909924	0.648055	0.999802	0.998694	0.0403779	0.428598	0.950906	0.805981	0.840313	0.999352
E100000910	ycbN	ECs1018	orf, hypothetical protein	0.0743003	0	0	0	-0.0568262	-0.0493256	-0.0333864	-0.139222	0.233845	-0.0823897	-0.0963066	-0.326054	-0.262633	-0.168666	0.98648	0.999802	0.998694	0.0524749	0.145004	0.986806	0.599041	0.914552	0.999352
E100000911	ycbO	ECs1019	orf, hypothetical protein	0	0	0	0	0.572892	0.121464	0.122683	0.100966	0.00263498	-0.554277	-0.507032	-0.611365	-0.27994	-0.215762	0.0552254	0.999802	0.998694	0.745409	0.0642165	0.962299	0.90257	0.549037	0.999352
E100000912	ycbP	ECs1020	orf, hypothetical protein	0.000995945	0	0	0	0.0362815	-0.143984	0.00853929	0.124071	-0.0365845	-0.531476	-0.480942	-0.469196	0.0863328	0.117851	0.568116	0.999802	0.998694	0.549619	0.0766242	0.956406	0.988594	0.205385	0.999352
E100000913	ycbQ	ECs1021	putative fimbrial-like protein	1.87908e-05	0	0	0	0.265074	0.0539255	0.00705159	-0.0852359	0.0524215	-0.276263	-0.332684	-0.495257	-0.144425	-0.102512	0.483275	0.999802	0.998694	0.623188	0.27182	0.953334	0.828539	0.489937	0.999352
E100000914	ycbR	ECs1022	putative chaperone	0	0	0	0	1.77521	1.66217	1.9424	1.89994	0.0658953	-1.26189	-1.53462	-1.56298	-1.58307	-1.24462	0.909157	0.999802	0.998694	0.000181452	0.0106387	0.865569	0.984001	0.988425	0.999352
E100000915		ECs1024	putative outer membrane protein	0.000112024	0	0	0	-0.33187	-0.517869	-0.337501	-0.373956	0.040066	0.368359	0.23416	0.0709495	-0.00170096	0.18415	0.606792	0.999802	0.998694	0.139557	0.31507	0.885388	0.842814	0.932958	0.999352
E100000916	-	ECs1025	homolog of Salmonella FimH protein	0.0629325	0	0	0	-0.0190527	0.0254632	-0.098531	0.00743651	-0.274862	-0.262164	-0.0527097	0.271963	-0.157881	-0.12477	0.913706	0.999802	0.998694	0.160016	0.964975	0.681796	0.432504	0.211092	0.999352
E100000917	-	ECs1026	putative fimbrial-like protein	1.55823e-05	0	0	0	-0.341734	-0.354798	-0.344872	-0.359907	-0.150409	0.294252	0.0461854	0.142325	-0.0795901	0.363863	0.981484	0.999802	0.998694	0.40321	0.0959558	0.685849	0.897739	0.681223	0.999352
E100000918	-	ECs1027	putative fimbrial-like protein	0.0031387	0	0	0	0.0181791	0.0508032	0.0590698	0.114551	-0.347616	-0.229279	-0.367395	0.144217	0.102054	0.142211	0.932794	0.999802	0.998694	0.0125526	0.624353	0.812364	0.0760556	0.939442	0.999352
E100000919		ECs1028	putative chaperone	0.00233067	0	0	0	-0.191547	-0.349998	-0.125715	-0.201666	-0.195339	-0.0824988	-0.260943	0.236818	0.215881	0.167172	0.524122	0.999802	0.998694	0.978851	0.683772	0.770337	0.158916	0.974275	0.999352
E100000920	pyrD	ECs1029	dihydro-orotate dehydrogenase	0	0	0	0	1.4868	2.23726	1.45814	1.64698	-1.23245	-1.1985	-1.41186	-1.32305	-1.07889	-1.09297	0.046305	0.999802	0.998694	0	0.955455	0.881196	0.949864	0.83349	0.999352				-	+					-
E100000921	ycbW	ECs1030	orf, hypothetical protein	2.15054e-06	0	0	0	-0.193293	-0.122632	-0.194048	-0.0291692	0.198853	0.762377	0.532974	0.128524	-0.115012	-0.189268	0.869847	0.999802	0.998694	0.341514	0.0268255	0.708724	0.387385	0.629222	0.999352
E100000922	-	ECs1031	orf, hypothetical protein	0	0	0	0	0.691193	0.807843	0.48859	0.48753	-0.02018	-0.568374	-0.564657	-0.727059	-0.427093	-0.417981	0.827073	0.999802	0.999935	0.110704	0.123761	0.999329	0.867464	0.674275	0.999352
E100000923	ycbY	ECs1032	putative oxidoreductase	0	0	0	0	0.817286	0.53821	0.260041	0.480736	-0.675023	-0.727854	-0.503897	-0.622726	0.0528353	-0.104558	0.394805	0.999802	0.998694	0.00013278	0.900042	0.807374	0.897739	0.179828	0.999352
E100000924	uup	ECs1033	putative ATP-binding component of a transport system	2.48265e-05	0	0	0	-0.0808454	-0.250818	-0.385321	-0.342561	-0.559838	0.0994899	0.00673705	0.560184	0.59502	0.636379	0.669423	0.999802	0.998694	0.473492	0.0366637	0.933184	0.30554	0.970206	0.999352
E100000925	pqiA	ECs1034	paraquat-inducible protein A	0	0	0	0	-0.29403	-0.452487	-0.505216	-0.523917	-0.0465063	0.26174	0.166326	0.429048	0.477191	0.512475	0.379513	0.999802	0.998694	0.00439086	0.0970231	0.865569	0.453907	0.923602	0.999352
E100000926	pqiB	ECs1035	paraquat-inducible protein B	0	0	0	0	-0.369984	-0.378599	-0.413804	-0.540791	0.113421	0.227791	0.185755	0.512467	0.346099	0.455385	0.984416	0.999802	0.998694	0.000389039	0.627395	0.951482	0.35479	0.682206	0.999352
E100000927	ymbA	ECs1036	orf, hypothetical protein	0	0	0	0	-0.847418	-0.748379	-0.678412	-0.881222	0.382587	0.617636	0.595451	0.591789	0.518532	0.960046	0.76246	0.999802	0.998694	0	0.353013	0.980916	0.995088	0.909275	0.999352
E100000928	rmf	ECs1037	ribosome modulation factor	0	0	0	0	-2.46795	-1.1699	-1.67302	-1.02864	1.21547	0.60467	2.15186	1.77634	1.55657	1.81521	0.000857143	0.999802	0.998694	3.22581e-06	0.224482	0.0157681	0.739943	0.86178	0.999352		+
E100000929	fabA	ECs1038	beta-hydroxydecanoyl thioester dehydrase, trans-2-decenoyl-ACP isomerase	0	0	0	0	0.885819	0.987503	0.277862	-0.180161	-0.43371	-0.774919	-0.625133	-0.00393088	0.170835	0.685288	0.909157	0.999802	0.998694	0.586244	0.533306	0.927401	0.497466	0.888522	0.999352
E100000930	-	ECs1039	putative ATP-dependent protease	0	0	0	0	-0.392621	-0.587219	-0.669713	-0.481449	-0.61643	0.230154	0.239385	0.906715	0.730392	0.962168	0.621067	0.999802	0.998694	0.681062	0.00946989	0.995304	0.199755	0.826781	0.999352
E100000931	ycbG	ECs1040	putative dehydrogenase	0.000848492	0	0	0	-0.366918	-0.0368483	-0.391722	-0.18113	0.466887	0.400014	0.168632	0.113786	-0.0385784	0.115649	0.42664	0.999802	0.998694	0.0826991	0.900042	0.855949	0.963457	0.886359	0.999352
E100000932	ompA	ECs1041	outer membrane protein 3a (II*;G;d)	0.526961	0	0	0	0.266648	0.192143	0.316887	0.38006	0.603588	0.338243	0.485346	0.526382	0.200109	0.31468	0.899828	0.999802	0.998694	0.476443	0.471174	0.881368	0.966019	0.607357	0.999352
E100000933	sulA	ECs1042	suppressor of lon; inhibits cell division and ftsZ ring formation	0	0	0	0	-0.700373	-0.694008	-0.692752	-0.59228	0.337318	0.783166	0.490434	0.483617	0.275918	0.409964	0.989964	0.999802	0.998694	5.93607e-05	0.0738363	0.56877	0.993519	0.681223	0.999352
E100000934	-	ECs1043	orf, hypothetical protein	0	0	0	0	-0.733211	-0.656986	-0.725386	-0.504941	0.411912	0.718631	0.677436	0.469376	0.144611	0.2537	0.82019	0.999802	0.998694	1.20321e-05	0.183292	0.955589	0.666181	0.394077	0.999352
E100000935	-	ECs1044	orf, hypothetical protein	0.0477276	0	0	0	-0.137169	-0.0700111	-0.064956	-0.328304	-0.163697	0.320825	0.106129	0.124098	0.140803	-0.120478	0.893876	0.999802	0.998694	0.540067	0.0838205	0.775583	0.981584	0.983372	0.999352
E100000936	yccF	ECs1045	orf, hypothetical protein	0	0	0	0	0.995401	1.23818	0.972408	0.916078	-0.733647	-1.23373	-1.21919	-0.905273	-0.402859	-0.388741	0.575484	0.999802	0.998694	7.50751e-06	0.19939	0.993325	0.719419	0.450046	0.999352
E100000937	helD	ECs1046	DNA helicase IV	0	0	0	0	-0.341036	-0.285799	-0.241984	-0.182385	0.0281443	0.443029	0.153352	0.190542	-0.0143779	0.0957827	0.820738	0.999802	0.998694	0.156286	0.00987646	0.276848	0.939161	0.47593	0.999352
E100000938	mgsA	ECs1047	methylglyoxal synthase	0	0	0	0	-0.439307	0.176011	0.156302	0.269269	1.32813	0.533859	-0.0749233	-0.256545	-0.0706371	-0.383236	0.012157	0.999802	0.998694	0.000344037	0.0118206	0.233098	0.82921	0.806894	0.999352
E100000939	-	ECs1048	orf, hypothetical protein	0	0	0	0	-0.875492	-0.933086	-0.876142	-1.0139	0.338707	1.42619	0.729232	0.50516	0.345337	0.305313	0.942047	0.999802	0.998694	0.000380523	0.00764926	0.314562	0.83854	0.880204	0.999352
E100000940	-	ECs1049	orf, hypothetical protein	0	0	0	0	-1.22176	-0.714973	-1.08671	-0.380229	-0.0513535	1.17939	1.05441	0.971	0.589516	0.540258	0.157918	0.999802	0.998694	0.410454	0.00336451	0.931911	0.947081	0.649802	0.999352
E100000941	yccV	ECs1050	orf, hypothetical protein	0	0	0	0	-1.78011	-1.75644	-1.70868	-1.81978	0.716299	2.05555	1.43268	1.55561	1.58414	1.72656	0.974585	0.999802	0.998694	0	0.000299233	0.288255	0.902947	0.978287	0.999352
E100000942	-	ECs1051	putative oxidoreductase	3.25839e-07	0	0	0	0.556697	0.431373	0.348293	0.341841	-0.414541	-0.345545	-0.584258	0.16533	-0.234024	0.00520598	0.805262	0.999802	0.999935	0.0146553	0.874149	0.804627	0.156649	0.514485	0.999352
E100000943	-	ECs1052	orf, hypothetical protein	0	0	0	0	-1.36308	-1.27462	-1.14277	-0.912875	0.140276	1.04378	1.0113	1.21077	1.06869	1.06471	0.853943	0.999802	0.998694	7.03911e-05	0.00160434	0.973525	0.777071	0.840313	0.999352
E100000944	yccK	ECs1053	putative sulfite reductase (EC 1.8.-.-)	0.00396948	0	0	0	0.0962525	0.352018	0.3234	0.422792	0.0716869	-0.0365566	-0.275952	0.0473493	-0.387249	-0.262066	0.350337	0.999802	0.998694	0.180618	0.763737	0.737983	0.575593	0.378131	0.999352
E100000945	yccA	ECs1054	putative carrier/transport protein	0	0	0	0	1.02789	1.17552	0.585957	0.657629	-0.235327	-0.474171	-0.685399	-0.498686	-0.468294	-0.432941	0.801144	0.999802	0.998694	0.0120652	0.605671	0.861806	0.862922	0.978327	0.999352		-							+
E100000946	hyaA	ECs1128	hydrogenase-1 small subunit	0.0268786	0	0	0	0.175327	0.306228	0.7869	0.767294	-0.223946	0.0372791	0.0290598	0.256284	-0.14576	-0.292701	0.860193	0.999802	0.998775	0.0152956	0.624738	0.998512	0.852032	0.655047	0.999352
E100000947	hyaB	ECs1129	hydrogenase-1 large subunit	3.42827e-05	0	0	0	-0.560733	-0.2701	-0.206822	0.346683	-0.212111	0.661085	1.11183	-0.314312	-0.253218	-0.0995543	0.672485	0.999802	0.998694	0.268567	0.116328	0.745431	0.0592385	0.969534	0.999352
E100000948	hyaC	ECs1130	probable Ni/Fe-hydrogenase 1 b-type cytochrome subunit	0	0	0	0	-0.601518	-0.468282	-0.159991	0.104124	0.0209426	0.317119	0.529917	0.433301	0.231132	0.435942	0.78447	0.999802	0.998694	0.808186	0.426371	0.828147	0.919834	0.79786	0.999352		+
E100000949	hyaD	ECs1131	processing of HyaA and HyaB proteins	0	0	0	0	-1.43339	-1.52847	-0.895386	0.15861	-0.470123	0.737981	1.18467	0.926952	0.616167	0.587984	0.876157	0.999802	0.0643333	0.0424392	0.000538803	0.498505	0.746462	0.64825	0.999352		+							+
E100000950	hyaE	ECs1132	processing of HyaA and HyaB proteins	0	0	0	0	-0.970553	-1.11708	-0.578138	0.0138475	-0.170226	0.260637	0.659244	0.711023	0.657721	0.593343	0.807399	0.999802	0.998694	0.636357	0.304367	0.651053	0.963457	0.964031	0.999352		+							+
E100000951	hyaF	ECs1133	nickel incorporation into hydrogenase-1 proteins	3.25839e-07	0	0	0	-0.602207	-0.682356	-0.363114	0.173084	-0.525474	-0.162006	0.390116	0.470244	-0.0234624	0.431854	0.900897	0.999802	0.998694	0.0276861	0.330638	0.375097	0.939161	0.418135	0.999352
E100000952	appC	ECs1134	probable third cytochrome oxidase, subunit I	0	0	0	0	-0.81543	-0.850162	-0.37209	-0.0877862	-0.33273	-0.0136993	0.325696	0.64112	0.384124	0.646923	0.953566	0.999802	0.998694	0.358701	0.291139	0.56314	0.586954	0.651005	0.999352		+		+	+
E100000953	appB	ECs1135	probable third cytochrome oxidase, subunit II	0	0	0	0	-0.785642	-0.70303	-0.385027	-0.226094	-0.0226065	0.199054	0.551288	0.676499	0.185031	0.360144	0.878925	0.999802	0.998694	0.497864	0.536402	0.594994	0.890198	0.351697	0.999352		+			+
E100000954	appA	ECs1136	phosphoanhydride phosphorylase; pH 2.5 acid phosphatase; periplasmic	0	0	0	0	-1.00129	-1.10007	-0.787612	-0.486615	-0.29304	0.433444	0.749596	0.705892	0.404724	0.769573	0.82019	0.999802	0.998694	0.459601	0.00771801	0.585135	0.958576	0.551775	0.999352		+
E100000955	yccC	ECs1137	orf, hypothetical protein	0	0	0	0	1.67844	1.55459	1.05116	1.26836	-1.00563	-1.11168	-1.07644	-0.845117	-0.605853	-0.673946	0.863954	0.999802	0.998694	0	0.851113	0.983681	0.842814	0.819814	0.999352
E100000956	yccY	ECs1138	putative phosphatase	0	0	0	0	1.98757	1.84987	1.38138	1.58248	-1.19283	-1.56282	-1.45465	-0.773424	-0.886205	-0.573956	0.870682	0.999802	0.998694	0	0.511974	0.951433	0.472014	0.934982	0.999352
E100000957	yccZ	ECs1139	putative function in exopolysaccharide production	0	0	0	0	2.04408	1.99006	1.50884	1.47221	-1.26888	-1.38649	-1.09686	-1.1872	-1.03841	-1.08691	0.937757	0.999802	0.998694	0	0.802053	0.767204	0.934034	0.875582	0.999352
E100000958	ymcA	ECs1140	orf, hypothetical protein	0.000257102	0	0	0	0.548998	0.292177	-0.09983	0.0726542	-0.90425	0.0755496	-0.109499	-0.236658	0.151441	0.299821	0.653573	0.999802	0.998694	0.0155809	0.0265713	0.892371	0.919834	0.665897	0.999352
E100000959	ymcB	ECs1141	orf, hypothetical protein	0	0	0	0	1.41997	0.962013	0.455189	0.594099	-0.952044	-1.32667	-0.446774	0.464869	-0.64129	-0.781877	0.379513	0.999802	0.998694	0.00142738	0.536164	0.328245	0.316919	0.178043	0.999352
E100000960	ymcC	ECs1142	putative regulator	0	0	0	0	1.58296	0.900211	0.753369	0.635325	-0.832465	-1.16836	-0.811941	-0.355437	-0.173388	-0.43471	0.00657112	0.999802	0.998694	3.22581e-06	0.335145	0.612418	0.463254	0.815152	0.999352
E100000961	ymcD	ECs1143	orf, hypothetical protein	0.17698	0	0	0	0.131838	0.358535	0.109022	0.301996	0.423742	-0.00203784	0.342288	0.528743	0.565021	0.488494	0.657657	0.999802	0.998694	0.771266	0.337778	0.741697	0.870295	0.975719	0.999352
E100000963	cspH	ECs1144	cold shock-like protein	0.150917	0	0	0	-0.0117983	-0.116822	-0.0686458	-0.176748	0.0441512	0.0681216	0.0506329	-0.17187	-0.106114	-0.168136	0.587663	0.999802	0.998694	0.148826	0.913158	0.977117	0.485807	0.877738	0.999352
E100000964	cspG	ECs1145	homolog of Salmonella cold shock protein	0.00393424	0	0	0	-0.0751646	-0.431109	-0.2198	-0.371119	0.290967	0.20466	0.25479	-0.101536	0.342865	0.210874	0.152352	0.999802	0.998694	0.0145737	0.82489	0.958975	0.54561	0.386452	0.999352
E100000965	sfa	ECs1146	suppresses fabA and ts growth mutation	0.00147042	0	0	0	-0.201972	0.0121326	-0.248669	-0.0888938	-0.103784	-0.0547956	0.382314	0.164522	-0.00470159	-0.183791	0.330779	0.999802	0.998694	0.953806	0.871062	0.249444	0.667774	0.748835	0.999352
E100000966	yccM	ECs1147	orf, hypothetical protein	0.0109514	0	0	0	-0.266224	-0.0838474	-0.259495	-0.326377	-0.0153017	0.135792	0.276338	-0.0108622	-0.0560564	-0.0944743	0.601984	0.999802	0.998694	0.259884	0.676372	0.88024	0.659084	0.959887	0.999352
E100000967	torS	ECs1148	sensor protein torS (regulator TorR)	0.000111305	0	0	0	-0.289732	-0.161227	-0.191692	0.143769	-0.00358731	-0.0254385	-0.124943	0.358338	-0.20368	0.00806403	0.663097	0.999802	0.998694	0.522296	0.943049	0.892371	0.201928	0.116529	0.999352
E100000968	torT	ECs1149	part of regulation of tor operon, periplasmic	0	0	0	0	-0.552329	-0.11424	-0.242943	0.0188274	-0.0857333	0.162948	0.417119	0.07279	-0.147481	-0.291335	0.0183849	0.999802	0.998694	0.660485	0.330638	0.625195	0.447695	0.64395	0.999352
E100000969	torR	ECs1150	response transcriptional regulator for torA (sensor TorS)	3.88408e-06	0	0	0	0.15666	0.199685	0.140161	0.161882	0.245495	-0.280329	-0.563026	-0.294884	-0.379489	-0.2171	0.923536	0.999802	0.998694	0.722844	0.0242772	0.559233	0.567586	0.891804	0.999352
E100000970	torC	ECs1151	trimethylamine N-oxide reductase, cytochrome c-type subunit	0.0121397	0	0	0	-0.295325	-0.145214	-0.0333106	-0.113233	0.151618	0.0576883	-0.0336299	0.0263038	0.0182702	-0.190211	0.707135	0.999802	0.998694	0.356801	0.813894	0.931605	0.947366	0.991282	0.999352
E100000971	torA	ECs1152	trimethylamine N-oxide reductase subunit	0.00356565	0	0	0	-0.163757	0.00174762	0.0436597	0.178079	-0.0234088	-0.146264	-0.164399	-0.347214	-0.328547	-0.287745	0.301716	0.999802	0.998694	0.211277	0.542208	0.977117	0.617925	0.971414	0.999352
E100000972	torD	ECs1153	part of trimethylamine-N-oxide oxidoreductase	0	0	0	0	-0.726768	-0.640338	-0.454871	-0.53277	-0.30788	0.127735	0.170265	0.35609	0.893057	0.931869	0.896079	0.999802	0.998694	0.527578	0.261763	0.973525	0.85231	0.394077	0.999352
E100000973	yccD	ECs1154	orf, hypothetical protein	0	0	0	0	-1.27497	-1.04018	-0.978594	-0.399766	-0.639655	0.735203	1.09556	1.34566	0.930309	0.995736	0.788952	0.999802	0.998694	0.692572	0.0225099	0.846944	0.884468	0.760101	0.999352		+
E100000974	cbpA	ECs1155	curved DNA-binding protein; functions closely related to DnaJ	0	0	0	0	-1.69696	-1.19629	-1.10398	-0.489671	-0.927798	1.33138	1.88489	1.88566	1.08102	1.09554	0.08911	0.999802	0.998694	0.18426	0	0.393705	0.998893	0.138211	0.999352		+				+		+
E100000975	-	ECs1156	orf, hypothetical protein	0	0	0	0	-0.314408	0.052932	-0.263592	-0.207451	-0.0940079	-0.0440632	0.168662	0.295582	-0.00017843	0.245617	0.000712329	0.457784	0.998694	0.36746	0.767455	0.370176	0.664464	0.146732	0.999352
E100000976	agp	ECs1158	periplasmic glucose-1-phosphatase	0	0	0	0	-2.03895	-1.44647	-1.52262	-1.38302	0.187323	2.08647	1.47962	1.40253	1.25499	1.47134	0.084434	0.999802	0.998694	5.29954e-05	4.56621e-06	0.423522	0.949892	0.893489	0.999352
E100000977	yccJ	ECs1159	orf, hypothetical protein	0	0	0	0	-1.80555	-1.58605	-1.51065	-1.07437	0.0253489	1.04419	1.39433	1.75398	1.41284	1.86866	0.465679	0.999802	0.998694	5.12821e-05	0.000591398	0.557918	0.529074	0.513854	0.999352	+	+				+		+	+
E100000980	ycdG	ECs1252	putative transport protein	0	0	0	0	-0.733717	-0.692534	-0.5677	-0.646167	0.17559	0.699329	0.772991	0.56578	0.359694	0.453744	0.955091	0.999802	0.998694	0.0129231	0.162125	0.952123	0.829487	0.81144	0.999352										+
E100000981	-	ECs1253	orf, hypothetical protein	0.0237666	0	0	0	-0.00873243	0.0128322	0.0785106	0.0542165	0.147741	0.109343	-0.188206	-0.239878	-0.382865	-0.247053	0.962598	0.999802	0.998694	0.678765	0.895956	0.49615	0.939523	0.782788	0.999352
E100000982	-	ECs1254	putative enzyme	0.0808544	0	0	0	-0.143779	-0.0389763	-0.0730817	-0.193343	0.162328	0.0161786	-0.272308	-0.239359	-0.222916	0.0098476	0.675773	0.999802	0.998694	0.049652	0.519743	0.426179	0.957041	0.977342	0.999352
E100000983	-	ECs1255	putative acetyltransferase	0.000809199	0	0	0	-0.17025	-0.30921	-0.123692	-0.285314	-0.0679832	-0.0498483	0.0471519	0.271014	-0.165818	0.242379	0.521746	0.999802	0.998694	0.238439	0.943096	0.873359	0.582227	0.151213	0.999352
E100000984	-	ECs1256	orf, hypothetical protein	0	0	0	0	-1.00341	-0.919657	-0.458228	-0.390674	-0.371084	0.462035	0.63705	0.682874	0.804611	1.22048	0.918855	0.999802	0.998694	0.966906	0.0563417	0.896896	0.972068	0.918217	0.999352									-	+
E100000985	-	ECs1257	putative synthetase	0	0	0	0	-1.54519	-0.976481	-1.18685	-0.493924	-0.58964	0.63041	0.886711	1.3684	1.29716	1.41332	0.146726	0.999802	0.998694	0.840216	0.00784045	0.857498	0.618399	0.959027	0.999352									-	+
E100000986	-	ECs1258	orf, hypothetical protein	0.0196958	0	0	0	-0.164844	0.0643593	0.0389597	-0.00303468	0.0445865	-0.205974	-0.259943	-0.338804	-0.152507	-0.0104974	0.129105	0.999802	0.998694	0.799715	0.188053	0.933184	0.876939	0.59749	0.999352
E100000987	ycdC	ECs1259	putative tet operon regulator	6.37496e-06	0	0	0	0.160154	0.138268	0.295307	0.170355	0.372712	-0.233448	-0.464754	-0.226361	-0.15541	-0.138335	0.957145	0.999802	0.998694	0.292166	0.00330532	0.598312	0.56031	0.898204	0.999352
E100000988	putA	ECs1260	proline dehydrogenase, P5C dehydrogenase	9.42211e-07	0	0	0	-0.3567	-0.135062	-0.0364555	-0.120691	0.490922	0.524276	0.657624	0.425259	0.505365	0.620935	0.661276	0.999802	0.998694	0.100792	0.948372	0.924221	0.829578	0.943756	0.999352
E100000989	putP	ECs1261	major sodium/proline symporter	0	0	0	0	0.45307	-0.950547	-0.936049	-1.3293	1.47231	0.552927	0.592939	0.480755	0.15403	-0.0761283	0	0.999802	0.722533	0	4.56621e-06	0.952123	0.829578	0.319804	0.999352
E100000990	-	ECs1263	orf, hypothetical protein	0.000327273	0	0	0	0.0852421	-0.481319	-0.511594	-0.682397	-0.22209	-0.0397197	0.0207089	0.53315	0.195795	0.238062	0.0365081	0.999802	0.998694	0.147596	0.661874	0.956939	0.433365	0.618443	0.999352
E100000992	ycdO	ECs1264	orf, hypothetical protein	0	0	0	0	0.72723	-0.560717	-0.257968	-0.624971	-0.142956	-0.173746	0.0115831	-0.142957	-0.0557548	0.114778	4.87805e-05	0.999802	0.998694	0.115901	0.943049	0.857597	0.867846	0.924697	0.999352									-
E100000993	ycdB	ECs1265	orf, hypothetical protein	0.207035	0	0	0	-0.0382005	-0.275998	-0.141225	-0.053741	0.0466258	-0.0709425	0.109853	0.189385	0.0107077	0.0700811	0.187621	0.999802	0.998694	0.633611	0.643085	0.730809	0.895913	0.681223	0.999352
E100000994	phoH	ECs1266	PhoB-dependent, ATP-binding pho regulon component; may be helicase; induced by P starvation	0	0	0	0	-2.52361	-4.15831	-3.70217	-4.09831	1.59167	3.59485	2.79719	2.6018	2.55243	2.40066	4.375e-05	0.999802	0.998694	0	0	0.22338	0.863883	0.967151	0.999352
E100000995	ycdP	ECs1267	orf, hypothetical protein	0	0	0	0	-0.73322	-0.435051	-0.5319	-0.363889	0.0522137	0.226499	0.582325	0.335964	0.183065	-0.0131815	0.260984	0.999802	0.998694	0.124015	0.619784	0.559233	0.719362	0.83349	0.999352
E100000996	ycdQ	ECs1268	orf, hypothetical protein	0	0	0	0	-0.345672	-0.25253	-0.427646	-0.430833	0.198906	0.544833	0.550969	0.214097	0.158043	0.189592	0.800412	0.999802	0.999935	0.00568989	0.180266	0.996013	0.480676	0.934982	0.999352
E100000997	ycdR	ECs1269	orf, hypothetical protein	0.23486	0	0	0	-0.111812	-0.019485	-0.134531	0.0445724	-0.340797	-0.143926	0.0544997	0.0720462	-0.375208	-0.181321	0.806792	0.999802	0.998694	0.0973803	0.495094	0.77206	0.981371	0.283102	0.999352
E100000998	ycdS	ECs1270	putative outer membrane protein	1.61202e-05	0	0	0	-0.0109714	0.0866253	0.092349	0.157115	-0.266043	-0.451276	-0.403264	-0.430999	-0.0306401	-0.0908993	0.663087	0.999802	0.998694	0.0100112	0.339489	0.939687	0.958576	0.145556	0.999352
E100000999	ycdT	ECs1271	orf, hypothetical protein	0.0678417	0	0	0	-0.137177	-0.244601	-0.291933	0.0375589	-0.304023	-0.188092	-0.198417	0.038138	0.0964952	0.00800956	0.672014	0.999802	0.998694	0.0633125	0.627702	0.990963	0.55592	0.916319	0.999352
E100001002	-	ECs1297	orf, hypothetical protein	0.40104	0	0	0	-0.200625	-0.156116	-0.163013	-0.321288	-0.259284	-0.206641	-0.201505	0.00626831	-0.000966961	-0.134299	0.902506	0.999802	0.998694	0.759025	0.84168	0.995804	0.619555	0.988425	0.999352
E100001003	ycdU	ECs1298	orf, hypothetical protein	0	0	0	0	-0.38373	-0.313159	-0.428607	-0.392007	-0.209624	0.0944839	0.27808	0.270745	0.103205	0.0510385	0.756092	0.999802	0.998694	0.229006	0.0661543	0.600997	0.987596	0.5925	0.999352
E100001006	ycdW	ECs1410	putative dehydrogenase	0	0	0	0	0.452243	0.179361	0.150726	0.317493	0.412784	-0.21386	-0.436115	-0.388422	-0.263223	-0.319964	0.23833	0.999802	0.998694	0.717646	0.01636	0.732996	0.951728	0.852482	0.999352
E100001007	ycdX	ECs1411	orf, hypothetical protein	0.584494	0	0	0	0.152027	0.217475	0.152147	0.163545	0.04352	0.265901	0.408409	-0.0506096	-0.141344	0.0709742	0.915858	0.999802	0.999935	0.717646	0.563435	0.887613	0.469425	0.920618	0.999352
E100001008	ycdY	ECs1412	putative oxidoreductase component	0	0	0	0	0.547431	0.439591	0.294248	0.44343	0.0834206	-0.219463	-0.63483	-0.461441	-0.0739962	-0.24654	0.799484	0.999802	0.998694	0.168099	0.319413	0.423522	0.808303	0.437668	0.999352
E100001009	ycdZ	ECs1413	orf, hypothetical protein	2.44723e-06	0	0	0	0.155913	0.127329	0.0041519	-0.0720566	-0.192429	-0.394291	-0.0946256	0.264556	0.208191	0.350069	0.923536	0.999802	0.998694	0.418709	0.214261	0.234228	0.129367	0.891804	0.999352
E100001010	csgG	ECs1414	curli production assembly/transport component, 2nd curli operon	0.00121381	0	0	0	-0.221466	-0.508758	-0.340126	-0.207294	-0.43402	-0.462359	-0.0661129	0.253873	0.662936	0.577028	0.521616	0.999802	0.998694	0.565765	0.956575	0.667526	0.738759	0.600081	0.999352
E100001011	csgF	ECs1415	curli production assembly/transport component, 2nd curli operon	0	0	0	0	-1.19303	-1.11136	-1.11344	-0.0937422	-1.41816	-1.01924	0.660461	1.99618	1.52378	1.46837	0.88225	0.999802	0.04225	8.28729e-06	0.222995	0	0.00214286	0.386452	0.999352
E100001012	csgE	ECs1416	curli production assembly/transport component, 2nd curli operon	0	0	0	0	-1.04148	-0.850902	-0.861993	-0.324968	-1.02763	-0.423915	0.610853	1.69497	1.08029	0.903633	0.614469	0.999802	0.995694	0.0116761	0.0493255	0.0092931	0.0074	0.205385	0.999352
E100001013	csgD	ECs1417	putative 2-component transcriptional regulator for 2nd curli operon	0	0	0	0	-0.559239	-0.280624	-0.548213	0.021528	-0.981947	-0.548044	0.059931	1.25311	0.958156	0.820116	0.383071	0.999802	0.944863	0.000631668	0.186605	0.233098	0.00529412	0.639445	0.999352									+
E100001014	csgB	ECs1419	minor curlin subunit precursor, similar ro CsgA	0.000143664	0	0	0	-0.231355	-0.151765	-0.114995	-0.314848	-0.231049	0.232087	0.303033	0.490136	0.319716	0.274988	0.885926	0.999802	0.998694	0.796242	0.157731	0.951433	0.820105	0.828218	0.999352
E100001015	csgA	ECs1420	curlin major subunit, coiled surface structures; cryptic	3.25839e-07	0	0	0	-0.372549	-0.259041	-0.189443	-0.11423	-0.642476	0.0705745	0.203743	0.24629	0.602871	0.649891	0.812478	0.999802	0.998694	0.0684986	0.024221	0.892371	0.963457	0.543978	0.999352
E100001016	csgC	ECs1421	putative curli production protein	0.000114179	0	0	0	0.0492095	0.147921	0.0388069	0.103756	-0.468981	-0.519032	-0.355675	-0.0285813	-0.33992	0.039124	0.776916	0.999802	0.998694	0.0101228	0.873227	0.818231	0.485209	0.471032	0.999352
E100001017	-	ECs1422	orf, hypothetical protein	0.000552211	0	0	0	-0.419277	-0.473333	-0.401108	0.0778529	-0.0328781	0.0378572	-0.0147217	0.158208	0.190828	0.262313	0.937757	0.999802	0.998694	0.764857	0.881726	0.967731	0.864233	0.975681	0.999352
E100001018	-	ECs1423	putative polyprotein	0	0	0	0	-1.24903	-1.21751	-1.06067	-0.975625	-0.22514	1.36089	1.23164	0.899171	0.820813	0.617445	0.961458	0.999802	0.998694	0.00755367	0	0.892371	0.606002	0.926967	0.999352									+
E100001019	ymdC	ECs1424	putative synthase	0	0	0	0	-0.740682	-0.695607	-0.805978	-0.550303	-0.287957	0.460564	0.669818	0.769697	0.769428	0.678509	0.938744	0.999802	0.998694	0.371629	0.0156676	0.817505	0.910853	0.999403	0.999352									+
E100001020	mdoC	ECs1425	orf, hypothetical protein	0	0	0	0	0.349829	0.311809	0.249788	0.150702	0.00464259	-0.285661	-0.322787	-0.191295	-0.438298	-0.298748	0.934023	0.999802	0.998694	0.535031	0.258864	0.964987	0.842139	0.59749	0.999352				-
E100001021	mdoG	ECs1426	periplasmic glucans biosynthesis protein	0	0	0	0	0.81693	1.13162	0.64344	0.870952	-1.58929	-1.20688	-0.358212	0.059929	0.139477	0.211517	0.359084	0.999802	0.998694	0	0.31507	0.0987156	0.554482	0.934982	0.999352
E100001022	mdoH	ECs1427	membrane glycosyltransferase; synthesis of membrane-derived oligosaccharide (MDO)	0.00010413	0	0	0	0.555053	0.789867	0.237434	0.406114	-0.632932	-0.514547	-0.86869	0.324303	-0.00392814	-0.146422	0.753378	0.999802	0.998694	0.0273413	0.859976	0.809798	0.127577	0.782788	0.999352
E100001023	yceK	ECs1428	orf, hypothetical protein	2.23358e-05	0	0	0	-0.684928	-0.25786	-0.416665	-0.297654	0.123018	0.000200593	0.00984174	-0.663754	0.363279	1.10509	0.381692	0.999802	0.998694	0.347026	0.844404	0.998512	0.463254	0.165314	0.999352
E100001024	msyB	ECs1429	acidic protein suppresses mutants lacking function of protein export	0	0	0	0	-2.01367	-1.60483	-1.81946	-1.03669	0.852339	1.69559	2.29748	1.70698	1.19866	1.42084	0.412633	0.999802	0.998694	4.62633e-05	0.0896235	0.550771	0.5435	0.58694	0.999352		+				+	+	+		+
E100001025	-	ECs1430	orf, hypothetical protein	0	0	0	0	-1.03217	-0.978459	-0.819709	-1.06808	0.0628418	0.764495	0.443216	0.848491	0.432444	0.614291	0.94931	0.999802	0.998694	0.00393898	0.107693	0.787557	0.664464	0.619354	0.999352
E100001026	yceE	ECs1431	putative transport protein	2.72645e-06	0	0	0	-0.409137	0.210996	-0.247794	-0.630145	-0.299132	0.202123	0.633849	0.63647	0.347676	0.48704	0.0473244	0.999802	0.998694	0.373619	0.222708	0.615098	0.998766	0.743648	0.999352
E100001027	-	ECs1432	heat shock protein	3.25839e-07	0	0	0	0.388936	0.292799	0.159549	0.0121405	0.0824009	-0.342711	-0.455831	-0.297817	-0.130839	-0.11464	0.815305	0.999802	0.998694	0.800881	0.129628	0.894105	0.825342	0.793359	0.999352
E100001028	yceA	ECs1433	orf, hypothetical protein	0	0	0	0	1.01601	0.621732	0.698934	0.131879	0.246773	-0.499624	-0.592451	-0.60017	-0.525352	-0.471916	0.135176	0.999802	0.925322	0.71526	0.0165192	0.932202	0.994554	0.932543	0.999352
E100001029	yceI	ECs1434	orf, hypothetical protein	0	0	0	0	1.85193	0.0331747	0.0212332	-0.129697	-0.715088	-0.805739	-0.149786	-0.0177881	0.0823887	-0.0931247	0	0.999802	0.998694	0.0354429	0.821052	0.152804	0.87597	0.903937	0.999352
E100001030	-	ECs1435	putative cytochrome	0	0	0	0	1.74158	0.0212583	-0.090631	-0.0379996	-0.593251	-0.657801	-0.275776	-0.320987	-0.0600562	-0.167258	0	0.999802	0.998694	0.0248666	0.855705	0.448541	0.957041	0.628731	0.999352
E100001031	yceO	ECs1436	orf, hypothetical protein	0.000768159	0	0	0	-0.150003	-0.437219	-0.379919	-0.446043	0.203121	0.398652	0.244952	0.435672	-0.172959	-0.351064	0.337225	0.999802	0.998694	0.0242237	0.601251	0.873359	0.810995	0.220431	0.999352
E100001032	solA	ECs1437	sarcosine oxidase-like protein	0	0	0	0	0.698162	0.834595	0.772816	0.641538	-0.302597	-0.479413	-0.468795	-0.635602	-0.435291	-0.371482	0.79066	0.999802	0.998694	0.00327744	0.678386	0.995304	0.863883	0.809765	0.999352
E100001033	yceP	ECs1438	orf, hypothetical protein	0	0	0	0	-2.98332	-2.56997	-2.8797	-2.37505	1.10249	2.40071	1.85806	2.53908	2.18231	2.42276	0.406695	0.999802	0.998694	0	0.00833998	0.613068	0.471848	0.749049	0.999352									+
E100001034	dinI	ECs1439	damage-inducible protein I	0	0	0	0	0.624844	0.60864	0.370717	0.18935	0.0314253	-0.292926	-0.758733	-0.47183	-0.205375	-0.169157	0.98545	0.999802	0.998694	0.691304	0.465201	0.573518	0.767432	0.767468	0.999352
E100001035	pyrC	ECs1440	dihydro-orotase	0	0	0	0	1.72804	2.07074	1.48272	1.72729	-0.918916	-1.35917	-1.66263	-1.20393	-1.00981	-0.815657	0.430972	0.999802	0.998694	0	0.333546	0.798623	0.603885	0.860791	0.999352										-
E100001036	yceB	ECs1441	orf, hypothetical protein	4.74637e-06	0	0	0	-0.0102246	0.0817298	0.0566597	0.132498	-0.518199	-0.402153	-0.0585842	0.334944	0.319052	0.433831	0.723597	0.999802	0.998694	0.000333948	0.615301	0.286601	0.204299	0.977855	0.999352
E100001037	grxB	ECs1442	glutaredoxin 2	0	0	0	0	-1.4805	-0.816165	-0.91718	-0.413531	-0.82317	0.296264	1.10979	1.56056	1.55744	1.53693	0.00445882	0.999802	0.998694	0.138011	0.000343137	0.0497183	0.428008	0.99516	0.999352	+
E100001038	yceL	ECs1443	orf, hypothetical protein	0	0	0	0	-0.497756	-0.125194	-0.245757	-0.095317	-0.0262188	-0.112393	0.0327488	0.332034	0.283374	0.392327	0.0274426	0.999802	0.998694	0.753674	0.750818	0.818231	0.471848	0.934982	0.999352
E100001039	rimJ	ECs1444	acetylation of N-terminal alanine of 30S ribosomal subunit protein S5	0	0	0	0	-0.527857	-0.2016	-0.309155	-0.0985363	-0.253805	0.628578	0.647454	0.384626	0.234824	0.138352	0.148634	0.999802	0.998694	0.555703	0.0013469	0.986125	0.657504	0.819814	0.999352
E100001040	yceH	ECs1445	orf, hypothetical protein	0	0	0	0	-0.42346	-0.164488	-0.108269	-0.0141049	-0.0583895	0.807631	0.462188	0.0932968	0.050033	0.00935474	0.261492	0.999802	0.998694	0.867653	0.00096325	0.482931	0.453046	0.95398	0.999352
E100001041	mviM	ECs1446	putative virulence factor	3.25839e-07	0	0	0	-0.32664	-0.0938046	-0.288608	-0.0162325	-0.326879	0.456389	0.571295	0.291279	0.105636	0.00869672	0.357426	0.999802	0.998694	0.199621	0.00302612	0.886104	0.610991	0.754825	0.999352
E100001042	mviN	ECs1447	putative virulence factor	0	0	0	0	0.788572	0.585066	0.479059	0.333142	-0.730229	-0.733246	-0.686544	-0.508882	-0.284961	-0.207107	0.498085	0.999802	0.998694	4.82921e-05	0.992975	0.958975	0.798534	0.70079	0.999352
E100001043	flgN	ECs1448	protein of flagellar biosynthesis	0.0251434	0	0	0	-0.309574	-0.35861	-0.543929	-0.385239	0.0953203	-0.434797	-0.286471	0.818774	0.508182	0.184791	0.969651	0.999802	0.998694	0.389859	0.415426	0.944157	0.258855	0.830334	0.999352
E100001044	flgM	ECs1449	anti-FliA (anti-sigma) factor; also known as RflB protein	0	0	0	0	0.691254	0.681383	0.798052	0.542691	-0.328604	-0.578076	-0.115849	-0.412984	-0.58016	-0.660072	0.986622	0.999802	0.998694	0.000752893	0.419189	0.339645	0.612006	0.79927	0.999352				+
E100001045	flgA	ECs1450	flagellar biosynthesis; assembly of basal-body periplasmic P ring	3.25839e-07	0	0	0	-0.45114	-0.406309	-0.325879	-0.0891299	0.145817	0.140945	-0.044276	0.156834	-0.0654324	0.003382	0.914384	0.999802	0.998694	0.255352	0.98606	0.744364	0.683952	0.607357	0.999352
E100001046	flgB	ECs1451	flagellar biosynthesis, cell-proximal portion of basal-body rod	0.00156675	0	0	0	-0.024321	0.0461943	0.160883	-0.000721964	-0.110601	-0.293897	-0.32964	-0.482449	-0.177863	-0.153838	0.822992	0.999802	0.998694	0.586974	0.422194	0.956939	0.757428	0.390167	0.999352
E100001047	flgC	ECs1452	flagellar biosynthesis, cell-proximal portion of basal-body rod	0	0	0	0	0.345939	0.310378	0.346587	0.253008	-0.203131	-0.189433	-0.45572	-0.512074	-0.21852	-0.426727	0.931637	0.999802	0.998694	0.0218023	0.961056	0.555784	0.932389	0.44549	0.999352				+						-
E100001048	flgD	ECs1453	flagellar biosynthesis, initiation of hook assembly	0.175047	0	0	0	0.0372494	0.152341	0.103512	0.175338	0.0187866	-0.104857	-0.187703	-0.012053	-0.0808099	-0.227585	0.686037	0.999802	0.998694	0.465432	0.643665	0.908996	0.739844	0.910721	0.999352
E100001049	flgE	ECs1454	flagellar biosynthesis, hook protein	0.349945	0	0	0	-0.110312	-0.104484	-0.127695	-0.102207	-0.130246	-0.367051	0.0968281	0.0422994	-0.279958	-0.00854322	0.989964	0.999802	0.998694	0.913043	0.373271	0.237384	0.9419	0.452092	0.999352
E100001050	flgF	ECs1455	flagellar biosynthesis, cell-proximal portion of basal-body rod	0	0	0	0	0.243551	0.0447817	0.16747	0.00416758	-0.331509	-0.0878544	-0.317411	-0.339707	-0.233668	-0.268222	0.295368	0.999802	0.998694	0.0736444	0.261449	0.601089	0.971085	0.83349	0.999352
E100001051	flgG	ECs1456	flagellar biosynthesis, cell-distal portion of basal-body rod	3.25839e-07	0	0	0	-0.75657	-1.02592	-0.618223	-0.660998	0.269443	0.119449	1.51594	0.294675	0.113164	0.022753	0.685891	0.999802	0.998694	0.0470139	0.824178	0.0478357	0.108839	0.893759	0.999352
E100001052	flgH	ECs1457	flagellar biosynthesis, basal-body outer-membrane L (lipopolysaccharide layer) ring protein	5.80215e-06	0	0	0	0.333465	0.145246	0.330027	0.101587	-0.125387	-0.374638	-0.40359	-0.42278	-0.104967	-0.0817673	0.584685	0.999802	0.998694	0.418709	0.448812	0.979872	0.981584	0.562815	0.999352
E100001053	flgI	ECs1458	homolog of Salmonella P-ring of flagella basal body	9.42211e-07	0	0	0	0.161371	0.0335562	0.227803	0.190925	0.230641	-0.612118	-0.445371	-0.558558	-0.112831	-0.214138	0.688522	0.999802	0.998694	0.878094	0.000947368	0.818231	0.870187	0.274415	0.999352
E100001054	flgJ	ECs1459	flagellar biosynthesis	0	0	0	0	0.288319	0.182065	0.131548	-0.103191	-0.814892	-0.351402	0.212048	0.229221	0.256823	0.256251	0.683672	0.999802	0.998694	0.000226784	0.0241805	0.0463406	0.978015	0.964741	0.999352									+
E100001055	flgK	ECs1460	flagellar biosynthesis, hook-filament junction protein 1	0.602274	0	0	0	-0.110837	-0.200959	-0.156824	-0.296212	-0.138739	-0.0100525	-0.087584	-0.129842	-0.126094	0.0353917	0.733125	0.999802	0.998694	0.395311	0.573749	0.898224	0.944538	0.994054	0.999352
E100001056	flgL	ECs1461	flagellar biosynthesis; hook-filament junction protein	3.25839e-07	0	0	0	0.468416	0.407359	0.598027	0.246833	-0.391179	-0.427464	-0.354569	-0.275449	-0.211273	-0.229057	0.923536	0.999802	0.998694	0.0335329	0.932822	0.951433	0.935997	0.943899	0.999352
E100001057	rne	ECs1462	RNase E, membrane attachment, mRNA turnover, maturation 5S RNA	4.74637e-06	0	0	0	0.425181	0.533249	0.370008	0.561908	-0.642825	-0.322444	-0.0426373	-0.00585471	0.0623868	0.0584852	0.812339	0.999802	0.998694	1.54639e-05	0.314579	0.685849	0.966766	0.934982	0.999352
E100001058	-	ECs1463	orf, hypothetical protein	0.00034017	0	0	0	-0.311933	-0.152556	-0.317348	-0.443486	-0.135613	0.26126	0.31183	0.212161	-0.130581	-0.110139	0.653573	0.999802	0.998694	0.249342	0.184731	0.956939	0.903004	0.511392	0.999352
E100001059	yceC	ECs1464	orf, hypothetical protein	0	0	0	0	0.888651	0.555669	0.259758	-0.0104708	-0.746954	-0.640558	-0.928097	-0.320111	0.412062	0.504033	0.50593	0.999802	0.998694	0.0804082	0.859823	0.833119	0.49276	0.348273	0.999352
E100001060	maf	ECs1465	orf, hypothetical protein	2.48265e-05	0	0	0	-0.160528	-0.444199	-0.59713	-0.465238	0.000414464	0.148717	0.237582	0.401454	0.607848	0.514234	0.375119	0.999802	0.998694	0.118464	0.710292	0.9374	0.853306	0.782788	0.999352
E100001061	yceD	ECs1466	orf, hypothetical protein	0	0	0	0	1.74983	1.77658	1.55166	1.36867	-0.664966	-1.4868	-1.19434	-0.655807	-0.325992	-0.0728251	0.973715	0.999802	0.998694	0	0.0336801	0.785501	0.469925	0.677068	0.999352		-			-				-
E100001062	rpmF	ECs1467	50S ribosomal subunit protein L32	0	0	0	0	1.40838	1.61309	1.59683	1.33852	0.0619401	-1.02124	-0.916039	-0.925796	-0.346125	-0.349309	0.741132	0.999802	0.998694	0.00190066	0.0149443	0.94813	0.994803	0.460113	0.999352		-		-					-
E100001063	plsX	ECs1468	glycerolphosphate auxotrophy in plsB background	0	0	0	0	1.39293	1.23524	0.877433	0.99458	-1.16268	-1.30514	-1.10914	-0.467699	-0.405597	-0.149362	0.717808	0.999802	0.998694	0	0.720537	0.843799	0.220568	0.945381	0.999352
E100001064	fabH	ECs1469	3-oxoacyl-[acyl-carrier-protein] synthase III; acetylCoA ACP transacylase	0	0	0	0	0.927982	0.809601	0.663969	0.586925	-0.248864	-0.398269	-0.518328	-0.449236	-0.185415	-0.0518681	0.709455	0.999802	0.998694	0.000223092	0.602154	0.871113	0.920058	0.555635	0.999352
E100001065	fabD	ECs1470	malonyl-CoA-[acyl-carrier-protein] transacylase	0	0	0	0	0.876472	1.02903	0.96344	0.858682	-0.221188	-0.477627	-0.213511	-0.327197	-0.179863	-0.301327	0.551594	0.999802	0.998694	1.79533e-06	0.293455	0.586291	0.857351	0.77744	0.999352
E100001066	fabG	ECs1471	3-oxoacyl-[acyl-carrier-protein] reductase	0.000209027	0	0	0	0.406514	0.66636	0.460886	0.438224	-0.58946	-0.210361	0.334076	0.375703	0.545104	0.435571	0.418839	0.999802	0.998694	0.000564169	0.262912	0.317757	0.964257	0.830334	0.999352
E100001067	acpP	ECs1472	acyl carrier protein	0.00148942	0	0	0	0.627653	0.685414	0.680688	0.926868	0.24636	-0.406253	0.245332	0.177848	0.0801129	-0.0134751	0.945161	0.999802	0.998694	0.0904016	0.14965	0.416398	0.958576	0.9359	0.999352
E100001068	fabF	ECs1473	3-oxoacyl-[acyl-carrier-protein] synthase II	0	0	0	0	0.82823	1.25393	0.9577	1.00894	-0.377276	-0.911701	-0.653993	-0.372587	-0.114195	-0.0582892	0.278267	0.999802	0.998694	0.000500435	0.23411	0.845484	0.794499	0.79779	0.999352
E100001069	pabC	ECs1474	4-amino-4-deoxychorismate lyase	0	0	0	0	0.522473	0.182463	0.266325	0.0876907	-0.0187522	-0.567089	-0.600647	-0.0323159	0.0862765	0.0970291	0.0412022	0.999802	0.998694	0.6088	0.00921537	0.962167	0.0517143	0.815251	0.999352
E100001070	yceG	ECs1475	putative thymidylate kinase (EC 2.7.4.9)	0	0	0	0	0.640328	0.279385	0.264963	0.103349	-0.243366	-0.747275	-0.648121	-0.508971	-0.0620222	0.0881205	0.124034	0.999802	0.998694	0.1864	0.0806718	0.918498	0.859818	0.355691	0.999352
E100001071	tmk	ECs1476	thymidylate kinase	0	0	0	0	0.674314	0.344101	0.239462	0.178012	-0.366643	-0.188769	-0.223584	-0.440519	-0.112918	-0.0605288	0.137827	0.999802	0.998694	0.0250759	0.567997	0.970258	0.728959	0.495454	0.999352
E100001072	holB	ECs1477	DNA polymerase III, delta prime subunit	0	0	0	0	1.05024	0.75476	0.650687	0.515172	-0.658685	-0.76622	-0.777015	-0.739695	-0.36293	-0.371697	0.294495	0.999802	0.998694	2.34858e-05	0.774598	0.993325	0.965877	0.473988	0.999352
E100001073	ycfH	ECs1478	orf, hypothetical protein	0	0	0	0	0.910506	0.608955	0.384091	0.298494	-0.835187	-0.800943	-0.492396	-0.167755	-0.111828	-0.100917	0.100774	0.999802	0.998694	1.79533e-06	0.909284	0.476562	0.456806	0.931571	0.999352								+
E100001074	ptsG	ECs1479	PTS system, glucose-specific IIBC component	0	0	0	0	1.583	1.87352	1.93392	1.80775	-1.282	-1.29121	-1.25858	-0.875406	-0.474354	-0.371408	0.479829	0.999802	0.998694	0	0.985275	0.982691	0.652855	0.590278	0.999352									-
E100001075	fhuE	ECs1480	outer membrane receptor for ferric iron uptake	0.361651	0	0	0	0.0157645	-0.120648	0.0280544	-0.134976	0.0228657	-0.101818	-0.06446	-0.160718	-0.128635	0.163471	0.586168	0.999802	0.998694	0.443879	0.627385	0.956939	0.873045	0.960502	0.999352
E100001076	ycfF	ECs1481	orf, hypothetical protein	0	0	0	0	-0.602151	-0.289045	-0.275907	-0.0769714	0.274308	0.620907	0.550288	0.558555	0.671964	0.632194	0.111291	0.999802	0.998694	0.112278	0.165064	0.933813	0.990582	0.85557	0.999352						+
E100001077	ycfL	ECs1482	orf, hypothetical protein	0	0	0	0	-0.541681	-0.196371	-0.0368463	0.0636848	-0.0484224	0.369301	0.517164	0.446904	0.581615	0.657071	0.0231783	0.999802	0.998694	0.555363	0.0324242	0.784633	0.899224	0.760101	0.999352
E100001078	ycfM	ECs1483	orf, hypothetical protein	3.60794e-06	0	0	0	-0.237696	0.0664905	0.246729	0.322372	-0.206538	0.272318	0.31201	0.341812	0.326492	0.484484	0.217936	0.999802	0.998694	0.0391355	0.0930777	0.967731	0.972042	0.984237	0.999352
E100001079	ycfN	ECs1484	putative beta-glucosidase (EC 3.2.1.21)	0.0255669	0	0	0	0.137611	0.161412	0.188679	0.264778	-0.00704297	-0.13421	0.229588	-0.0105356	-0.211988	-0.252148	0.963058	0.999802	0.998694	0.240395	0.675665	0.42526	0.659899	0.70157	0.999352
E100001080	ycfO	ECs1485	orf, hypothetical protein	0	0	0	0	-1.50625	-0.779658	-0.960195	-0.52465	0.321344	1.39288	1.25266	1.32195	0.854262	0.821054	0.00555682	0.999802	0.998694	0.00583303	0.0015903	0.892371	0.947022	0.42508	0.999352
E100001081	ycfP	ECs1486	orf, hypothetical protein	0	0	0	0	-1.40846	-0.515762	-0.720901	-0.316674	0.810323	0.985264	0.756598	0.74571	0.703612	0.405478	0.000864353	0.999802	0.998694	0.000280038	0.661684	0.808605	0.99061	0.965693	0.999352
E100001082	ndh	ECs1487	respiratory NADH dehydrogenase	8.93445e-05	0	0	0	0.0842275	0.118047	0.271279	0.552595	0.042635	-0.419567	-0.714051	-0.211626	-0.142214	-0.275736	0.954138	0.999802	0.998694	0.0584096	0.126739	0.657769	0.328352	0.933326	0.999352
E100001083	ycfJ	ECs1488	orf, hypothetical protein	0.00517337	0	0	0	-0.0335787	0.0727256	0.00861335	0.0938369	0.299297	-0.366932	-0.383157	-0.262897	-0.213394	-0.0996841	0.732577	0.999802	0.998694	0.340149	0.00363661	0.985818	0.845464	0.938181	0.999352
E100001084	ycfQ	ECs1489	orf, hypothetical protein	0.625344	0	0	0	-0.0615761	-0.0517871	-0.082869	0.105932	0.0565496	-0.221978	-0.111375	-0.164523	-0.0482846	-0.091025	0.981682	0.999802	0.998694	0.812484	0.188664	0.861806	0.931653	0.81144	0.999352
E100001085	ycfR	ECs1490	orf, hypothetical protein	0.00133755	0	0	0	0.129622	-0.199393	-0.36717	-0.199134	-0.425774	-0.534548	0.0918029	0.319867	0.50978	0.643617	0.389387	0.999802	0.998694	0.546149	0.829971	0.354507	0.819872	0.845732	0.999352
E100001086	ycfS	ECs1491	orf, hypothetical protein	2.44723e-06	0	0	0	0.547555	0.611242	0.0985671	-0.14902	-0.553693	-0.678025	-0.641327	-0.0997079	-0.225139	0.0781718	0.937697	0.999802	0.998694	0.294439	0.817656	0.980959	0.495544	0.913185	0.999352
E100001087	mfd	ECs1492	transcription-repair coupling factor; mutation frequency decline	0	0	0	0	1.09257	1.01933	0.952819	1.12976	-1.20208	-1.04262	-0.67749	-0.621038	-0.394065	-0.29594	0.860439	0.999802	0.998694	0	0.59233	0.429191	0.9419	0.654939	0.999352
E100001088	ycfT	ECs1493	orf, hypothetical protein	0.00914535	0	0	0	0.219769	-0.134807	-0.229213	-0.394087	-0.0689499	-0.345842	-0.113661	0.449612	-0.249508	-0.002012	0.394805	0.999802	0.998694	0.416866	0.573777	0.858007	0.485209	0.317419	0.999352
E100001089	ycfU	ECs1494	orf, hypothetical protein	0	0	0	0	1.12867	0.833119	0.517146	0.528377	-0.732733	-0.931212	-1.01284	-0.899101	-0.201242	-0.169151	0.492526	0.999802	0.999935	0.000657718	0.684193	0.951874	0.920501	0.286298	0.999352
E100001090	ycfV	ECs1495	putative ATP-binding component of a transport system	0	0	0	0	0.642981	0.563752	0.593176	0.581295	-0.405524	-0.74124	-0.775953	-0.508916	-0.109602	-0.024733	0.898094	0.999802	0.999935	0.00168503	0.366265	0.977968	0.739844	0.516815	0.999352
E100001091	ycfW	ECs1496	putative kinase	3.25839e-07	0	0	0	-0.184065	-0.391158	-0.304723	-0.398447	0.182118	0.630576	0.389873	0.216585	0.260895	0.154676	0.353107	0.999802	0.998694	0.00644478	0.0562664	0.640499	0.756873	0.945667	0.999352
E100001092	ycfX	ECs1497	putative NAGC-like transcriptional regulator	0.80506	0	0	0	0.103651	0.0105046	0.14233	0.0564978	0.233813	0.229609	0.0575436	0.108453	-0.0428677	0.033233	0.771451	0.999802	0.998694	0.409698	0.98798	0.781401	0.941306	0.768983	0.999352
E100001093	cobB	ECs1498	putative nicotinic acid mononucleotide:5,6-dimethylbenzimidazole (DMB) phosphoribosyltransferase	1.55328e-06	0	0	0	-0.335283	-0.0167666	-0.0507299	0.21303	0.179531	0.497038	0.616182	0.331111	0.115479	0.029875	0.263528	0.999802	0.998694	0.919998	0.350825	0.905905	0.681915	0.760696	0.999352
E100001096	potD	ECs1499	spermidine/putrescine periplasmic transport protein	0	0	0	0	1.0324	1.35221	1.22642	1.02367	0.469646	-1.04997	-1.15039	-0.656606	-0.595277	-0.476717	0.365167	0.999802	0.998694	0.0973332	7.87671e-05	0.93716	0.480676	0.95398	0.999352
E100001097	potC	ECs1500	spermidine/putrescine transport system permease	0	0	0	0	1.30038	1.08448	0.863266	0.953366	-0.541753	-1.18644	-0.793448	-0.636491	-0.482081	-0.550166	0.564074	0.999802	0.998694	3.22581e-06	0.0487953	0.559233	0.861455	0.854187	0.999352
E100001098	potB	ECs1570	spermidine/putrescine transport system permease	0	0	0	0	1.29653	1.07255	0.650917	0.54167	-0.428489	-0.887621	-0.766564	-0.597174	-0.5108	-0.421721	0.581924	0.999802	0.998694	0.00243139	0.204507	0.918498	0.859818	0.93112	0.999352				-
E100001099	potA	ECs1571	ATP-binding component of spermidine/putrescine transport	0	0	0	0	1.58301	1.25897	0.918995	0.88075	-0.620874	-0.574474	-1.24294	-1.06013	-0.711106	-0.688584	0.350353	0.999802	0.998694	1.08108e-05	0.922042	0.256099	0.85231	0.62383	0.999352				-
E100001100	pepT	ECs1572	putative peptidase T	0	0	0	0	-2.63219	0.0105138	-0.701853	-0.0565242	-0.268205	1.19569	1.41116	1.30443	0.613451	0.503449	0	0.999802	0.998694	0.575938	0.000307305	0.857498	0.923689	0.276521	0.999352
E100001101	ycfD	ECs1573	orf, hypothetical protein	9.42211e-07	0	0	0	-0.274213	-0.324291	-0.230796	-0.110961	0.28467	0.218984	-0.153045	0.209273	0.359751	0.485554	0.914384	0.999802	0.998694	0.0814864	0.84168	0.411792	0.446839	0.795914	0.999352
E100001102	phoQ	ECs1601	sensor protein PhoQ	3.01477e-06	0	0	0	0.22838	0.33902	0.236252	0.492959	-0.773083	-0.0633839	0.499465	0.25837	-0.0858567	-0.255241	0.755346	0.999802	0.998694	1.79533e-06	0.0055153	0.141003	0.666181	0.446391	0.999352
E100001103	phoP	ECs1602	transcriptional regulatory protein	0	0	0	0	-0.29558	-0.0351795	-0.140891	0.128254	0.0938152	0.560103	0.547372	0.326804	0.0742058	-0.213052	0.0958546	0.999802	0.998694	0.863872	0.0157042	0.986806	0.573085	0.458332	0.999352
E100001104	purB	ECs1603	adenylosuccinate lyase	0	0	0	0	1.7628	1.93866	1.72128	1.812	-0.546709	-1.76421	-1.67112	-1.47002	-0.619586	-0.818172	0.75968	0.999802	0.998694	0	0.00316738	0.950906	0.859059	0.184407	0.999352										-
E100001105	ycfC	ECs1604	orf, hypothetical protein	0	0	0	0	1.47407	1.30104	1.12188	1.20831	-0.981201	-1.26182	-0.900317	-0.786504	-0.417515	-0.46011	0.700787	0.999802	0.998694	0	0.458205	0.623314	0.907125	0.55505	0.999352				-					-
E100001106	ycfB	ECs1605	orf, hypothetical protein	0	0	0	0	1.47593	1.33461	0.934281	1.07658	-0.491427	-1.35049	-1.39335	-0.858631	-0.493737	-0.393968	0.789661	0.999802	0.998694	8.28729e-06	0.0172171	0.973054	0.433365	0.601014	0.999352
E100001107	-	ECs1606	putative phosphohydrolase	0.428523	0	0	0	-0.0532414	-0.0818608	-0.257133	-0.407248	0.0259515	-0.029375	-0.432493	-0.304498	-0.0827372	-0.325558	0.973715	0.999802	0.998694	0.259867	0.919255	0.673984	0.914598	0.828732	0.999352
E100001108	ymfC	ECs1607	orf, hypothetical protein	0	0	0	0	0.910371	0.35557	0.262636	0.0344488	0.699689	-0.409113	-0.57688	-0.334749	-0.432717	-0.156349	0.0746866	0.999802	0.998694	0.0548157	0.00348431	0.884206	0.799084	0.924993	0.999352
E100001109	icdA	ECs1608	isocitrate dehydrogenase, specific for NADP+	0	0	0	0	1.67331	0.890866	0.0819615	0.481687	1.53712	0.285569	-0.618681	-1.1127	-0.702608	-0.554053	0.0492441	0.999802	0.998694	0.0196377	0.0113423	0.266798	0.645757	0.691369	0.999352					-					-
E100001131	pinH	ECs0284	inversion of adjacent DNA; at locus of e14 element	0.00680796	1	0	0	0.0375996	-0.00137134	-0.0288789	-0.17006	-0.3511	-0.034688	0.137628	-0.033202	-0.238135	-0.164534	0.915858	0.999802	0.998694	0.331552	0.120004	0.724	0.706736	0.588963	0.999352
E100001147	minE	ECs1668	cell division topological specificity factor, reverses MinC inhibition of ftsZ ring formation	1.2598e-05	0	0	0	0.471855	0.620489	0.569411	0.693583	0.842	0.334251	-0.383406	-0.355932	-0.4266	-0.500236	0.803649	0.999802	0.998694	0.714048	0.225142	0.277898	0.981371	0.950197	0.999352
E100001148	minD	ECs1669	cell division inhibitor, a membrane ATPase, activates minC	2.15054e-06	0	0	0	0.520092	0.680991	0.47337	0.739039	0.816253	0.314432	-0.456598	-0.394237	-0.563531	-0.747593	0.800104	0.999802	0.998694	0.861641	0.264239	0.269616	0.962059	0.877096	0.999352
E100001149	minC	ECs1670	cell division inhibitor, inhibits ftsZ ring formation	2.63228e-05	0	0	0	0.427614	0.181653	0.143372	0.265569	0.469919	0.1499	0.229319	0.0821951	-0.155143	-0.531562	0.405799	0.999802	0.998694	0.474958	0.315507	0.939687	0.858424	0.706925	0.999352
E100001150	ycgJ	ECs1671	orf, hypothetical protein	3.25839e-07	0	0	0	-0.227529	-0.582234	-0.402164	-0.265154	-0.202212	0.22952	0.0991711	0.517501	0.403956	0.405673	0.0705203	0.999802	0.998694	0.801682	0.0819266	0.865569	0.326804	0.860179	0.999352
E100001151	ycgK	ECs1672	orf, hypothetical protein	0.00108963	0	0	0	-0.326816	0.119851	-0.316375	-0.00642918	0.232687	0.234258	0.255208	0.211273	-0.381081	-0.294264	0.12354	0.999802	0.998694	0.477049	0.997107	0.988925	0.966019	0.305641	0.999352
E100001152	ycgL	ECs1674	orf, hypothetical protein	5.59567e-05	0	0	0	0.310587	0.276237	0.143199	0.336898	0.137759	0.0208634	0.127923	-0.0918607	-0.104455	-0.301465	0.933935	0.999802	0.998694	0.328739	0.654345	0.872722	0.638768	0.984237	0.999352
E100001153	-	ECs1675	putative isomerase	0.0012564	0	0	0	-0.313122	-0.0471272	-0.576583	0.012968	0.203192	0.12431	0.183311	0.470175	0.212051	0.219185	0.561303	0.999802	0.998694	0.630171	0.878014	0.965895	0.770418	0.77744	0.999352
E100001154	ycgN	ECs1676	orf, hypothetical protein	0	0	0	0	-0.29464	-0.519224	-0.661474	-0.674194	-0.638633	0.414824	0.743185	0.686699	0.693785	0.681192	0.34329	0.999802	0.998694	0.8878	2.77778e-05	0.48082	0.939073	0.989456	0.999352
E100001155	hlyE	ECs1677	hemolysin E	0	0	0	0	-0.971277	-0.66395	-0.730618	-0.514597	-0.938932	0.29734	1.17702	1.34661	0.267351	-0.189708	0.269264	0.999802	0.998694	0.120413	8.5034e-05	0.0284242	0.829578	0.0177273	0.999352
E100001156	umuD	ECs1678	SOS mutagenesis; error-prone repair; processed to UmuD'; forms complex with UmuC	0	0	0	0	-0.626429	-0.58399	-0.662815	-0.755387	0.31401	0.66516	0.60301	0.370827	0.305173	0.183808	0.871048	0.999802	0.998694	0	0.023613	0.897679	0.430271	0.870325	0.999352
E100001157	umuC	ECs1679	SOS mutagenesis and repair	0	0	0	0	-0.384779	-0.424174	-0.275369	-0.440468	-0.195654	0.277618	0.296166	0.938504	0.0432307	0.206398	0.937697	0.999802	0.998694	0.318905	0.073953	0.985818	0.0918261	0.0200526	0.999352				+
E100001158	dsbB	ECs1680	reoxidizes DsbA protein following formation of disulfide bond in P-ring of flagella.	0	0	0	0	0.698948	0.686069	0.456203	0.412763	0.554678	-0.642538	-1.02589	-0.937836	-0.155651	-0.130522	0.985962	0.999802	0.998694	0.676873	0.000593148	0.596061	0.931653	0.125739	0.999352
E100001159	nhaB	ECs1681	Na+/H+ antiporter, pH independent	0	0	0	0	0.714872	0.916966	0.526491	1.02514	-0.241879	-0.79878	-0.802304	-0.572135	-0.63184	-0.443729	0.73109	0.999802	0.998694	0.000972134	0.197495	0.999329	0.837725	0.961158	0.999352
E100001160	fadR	ECs1682	negative regulator for fad regulon, and positive activator of fabA	3.25839e-07	0	0	0	0.318125	0.26913	0.149295	0.137572	0.914825	0.0460073	-0.150102	-0.533856	-0.181242	-0.288499	0.914535	0.999802	0.998694	0.000517301	0.000486364	0.756512	0.38422	0.394077	0.999352
E100001161	ycgB	ECs1683	putative sporulation protein	0	0	0	0	-2.48155	-2.59886	-2.29663	-1.97287	0.715512	3.39192	2.24991	1.85626	1.38101	1.19425	0.90291	0.999802	0.998694	0	0	0.123508	0.739844	0.636936	0.999352		+				+		+	+	+
E100001162	dadA	ECs1684	D-amino acid dehydrogenase subunit	0	0	0	0	-0.756757	-1.67299	-1.41419	-1.13736	1.1995	0.872993	0.705538	0.424896	0.904518	0.997437	0.000193133	0.999802	0.998694	0	0.266549	0.845406	0.638768	0.289004	0.999352				+
E100001163	alr	ECs1685	alanine racemase 2, catabolic	0	0	0	0	-0.443221	-0.713331	-0.593622	-0.799698	0.17806	0.573214	0.418312	0.416088	0.247056	0.577943	0.412979	0.999802	0.998694	0.000881738	0.237211	0.87347	0.998599	0.830334	0.999352									+
E100001164	-	ECs1686	orf, hypothetical protein	0	0	0	0	0.448311	0.414068	0.429008	0.408059	0.181792	-0.141602	-0.131515	-0.167934	-0.236239	-0.340609	0.943061	0.999802	0.998694	0.333901	0.212546	0.993325	0.962059	0.921652	0.999352
E100001165	-	ECs1688	orf, hypothetical protein	0.0399983	0	0	0	0.0471096	0.108739	-0.0522125	0.118557	-0.0243514	-0.338473	-0.199128	-0.0207298	0.149484	-0.0789097	0.858562	0.999802	0.998694	0.480618	0.14839	0.820016	0.712803	0.701185	0.999352
E100001166	mltE	ECs1687	murein transglycosylase E	4.40908e-05	0	0	0	0.16942	-0.0350823	-0.349471	-0.334141	-0.392126	0.00563375	0.131336	0.49748	0.256748	0.2856	0.395143	0.999802	0.998694	0.815604	0.110253	0.865733	0.427421	0.614797	0.999352
E100001167	ycgR	ECs1691	orf, hypothetical protein	0.00213864	0	0	0	-0.238803	-0.0195585	-0.100457	-0.178858	-0.0179304	0.221373	0.315152	-0.0821513	-0.146154	-0.298055	0.369735	0.999802	0.998694	0.507173	0.383791	0.908369	0.388795	0.926967	0.999352
E100001168	ymgE	ECs1692	orf, hypothetical protein	0	0	0	0	-0.923722	-0.631992	-0.973279	-1.08029	0.151521	1.26933	0.909698	1.07808	0.792621	1.01696	0.536792	0.999802	0.998694	0.00160315	0.00816815	0.732996	0.891857	0.767468	0.999352				+				+
E100001170	treA	ECs1701	trehalase, periplasmic	0	0	0	0	-1.08203	-1.1363	-0.963868	-1.0096	-0.247789	0.94621	1.19807	1.04525	0.28633	0.429073	0.908239	0.999802	0.998694	0.000977725	0	0.654964	0.808303	0.0301176	0.999352						+		+
E100001171	ycgC	ECs1703	putative PTS system enzyme I	0	0	0	0	-1.17774	-0.571388	-0.864714	-0.545764	-0.871146	0.777408	0.939605	1.08369	0.473982	0.451185	0.0272	0.999802	0.998694	0.322443	0	0.88024	0.885533	0.286469	0.999352
E100001172	-	ECs1704	putative dihydroxyacetone kinase (EC 2.7.1.2)	3.88408e-06	0	0	0	-0.299458	-0.0486925	-0.167737	-0.120655	0.358044	0.674675	0.325034	0.490259	-0.103754	-0.160987	0.441052	0.999802	0.998694	0.101955	0.362182	0.616391	0.847978	0.248251	0.999352
E100001173	-	ECs1705	putative dihydroxyacetone kinase (EC 2.7.1.2)	0	0	0	0	-1.82564	-0.893882	-1.24404	-1.06729	0.826106	1.48127	1.33592	1.16554	0.314111	0.15664	0.000191304	0.999802	0.998694	0	0.0251295	0.872187	0.825304	0.0368615	0.999352
E100001175	-	ECs1707	putative adhesion and penetration protein	0	0	0	0	-0.442075	1.20398	0.516667	1.00554	-0.641631	-1.05817	-0.576466	-0.632359	-0.103637	-0.506761	0	0.999802	0.998694	1.79533e-06	0.25777	0.465071	0.958566	0.382682	0.999352
E100001176	ychF	ECs1708	putative GTP-binding protein	0	0	0	0	1.22511	1.38663	1.08543	1.03077	-0.407363	-0.681197	-0.681846	-0.839306	-0.607955	-0.727075	0.593761	0.999802	0.998694	0	0.320187	0.999329	0.808303	0.653895	0.999352				-					-
E100001177	pth	ECs1709	peptidyl-tRNA hydrolase	4.98572e-05	0	0	0	0.321417	0.769279	0.348085	0.265998	-0.467289	-0.330196	-0.53131	-0.562387	0.6315	0.319322	0.195659	0.999802	0.998694	0.0371088	0.778472	0.865569	0.97893	0.0267778	0.999352
E100001178	ychH	ECs1710	orf, hypothetical protein	0	0	0	0	-3.68312	-2.23291	-2.98467	-1.86045	2.75311	2.67182	1.90558	1.59495	1.82391	1.92272	0.000695502	0.999802	0.581074	0	0.902514	0.408583	0.808303	0.863803	0.999352				+
E100001179	ychM	ECs1711	orf, hypothetical protein	3.01477e-06	0	0	0	-0.678929	-0.522637	-0.589883	-0.585496	0.0930213	-0.285244	-0.469596	0.649056	1.22672	1.45796	0.885962	0.999802	0.999935	0.232815	0.603171	0.931605	0.285015	0.637643	0.999352
E100001180	prsA	ECs1712	phosphoribosylpyrophosphate synthetase	0	0	0	0	1.86234	2.01209	1.68903	1.94621	-0.734422	-1.18971	-1.19151	-1.40568	-0.98027	-1.06768	0.846039	0.999802	0.998694	0	0.37547	0.999329	0.869544	0.651832	0.999352										-
E100001181	ychB	ECs1713	orf, hypothetical protein	0	0	0	0	0.57228	0.656193	0.581428	0.761046	-0.799001	-0.802574	-0.0182291	0.0679843	-0.271453	-0.495172	0.840302	0.999802	0.998694	0	0.991243	0.0272551	0.908853	0.467802	0.999352
E100001182	lolB	ECs1714	an enzyme in main pathway of synthesis of 5-aminolevulinate, possibly glutamyl-tRNA dehydrogenase	0	0	0	0	0.501364	0.669405	0.750758	0.744782	-0.599444	-0.457718	-0.119371	-0.0307425	-0.26029	-0.462721	0.454001	0.999802	0.999935	0	0.577115	0.384768	0.8863	0.573244	0.999352
E100001183	hemA	ECs1715	enzyme in alternate path of synthesis of 5-aminolevulinate	0	0	0	0	0.515691	0.360609	0.269561	0.415679	-0.0318452	-0.460901	-0.541035	-0.359896	-0.0399444	-0.0538763	0.659721	0.999802	0.998694	0.0832933	0.140895	0.935429	0.798534	0.540619	0.999352
E100001184	prfA	ECs1716	peptide chain release factor RF-1	0	0	0	0	1.09916	0.839524	0.758377	0.717421	-0.441195	-0.899477	-0.803813	-0.618936	-0.322254	-0.425704	0.181962	0.999802	0.998694	0	0.0426044	0.892098	0.72646	0.453521	0.999352
E100001185	hemK	ECs1717	possible protoporphyrinogen oxidase	0	0	0	0	1.11513	0.809679	0.99599	0.624883	-0.673804	-0.995037	-0.975594	-0.752006	-0.283655	-0.356004	0.273117	0.999802	0.998694	7.50751e-06	0.313602	0.986806	0.753154	0.352811	0.999352
E100001186	-	ECs1718	orf, hypothetical protein	5.03504e-05	0	0	0	0.234058	-0.0360865	0.0499562	0.0176906	0.304937	0.0504539	-0.0710471	-0.123153	-0.112954	-0.036476	0.043926	0.999802	0.998694	0.0617239	0.142481	0.797891	0.914598	0.983345	0.999352
E100001187	ychA	ECs1719	orf, hypothetical protein	0	0	0	0	0.485075	0.0557593	0.172536	0.219357	0.514413	-0.410147	-0.713553	-0.499271	-0.0623284	-0.107663	0.0674628	0.999802	0.998694	0.27968	0.00184477	0.640499	0.762648	0.38712	0.999352
E100001188	kdsA	ECs1720	2-dehydro-3-deoxyphosphooctulonate aldolase	0	0	0	0	0.282845	0.683642	0.61439	0.641046	0.251495	-0.124711	-0.0568399	-0.493169	-0.350713	-0.374786	0.028376	0.999802	0.998694	0.0694022	0.117167	0.935429	0.263467	0.795286	0.999352
E100001189	chaA	ECs1721	sodium-calcium/proton antiporter	0	0	0	0	1.06289	0.269025	0.0982007	-0.120038	-0.289895	-0.674482	-0.164779	-0.105987	-0.0650317	-0.0506368	9.26829e-05	0.999802	0.998694	0.440405	0.10077	0.136234	0.933206	0.950116	0.999352
E100001190	chaB	ECs1722	cation transport regulator	0	0	0	0	-2.14282	-2.40232	-2.29039	-1.55226	0.346081	1.29455	1.76574	2.32264	1.76217	1.6339	0.462515	0.999802	0.583431	0	0.00513823	0.463784	0.358624	0.322243	0.999352						+			+
E100001191	chaC	ECs1723	cation transport regulator	0	0	0	0	-1.05258	-1.25165	-1.28789	-1.04142	0.316568	0.566978	0.890594	1.06841	0.729978	1.09459	0.64167	0.999802	0.998694	3.75758e-05	0.533058	0.694251	0.850317	0.62031	0.999352
E100001192	ychN	ECs1724	orf, hypothetical protein	0	0	0	0	-0.751273	-0.348298	-0.472064	-0.408442	1.13706	0.715582	0.611686	0.225712	-0.0148561	0.0942203	0.0860983	0.999802	0.998694	0	0.161275	0.914715	0.488294	0.691369	0.999352				+
E100001193	ychP	ECs1725	putative factor	0	0	0	0	0.64499	0.563349	0.458586	0.347126	0.0915413	0.297059	-0.546819	-0.698252	-0.670017	-0.748528	0.928051	0.999802	0.998694	0.567432	0.716197	0.260647	0.907727	0.983041	0.999352
E100001194	narL	ECs1726	pleiotrophic regulation of anaerobic respiration: response regulator for nar, frd, dms and tor genes	5.80215e-06	0	0	0	-0.123728	0.265261	-0.460413	-0.349492	-0.0520166	0.354726	0.567747	0.432278	0.0812601	0.0884403	0.0472702	0.109739	0.998694	0.195732	0.110128	0.729612	0.842139	0.423957	0.999352
E100001195	narX	ECs1727	nitrate/nitrate sensor, histidine protein kinase acts on NarL regulator	3.25839e-07	0	0	0	-0.214432	0.0750985	-0.606195	-0.608865	-0.0946501	0.232231	0.653854	0.628663	0.288149	0.312954	0.250428	0.451029	0.999935	0.0469797	0.277251	0.414534	0.97761	0.506203	0.999352
E100001196	narK	ECs1728	nitrite extrusion protein	0	0	0	0	-0.950857	2.02532	0.84273	1.44142	-0.0567943	-0.888706	-0.959963	-1.13681	-0.843762	-0.647603	0	0.1735	0.998694	0.000205357	0.0547349	0.959432	0.885402	0.761396	0.999352		+
E100001197	narG	ECs1729	nitrate reductase 1, alpha subunit	0	0	0	0	-0.661652	1.58991	0.850154	1.69918	0.352791	-1.00243	-0.998383	-0.902246	-0.984936	-0.860775	0	0.999802	0.623258	0.000304307	0.000884692	0.999329	0.935997	0.939442	0.999352		+
E100001198	narH	ECs1730	nitrate reductase 1, beta subunit	0	0	0	0	-0.780745	0.843304	0.31278	0.872615	0.792658	-0.394074	-0.559922	-0.327866	-0.607495	-0.470905	0	0.999802	0.722533	0.781128	6.69014e-05	0.848015	0.72646	0.613845	0.999352		+
E100001199	narJ	ECs1731	nitrate reductase 1, delta subunit, assembly function	0	0	0	0	-0.743637	0.900489	0.119574	0.62256	0.671504	-0.239937	-0.196286	-0.48335	-0.425863	-0.274056	0	0.48631	0.998694	0.888396	0.00654073	0.970258	0.7096	0.952743	0.999352		+							-
E100001200	narI	ECs1732	nitrate reductase 1, cytochrome b(NR), gamma subunit	0	0	0	0	-0.987638	-0.0635516	-0.600564	-0.308741	0.637103	0.152595	-0.0267262	0.413685	0.695428	0.601098	0.00518851	0.999802	0.998694	0.0140501	0.279532	0.892079	0.619744	0.769627	0.999352
E100001203	purU	ECs1734	formyltetrahydrofolate deformylase; for purT-dependent FGAR synthesis	0	0	0	0	0.45696	0.268827	0.213648	0.270547	-1.11315	-0.548038	0.038968	0.415828	0.301271	0.246157	0.394805	0.999802	0.998694	0	0.0115902	0.0613812	0.337723	0.837648	0.999352				-						-
E100001204	ychJ	ECs1735	orf, hypothetical protein	0	0	0	0	0.933021	0.736518	0.344603	0.720473	-0.747347	-0.967878	-0.717365	-0.23942	-0.261761	-0.188067	0.641663	0.999802	0.998694	7.50751e-06	0.577149	0.792287	0.463254	0.982251	0.999352
E100001205	ychK	ECs1736	orf, hypothetical protein	9.42211e-07	0	0	0	-0.027561	-0.28815	-0.259272	-0.110146	-0.627918	-0.165882	0.220561	0.58832	0.221677	0.314883	0.119207	0.999802	0.998694	0.00554709	0.0232526	0.239104	0.289919	0.269809	0.999352
E100001206	hnr	ECs1737	Hnr protein	0	0	0	0	-0.922136	-1.30712	-1.38769	-1.04017	-0.513939	0.988049	1.28857	1.3502	1.13447	1.18538	0.288366	0.999802	0.998694	0.130282	0.000178674	0.770108	0.957053	0.81144	0.999352						+			+
E100001207	galU	ECs1738	glucose-1-phosphate uridylyltransferase	0.00459966	0	0	0	-0.211334	0.229712	0.0622983	0.233408	-0.104208	0.0998179	-0.15056	0.54388	0.265523	0.282779	0.198184	0.999802	0.998694	0.369264	0.673112	0.830172	0.313399	0.75971	0.999352
E100001208	hns	ECs1739	DNA-binding protein HLP-II (HU, BH2, HD, NS); pleiotropic regulator	0.00652089	0	0	0	0.0582716	0.148713	0.185216	0.464414	0.90474	0.291615	0.594162	0.436833	0.125217	0.366195	0.89715	0.999802	0.998694	0.213513	0.117563	0.770136	0.885533	0.697519	0.999352
E100001209	tdk	ECs1740	thymidine kinase	0.0109593	0	0	0	0.239387	0.458405	0.18354	0.0376421	-0.331242	-0.142765	0.01668	0.149716	0.0968708	0.0201892	0.468686	0.999802	0.998694	0.162931	0.576566	0.857498	0.867831	0.948801	0.999352
E100001210	-	ECs5266	orf, hypothetical protein	5.32702e-06	0	6	172	-0.449714	-0.398989	-0.344489	-0.257445	0.0452877	0.110749	0.332843	0.00239688	0.0145656	0.147715	0.928051	0.999802	0.998694	0.251954	0.859976	0.772751	0.56031	0.987623	0.999352
E100001212	adhE	ECs1741	CoA-linked acetaldehyde dehydrogenase and iron-dependent alcohol dehydrogenase; pyruvate-formate-lya	0	0	0	0	-1.02099	1.47539	2.04399	2.15181	-1.86173	-0.69026	-0.113287	-0.13154	0.0528113	0.00256687	0	0.999802	0.998694	0	0.000451389	0.277898	0.98386	0.809765	0.999352	+								-
E100001213	ychE	ECs1742	putative channel protein	0.000187439	0	0	0	-0.428621	-0.0399782	0.265272	0.131996	-0.214405	-0.222247	-0.0875772	0.00128405	-0.180123	-0.185561	0.0940744	0.999802	0.998694	0.184383	0.983896	0.880162	0.91181	0.780622	0.999352
E100001214	oppA	ECs1743	oligopeptide transport; periplasmic binding protein	0	0	0	0	0.739066	1.65988	1.44503	1.60074	0.0917682	-1.14575	-0.993229	-0.944098	-0.811273	-1.25255	0.00220776	0.999802	0.998694	2.34858e-05	0.00137478	0.897679	0.964518	0.897139	0.999352					-				-	-
E100001215	oppB	ECs1744	oligopeptide transport permease protein	0	0	0	0	-0.403718	-0.0254096	-0.605596	-0.136685	-2.19035	-0.832686	0.707727	1.43382	1.25307	1.3185	0.442737	0.999802	0.998694	7.50751e-06	0.00367114	0.0122154	0.403142	0.881826	0.999352
E100001216	oppC	ECs1745	homolog of Salmonella oligopeptide transport permease protein	0	0	0	0	0.586936	1.07373	1.08082	1.03714	-0.699152	-0.614385	-0.403184	-0.612954	-0.711558	-0.642077	0.047584	0.999802	0.998694	0	0.832976	0.809663	0.786401	0.906309	0.999352									-
E100001217	oppD	ECs1746	homolog of Salmonella ATP-binding protein of oligopeptide ABC transport system	0	0	0	0	-1.63148	-1.25207	-1.52966	-1.22668	-1.45099	-0.233135	1.67135	2.52233	2.27175	2.238	0.331594	0.999802	0.998694	0.570929	0.0028952	0.000190476	0.180388	0.790718	0.999352									-
E100001218	oppF	ECs1747	homolog of Salmonella ATP-binding protein of oligopeptide ABC transport system	0	0	0	0	0.770185	1.08978	0.995831	0.911168	-0.301635	-1.19841	-0.933871	-0.856803	-0.692415	-0.631877	0.510125	0.999802	0.998694	0.0026535	0.0420502	0.845484	0.953996	0.886296	0.999352
E100001219	-	ECs1748	orf, hypothetical protein	0.00459739	0	0	0	0.241163	0.372291	0.186931	0.240637	-0.129358	-0.00583999	-0.125328	0.123845	-0.175358	-0.161364	0.718316	0.999802	0.998694	0.140597	0.713697	0.886104	0.680434	0.555482	0.999352
E100001220	cls	ECs1749	cardiolipin synthase, a major membrane phospholipid; novobiocin sensitivity	0	0	0	0	-0.454477	-0.31485	-0.403519	-0.316019	0.27405	0.62568	0.454394	0.214407	-0.00686465	0.0908687	0.518756	0.999802	0.998694	0.00119783	0.0786924	0.724	0.541895	0.546495	0.999352
E100001221	kch	ECs1750	putative potassium channel protein	1.55328e-06	0	0	0	-0.196789	-0.247295	-0.496825	-0.240957	-0.728735	-0.541692	-0.0824164	0.769915	0.258839	0.50327	0.929575	0.999802	0.998694	0.0628166	0.578075	0.367292	0.0275167	0.276521	0.999352
E100001222	yciI	ECs1751	orf, hypothetical protein	0	0	0	0	0.0946151	0.697168	0.521565	0.853686	0.921759	-0.268518	-0.212064	-0.643012	-0.554511	-0.62111	0.011373	0.999802	0.998694	0.829929	0.000242507	0.955958	0.463254	0.916937	0.999352
E100001223	tonB	ECs1752	energy transducer; uptake of iron, cyanocobalimin; sensitivity to phages, colicins	0	0	0	0	0.471862	0.388867	0.390494	0.239478	-0.688529	-0.426528	0.00885332	0.0968643	-0.255294	-0.0531206	0.869319	0.999802	0.998694	0.000769672	0.428598	0.42526	0.919446	0.513854	0.999352
E100001224	yciA	ECs1753	orf, hypothetical protein	0	0	0	0	0.74733	0.500657	0.131353	0.349053	-0.340889	-0.408351	-0.782371	-0.315365	0.0984186	0.190992	0.458353	0.999802	0.998694	0.0161848	0.868564	0.567319	0.433365	0.454323	0.999352
E100001225	yciB	ECs1754	orf, hypothetical protein	0.00426399	0	0	0	0.0817727	0.157847	-0.202853	-0.198384	-0.261791	-0.293561	0.064697	0.363784	0.280374	0.169272	0.847048	0.999802	0.999935	0.800596	0.921242	0.42526	0.541085	0.900292	0.999352
E100001226	yciC	ECs1755	orf, hypothetical protein	0	0	0	0	1.08294	0.895758	0.538573	0.695942	-0.0739046	-0.824605	-0.871964	-0.836406	-0.607645	-0.462442	0.682751	0.999802	0.998694	0.0147237	0.0298231	0.969439	0.974033	0.772543	0.999352
E100001227	yciD	ECs1756	putative outer membrane protein	0	0	0	0	-1.84926	2.30213	2.50195	2.81703	2.75134	-0.459852	-1.19224	-1.40806	-1.91654	-1.632	0	0.999802	0.998694	0.876671	0	0.273369	0.842814	0.488626	0.999352									-
E100001228	yciE	ECs1829	orf, hypothetical protein	0	0	0	0	-0.851182	-0.511651	-0.122594	-0.715353	-1.2303	-0.409744	1.0968	1.41175	1.20164	0.819094	0.411555	0.999802	0.998694	0.168744	0.0442647	0.00392308	0.743584	0.83349	0.999352									+
E100001229	yciF	ECs1830	putative structural proteins	0	0	0	0	-2.4254	0.256776	0.236823	0.401452	0.125029	-0.272075	1.26092	1.75776	0.569098	-0.0421596	0	0.999802	0.998694	0.595503	0.511587	0.0335	0.666181	0.140625	0.999352						+			+
E100001230	yciG	ECs1831	orf, hypothetical protein	0	0	0	0	-2.17858	-2.50979	-2.37183	-2.05328	-1.22844	0.856151	2.50775	3.07155	2.65701	2.80727	0.263528	0.999802	0.998694	0.00428895	0	8.33333e-05	0.293214	0.453521	0.999352		-				+
E100001231	trpA	ECs1832	tryptophan synthase, alpha protein	3.25839e-07	0	0	0	0.226085	-0.100815	-0.114371	-0.257198	-1.24471	-0.375918	0.0786315	1.08309	1.28953	1.51761	0.519044	0.999802	0.998694	0.019317	0.0632235	0.666285	0.162748	0.865886	0.999352
E100001232	trpB	ECs1833	tryptophan synthase, beta protein	3.25839e-07	0	0	0	0.314274	0.0366718	-0.0922974	-0.116857	-1.43376	-0.295235	0.147391	1.01361	1.17952	1.42552	0.626812	0.999802	0.998694	0.00203615	0.0136842	0.683386	0.261623	0.893489	0.999352
E100001233	trpC	ECs1834	N-(5-phosphoribosyl)anthranilate isomerase and indole-3-glycerolphosphate synthetase	0	0	0	0	0.105486	-0.248075	-0.630749	-0.659976	-0.883014	-0.188339	-0.0573302	1.22751	1.34705	1.5949	0.459181	0.999802	0.998694	0.623753	0.141421	0.935429	0.0421733	0.924697	0.999352
E100001234	trpD	ECs1835	anthranilate synthase component II, glutamine amidotransferase and phosphoribosylanthranilate transf	9.42211e-07	0	0	0	-0.0249402	-0.39582	-0.531235	-0.558328	-0.185318	-0.117809	-0.0798498	0.944642	1.19731	1.21107	0.379202	0.999802	0.998694	0.33932	0.901024	0.980959	0.0904286	0.794159	0.999352
E100001235		ECs1836	anthranilate synthase component I	8.87235e-06	0	0	0	0.275617	-0.202808	-0.595879	-0.540431	-0.69779	-0.616778	-0.354143	1.21583	1.13884	1.58775	0.406695	0.999802	0.998694	0.788494	0.915295	0.88024	0.0481379	0.964741	0.999352
E100001236	trpL	ECs1837	trp operon leader peptide	0	0	0	0	0.13293	-0.727732	-1.01076	-1.00321	-0.572551	-0.776948	-0.15138	1.57191	1.47786	1.92672	0.051446	0.999802	0.999935	0.418709	0.77289	0.601089	0.0204	0.95398	0.999352
E100001237	yciV	ECs1838	putative enzymes	0.000432376	0	0	0	-0.228226	-0.219044	-0.64105	-0.262097	-0.368988	0.378892	0.502911	0.043236	0.140772	0.651569	0.989964	0.999802	0.998694	0.783271	0.0518686	0.924893	0.543937	0.926967	0.999352
E100001238	yciO	ECs1839	orf, hypothetical protein	0	0	0	0	-0.902349	-0.784467	-0.745603	-0.669344	-0.402842	1.00615	1.02693	0.838136	0.696507	0.865104	0.781632	0.999802	0.998694	0.335058	0	0.985818	0.798534	0.852288	0.999352
E100001239	-	ECs1840	orf, hypothetical protein	3.72997e-05	0	0	0	-0.433235	-0.683074	-0.549628	-0.82302	-0.231186	0.265565	0.38467	0.556223	0.123256	0.4387	0.633129	0.999802	0.998694	0.1269	0.265653	0.936207	0.888439	0.591632	0.999352
E100001240	yciL	ECs1841	orf, hypothetical protein	0	0	0	0	1.09261	0.99576	1.0713	0.659474	-0.224555	-0.846459	-0.676801	-0.576234	-0.734724	-0.453352	0.929575	0.999802	0.998694	0.0896117	0.306985	0.931983	0.953737	0.918943	0.999352
E100001241	btuR	ECs1842	cob(I)alamin adenolsyltransferase	0	0	0	0	0.898186	0.794609	0.450692	0.445125	-0.00492279	-0.596286	-0.776424	-0.580313	-0.267391	-0.355025	0.777029	0.999802	0.999935	0.0524768	0.0198741	0.799623	0.743912	0.493425	0.999352
E100001242	yciK	ECs1843	putative oxidoreductase	0	0	0	0	0.446999	0.61043	0.45649	0.490147	0.471446	-0.4152	-0.169218	-0.460151	-0.523472	-0.533735	0.64048	0.999802	0.998694	0.952735	0.00220093	0.729612	0.638768	0.936098	0.999352
E100001243	sohB	ECs1844	putative protease	3.25839e-07	0	0	0	0.5462	0.434377	0.311968	0.401752	0.0833514	-0.261796	-0.113612	-0.256086	-0.367102	-0.142	0.807813	0.999802	0.998694	0.264686	0.292885	0.875438	0.867831	0.891804	0.999352
E100001244	yciN	ECs1845	orf, hypothetical protein	0	0	0	0	-0.665372	-0.239914	-0.533986	-0.254739	0.897593	0.049988	0.408602	0.734822	0.238661	0.0747985	0.146433	0.999802	0.998694	0.000423519	0.0154257	0.648687	0.668801	0.421024	0.999352
E100001245	topA	ECs1846	DNA topoisomerase type I, omega protein	0	0	0	0	0.733708	0.339876	0.293667	0.17665	-0.215839	-0.448676	-0.38052	-0.22107	0.119533	0.241426	0.000193133	0.999802	0.998694	0.000752688	0.0673631	0.861806	0.517866	0.0581149	0.999352
E100001246	cysB	ECs1847	positive transcriptional regulator for cysteine regulon	0	0	0	0	0.758632	0.700556	0.452478	0.221621	-0.350238	-0.292296	-0.658599	-0.385499	-0.238622	-0.275121	0.907228	0.999802	0.998694	0.0188964	0.867283	0.468995	0.635002	0.820626	0.999352
E100001247	acnA	ECs1849	aconitate hydrase 1	0	0	0	0	-1.34558	-2.5706	-2.45973	-2.12083	-0.116788	1.94422	2.264	1.97913	1.96481	1.71127	0.000263158	0.999802	0.998694	0	0	0.758087	0.767952	0.988425	0.999352
E100001248	ribA	ECs1850	GTP cyclohydrolase II	0.000260558	0	0	0	0.241871	0.192448	-0.173324	0.18882	0.0619697	-0.498968	-0.64542	-0.185348	0.172542	0.316287	0.937757	0.999802	0.998694	0.705117	0.0977906	0.885803	0.471848	0.566587	0.999352
E100001249	pgpB	ECs1851	non-essential phosphatidylglycerophosphate phosphatase, membrane bound	0	0	0	0	0.51481	0.409737	0.328008	0.260941	0.260898	-0.527551	-0.807831	-0.760297	-0.309038	-0.105317	0.766853	0.999802	0.998694	0.999805	0.00170861	0.595677	0.949582	0.265967	0.999352
E100001250	yciS	ECs1852	orf, hypothetical protein	1.31175e-05	0	0	0	-0.0329024	-0.454756	-0.40291	-0.361732	0.248927	0.19045	-0.0151661	0.32098	0.235157	0.509978	0.0167348	0.999802	0.998694	0.00333984	0.844471	0.704665	0.433365	0.884886	0.999352
E100001251	yciM	ECs1853	putative heat shock protein	1.40962e-05	0	0	0	0.240031	0.185419	-0.0331497	0.081696	-0.360076	-0.279074	-0.404881	-0.156732	0.0778841	0.142043	0.898378	0.999802	0.998694	0.0395937	0.786797	0.864188	0.614377	0.607357	0.999352
E100001252	pyrF	ECs1854	orotidine-5'-phosphate decarboxylase	0	0	0	0	0.998848	0.913025	0.32288	0.447797	-1.14348	-1.1336	-1.08282	-0.169454	0.394774	0.174763	0.918691	0.999802	0.998694	0.000118947	0.985885	0.973525	0.184061	0.469552	0.999352
E100001253	yciH	ECs1855	orf, hypothetical protein	5.80215e-06	0	0	0	0.293359	0.31826	0.329426	0.0193514	-0.564564	-0.421038	-0.0991231	0.170097	0.339337	0.409065	0.961859	0.999802	0.998694	0.0122476	0.63726	0.528765	0.614377	0.772543	0.999352
E100001254	osmB	ECs1856	osmotically inducible lipoprotein	0	0	0	0	-2.06195	-1.87251	-2.13447	-1.21995	-0.411018	1.42678	1.88295	2.00027	1.72925	1.91212	0.756677	0.999802	0.606767	0.0373625	4.19847e-05	0.62404	0.923478	0.782788	0.999352
E100001255	-	ECs1857	putative DEOR-type transcriptional regulator	0.000265952	0	0	0	0.262524	0.383977	-0.12537	-0.0271601	-0.418351	-0.2705	-0.441851	-0.367521	0.0979392	0.256064	0.807223	0.999802	0.998694	0.190458	0.710292	0.865569	0.939558	0.409051	0.999352
E100001256	yciR	ECs1858	orf, hypothetical protein	0	0	0	0	-1.48724	-1.58669	-1.6682	-1.4807	-0.141825	1.66023	1.51328	1.40938	1.23726	1.14385	0.867515	0.999802	0.998694	5.19031e-05	0	0.892371	0.919446	0.848023	0.999352						+
E100001257	rnb	ECs1859	RNase II, mRNA degradation	0	0	0	0	2.06134	1.97377	1.4374	1.58669	-1.11818	-1.28673	-1.2941	-1.17316	-0.816049	-0.890672	0.909325	0.999802	0.998694	0	0.72916	0.998512	0.914602	0.649802	0.999352
E100001258	yciW	ECs1860	putative oxidoreductase	0	0	0	0	1.345	0.98261	0.651123	0.541927	-0.76057	-0.160488	-0.991598	-0.988994	-0.228601	-0.577113	0.403666	0.999802	0.998694	0.00086165	0.171461	0.215352	0.998798	0.269809	0.999352
E100001259	fabI	ECs1861	enoyl-[acyl-carrier-protein] reductase (NADH)	0	0	0	0	1.11697	1.21793	0.804574	0.805478	-0.50868	-0.920461	-1.10634	-0.691609	-0.213819	0.0706315	0.908774	0.999802	0.999935	0.00219886	0.426371	0.897679	0.693329	0.5925	0.999352
E100001261	sapF	ECs1867	putative ATP-binding protein of peptide transport system	0.0026149	0	0	0	-0.123685	0.120746	0.494072	0.181259	-0.462306	-0.0619615	-0.137865	0.204901	0.139583	0.0666103	0.387067	0.999802	0.998694	0.0130597	0.174242	0.939687	0.5435	0.934982	0.999352
E100001262	sapD	ECs1868	putative ATP-binding protein of peptide transport system	0	0	0	0	-0.40963	-0.515191	-0.509362	-0.321479	-0.908476	0.0656239	0.298197	0.551764	0.535592	0.70837	0.822992	0.999802	0.998694	0.0374699	0.00187987	0.787315	0.72646	0.98501	0.999352
E100001263	sapC	ECs1869	homolog of Salmonella peptide transport permease protein	0.000227229	0	0	0	-0.251103	-0.376145	-0.281553	-0.327361	-0.124132	0.0104335	-0.0456856	0.160715	0.159609	0.399327	0.701014	0.999802	0.998694	0.391148	0.654028	0.951433	0.723955	0.997055	0.999352
E100001264	sapB	ECs1870	homolog of Salmonella peptide transport permease protein	0.000647939	0	0	0	-0.0537334	-0.268688	-0.341689	-0.215164	-0.536591	-0.326739	-0.182459	-0.0701892	0.552173	0.795145	0.618044	0.999802	0.998694	0.340961	0.623923	0.897679	0.912289	0.287077	0.999352
E100001265	sapA	ECs1871	homolog of Salmonella peptide transport periplasmic protein	8.20213e-05	0	0	0	0.19186	0.0878853	0.02841	0.0745	-0.547193	-0.255473	-0.379218	-0.120865	0.0883966	0.280633	0.792788	0.999802	0.998694	0.0116884	0.313435	0.88024	0.662664	0.720853	0.999352
E100001266	ymjA	ECs1872	orf, hypothetical protein	0	0	0	0	0.825576	0.534835	0.479435	0.444688	-0.479896	-0.945744	-0.76307	-0.531532	-0.198358	-0.112338	0.31978	0.999802	0.998694	0.00136774	0.149064	0.848319	0.757949	0.572288	0.999352
E100001267	ycjJ	ECs1873	putative amino acid/amine transport protein	0.0678973	0	0	0	-0.219982	-0.394103	-0.163052	-0.418234	-0.302048	0.124662	-0.0673548	-0.151869	-0.158975	-0.122882	0.423667	0.999802	0.998694	0.583983	0.0502399	0.712677	0.892781	0.988479	0.999352
E100001268	-	ECs1874	putative glutamine synthetase (EC 6.3.1.2)	0	0	0	0	-1.09874	-1.92787	-1.90842	-2.25991	0.685963	2.47241	1.98888	1.24091	0.557819	0.454849	0.00330424	0.999802	0.998694	0	0	0.48643	0.187897	0.236469	0.999352									+
E100001269	ycjL	ECs1875	probable amidotransferase subunit	0	0	0	0	-0.466422	-2.74656	-2.57096	-2.46546	1.57962	2.67141	2.37236	1.00746	0.295993	0.180976	0	0.999802	0.998694	0	0.00708535	0.793339	0.0122581	0.285474	0.999352
E100001270	ycjC	ECs1876	orf, hypothetical protein	0	0	0	0	-0.240463	-0.827956	-0.729406	-0.949237	0.915866	1.10098	0.863536	0.108989	-0.117163	-0.0848585	0.00274607	0.999802	0.998694	0	0.518714	0.685157	0.0253091	0.653356	0.999352
E100001271	aldH	ECs1877	aldehyde dehydrogenase, prefers NADP over NAD	0	0	0	0	-0.210041	-0.747624	-0.598059	-0.941149	0.0779639	0.897175	0.808027	0.191849	0.0355286	-0.129613	0.0177166	0.999802	0.998694	0.000181452	0.00468327	0.928797	0.174526	0.826195	0.999352
E100001272	ordL	ECs1878	probable oxidoreductase	0	0	0	0	-0.543375	-0.90372	-0.69731	-1.04268	0.490445	1.10136	0.440832	-0.0899788	0.55499	0.454351	0.272682	0.999802	0.998694	8.28729e-06	0.0907887	0.255338	0.431233	0.265967	0.999352									+
E100001273	goaG	ECs1879	4-aminobutyrate aminotransferase	2.72645e-06	0	0	0	-0.0378358	-0.436501	-0.207907	-0.601664	-0.302271	0.919315	0.646177	-0.202994	0.222591	0.282226	0.0967128	0.999802	0.998694	0.277794	0.000105263	0.696319	0.0352143	0.409051	0.999352
E100001274	pspF	ECs1880	psp operon transcriptional activator	0.00280159	0	0	0	-0.201006	-0.056004	-0.0115166	0.1841	0.0603792	0.285333	-0.281243	-0.231222	-0.280059	0.0756782	0.608849	0.999802	0.998694	0.594766	0.385909	0.0982811	0.945868	0.93994	0.999352
E100001275	pspA	ECs1881	phage shock protein, inner membrane protein	0.00156555	0	0	0	-0.0425066	0.157771	-0.0464284	-0.323693	0.157511	-0.181709	-0.241808	0.273094	0.292302	0.445417	0.425354	0.999802	0.998694	0.0328213	0.186043	0.94553	0.182039	0.978369	0.999352
E100001276	pspB	ECs1882	phage shock protein	0	0	0	0	-0.442383	-0.400357	-0.556414	-0.624138	0.503312	0.437844	0.533634	0.735352	0.150115	0.179821	0.943484	0.999802	0.998694	0.000127349	0.871062	0.929266	0.798534	0.244179	0.999352									-
E100001277	pspC	ECs1883	phage shock protein: activates phage shock-protein expression	0	0	0	0	-0.621622	-0.715247	-0.723616	-0.75952	0.453962	0.886436	0.534794	0.502713	0.229582	0.310702	0.776742	0.999802	0.998694	0	0.0572159	0.385657	0.96244	0.503256	0.999352
E100001278	pspD	ECs1884	phage shock protein	0	0	0	0	-0.66849	-0.705948	-0.646633	-0.741421	0.368169	0.697324	0.435507	0.654795	0.326513	0.422394	0.943484	0.999802	0.998694	2.0202e-05	0.260538	0.685157	0.738759	0.51212	0.999352									-
E100001279	pspE	ECs1885	phage shock protein	0	0	0	0	-0.879241	-0.00925722	-0.270596	-0.0620248	1.51229	0.909965	0.0853617	0.0421252	-0.156676	-0.145691	0.000553957	0.999802	0.998694	0	0.046883	0.0463406	0.962059	0.772543	0.999352				+
E100001280		ECs1887	putative polysaccharide hydrolase	0	0	0	0	-0.494171	-0.538351	-0.539727	-0.597854	0.19506	0.324876	0.245771	0.379665	0.125585	0.338134	0.926669	0.999802	0.998694	0.000511265	0.661601	0.925786	0.841571	0.587883	0.999352				+
E100001281		ECs1889	putative transport periplasmic protein	0.301316	0	0	0	-0.234692	-0.0381793	0.18271	-0.301158	-0.149678	-0.14571	-0.0444193	-0.209572	0.215051	-0.0303393	0.698259	0.999802	0.998694	0.698241	0.993188	0.940421	0.87958	0.555296	0.999352
E100001282	ycjO	ECs1890	putative binding-protein dependent transport protein	0.0379523	0	0	0	-0.120117	-0.305037	-0.21754	-0.363748	-0.315252	0.155412	-0.708033	0.121129	0.130868	0.347745	0.726518	0.999802	0.998694	0.906189	0.256714	0.140736	0.17761	0.99166	0.999352
E100001283	ycjP	ECs1891	putative transport system permease protein	0.00136468	0	0	0	-0.227304	-0.501481	-0.392439	-0.67473	0.0426654	-0.0575043	0.105503	0.36328	0.184751	0.0364569	0.375461	0.999802	0.998694	0.0128748	0.80677	0.865733	0.727962	0.813831	0.999352
E100001284	ycjQ	ECs1892	putative oxidoreductase	0	0	0	0	-0.625864	-0.261727	-0.365856	-0.468401	0.295889	0.910744	1.06443	0.463027	0.593605	0.68426	0.436277	0.999802	0.998694	0.070024	0.199286	0.923224	0.499621	0.917747	0.999352
E100001285	-	ECs1893	putative transient receptor potential locus	0	0	0	0	0.771588	0.58926	0.678542	0.396207	0.0857064	-0.797437	-0.829687	-1.16297	-0.227512	-0.620969	0.776916	0.999802	0.998694	0.471021	0.0502399	0.985818	0.756873	0.181973	0.999352
E100001286	ycjS	ECs1894	putative dehydrogenase	0	0	0	0	-0.427088	-0.309219	-0.179363	-0.124765	-0.351334	0.122869	0.0166155	0.0694008	0.382865	0.257651	0.645947	0.999802	0.998694	0.243928	0.023613	0.870878	0.933541	0.386452	0.999352
E100001287	ycjT	ECs1895	orf, hypothetical protein	0.910104	0	0	0	-0.101674	-0.0942702	-0.102771	-0.153081	0.0066427	-0.154291	-0.186998	-0.258325	-0.19751	-0.0975635	0.987688	0.999802	0.998694	0.473849	0.549403	0.967731	0.914801	0.923902	0.999352
E100001288	ycjU	ECs1896	putative beta-phosphoglucomutase	0.471425	0	0	0	-0.25006	-0.424151	-0.248975	-0.232429	-0.253396	-0.121555	-0.102978	-0.153757	-0.187592	-0.033179	0.459906	0.999802	0.998694	0.93223	0.625369	0.983681	0.9419	0.960502	0.999352
E100001289	ycjV	ECs1897	putative ATP-binding component of a transport system	0	0	0	0	0.340406	0.315255	0.464539	0.521164	1.34908	0.701813	-0.0569239	-0.912749	-1.19129	-1.24149	0.968298	0.999802	0.998694	0.00280552	0.0321359	0.076913	0.039662	0.646618	0.999352
E100001290	ompG	ECs1898	outer membrane protein	0.300462	0	0	0	-0.0933767	-0.0931028	0.0904008	-0.0903316	0.0290164	-0.187446	-0.194489	-0.231762	-0.415165	-0.0742148	0.999511	0.999802	0.998694	0.626025	0.428982	0.995304	0.959938	0.737371	0.999352
E100001291	ycjW	ECs1899	putative LACI-type transcriptional regulator	0.0726014	0	0	0	-0.0144473	0.133742	-0.0324593	-0.094944	-0.401487	-0.184501	-0.272933	0.0924649	0.186494	0.131798	0.648639	0.999802	0.998694	0.20665	0.461985	0.922514	0.469925	0.893489	0.999352
E100001292	ycjX	ECs1900	putative EC 2.1 enzymes	0	0	0	0	-0.545066	-0.370571	-0.268123	-0.499612	0.0641493	0.718275	0.984029	0.589079	0.295865	0.163546	0.754196	0.999802	0.998694	0.124768	0.109166	0.819015	0.649602	0.743648	0.999352
E100001293	ycjF	ECs1901	orf, hypothetical protein	0	0	0	0	0.418419	0.220856	0.135492	0.289247	0.0594706	-0.725676	-0.720454	-0.277314	0.105785	0.182451	0.465679	0.999802	0.998694	0.348206	0.00272	0.998512	0.329179	0.393387	0.999352
E100001294	tyrR	ECs1902	transcriptional regulation of aroF, aroG, tyrA and aromatic amino acid transport	0	0	0	0	-0.731372	-0.466051	-0.325459	-0.334392	-0.125429	0.688494	0.374724	0.457475	0.480633	0.780516	0.326105	0.999802	0.999935	0.445848	0.00450773	0.616391	0.919834	0.978287	0.999352
E100001295	tpx	ECs1903	thiol peroxidase	6.49562e-07	0	0	0	0.908469	0.258246	0.135616	0.501382	1.2457	0.384897	-0.38716	-0.439946	-0.308415	-0.410652	0.121	0.999802	0.998694	0.109159	0.0942001	0.400709	0.972831	0.924708	0.999352
E100001296	ycjG	ECs1904	putative muconate cycloisomerase I (EC 5.5.-.-)	0	0	0	0	-0.989389	-1.1332	-1.12432	-0.937762	0.640116	0.876377	0.888206	0.907817	0.417414	0.319892	0.684053	0.999802	0.998694	0	0.442136	0.992736	0.981188	0.276521	0.999352
E100001297	ycjI	ECs1905	putative carboxypeptidase	0.000526352	0	0	0	0.729792	-0.0697163	0.473253	0.2259	-0.474894	0.11171	-0.449426	-0.156569	-0.199256	-0.100277	0.146815	0.999802	0.998694	0.248964	0.417803	0.729612	0.872877	0.982292	0.999352
E100001298	-	ECs1909	orf, hypothetical protein	0	0	0	0	-0.69141	-0.665219	-0.49378	-0.369233	-0.525813	0.582859	0.5121	0.920886	0.507284	0.558024	0.971727	0.999802	0.998694	0.648581	0.00147179	0.951482	0.549804	0.505167	0.999352
E100001299	ycjZ	ECs1910	putative transcriptional regulator LYSR-type	0	0	0	0	-0.718555	-0.874924	-0.903214	-0.636062	-0.105718	0.918987	0.775428	0.573161	0.274053	0.241228	0.586621	0.999802	0.998694	0.0159835	5.81818e-05	0.847675	0.718692	0.491268	0.999352
E100001300	-	ECs1911	putative transport periplasmic protein	0.0127975	0	0	0	0.137909	0.0936943	0.0307471	0.153986	-0.417642	-0.115481	-0.25185	0.0814834	-0.0757201	0.022659	0.932044	0.999802	0.998694	0.0210789	0.297582	0.870878	0.53918	0.807754	0.999352
E100001301	-	ECs1912	orf, hypothetical protein	0	0	0	0	0.105373	0.806807	0.804472	0.842805	-0.4535	-0.361897	-0.596881	-0.445649	-0.419428	-0.244086	0.000219917	0.999802	0.998694	0	0.741998	0.632677	0.787471	0.967151	0.999352
E100001303	ynaJ	ECs1913	orf, hypothetical protein	2.43381e-05	0	0	0	0.0312941	-0.893792	-0.597819	-0.558401	0.818439	0.486071	-0.0122297	0.216437	0.416077	0.501049	0.003255	0.999802	0.998694	0.000183099	0.447503	0.524507	0.824239	0.837648	0.999352
E100001304	ydaA	ECs1914	orf, hypothetical protein	0	0	0	0	-2.2819	-1.18844	-1.48774	-1.01301	0.661476	1.86265	1.79424	1.69829	1.15054	1.24237	0.00093808	0.999802	0.998694	1.3089e-05	0.00337174	0.958975	0.938158	0.450046	0.999352		+
E100001305	fnr	ECs1915	transcriptional regulation of aerobic, anaerobic respiration, osmotic balance	0	0	0	0	-0.0372255	-0.751132	-0.649395	-0.651549	0.62502	0.726531	0.313341	0.590914	0.906985	0.734476	0.00112798	0.999802	0.999935	3.22581e-06	0.770847	0.410848	0.638768	0.527999	0.999352
E100001306	ogt	ECs1916	O-6-alkylguanine-DNA/cysteine-protein methyltransferase	0	0	0	0	-0.545092	-0.504005	-0.586493	-0.482531	0.243947	0.782645	0.402432	0.66	-0.0165777	0.365105	0.955021	0.999802	0.998694	0.0245692	0.140243	0.623314	0.765655	0.226588	0.999352
E100001307	-	ECs1920	putative pump protein (transport)	3.25839e-07	0	0	0	-0.576483	-0.288186	-0.5704	-0.411772	0.988175	0.357207	-0.0501955	0.583668	0.280772	0.873467	0.614727	0.999802	0.998694	0.00144848	0.202607	0.729612	0.487469	0.782788	0.999352
E100001308	-	ECs1921	orf, hypothetical protein	2.72645e-06	0	0	0	-0.409838	-0.430007	-0.354416	-0.240264	-0.154418	0.0425355	0.377001	0.466915	0.183116	0.329644	0.976164	0.999802	0.998694	0.787418	0.59233	0.62404	0.919834	0.650438	0.999352
E100001309	ydaJ	ECs1922	putative aminohydrolase (EC 3.5.1.14)	0	0	0	0	-0.487605	-0.440858	-0.429113	-0.403645	0.231365	0.189441	0.055184	0.213237	0.106468	-0.104751	0.90291	0.999802	0.998694	0.000952875	0.875159	0.823376	0.74753	0.835422	0.999352
E100001310	ydaK	ECs1923	putative transcriptional regulator LYSR-type	0	0	0	0	0.183102	-0.161813	-0.411829	-0.310615	0.995504	0.187782	-0.057365	-0.232224	-0.541964	-0.413107	0.0562041	0.999802	0.998694	0	0.000573304	0.623314	0.744825	0.441626	0.999352
E100001311	ydaL	ECs1924	orf, hypothetical protein	3.25839e-07	0	0	0	-0.281991	-0.224276	-0.31932	-0.503037	0.290331	0.57866	0.474252	0.181161	0.0237868	-0.000334792	0.907716	0.999802	0.998694	0.0012678	0.313289	0.902093	0.594504	0.804815	0.999352
E100001312	-	ECs1925	orf, hypothetical protein	7.2338e-06	0	0	0	-0.0997353	-0.185349	-0.0778973	0.422283	-1.17992	-0.260697	0.700882	0.294565	-0.102812	-0.335027	0.879657	0.999802	0.998694	1.79533e-06	0.00474239	0.02874	0.528561	0.49795	0.999352
E100001313	-	ECs1926	orf, hypothetical protein	0	0	0	0	-0.988202	-0.721948	-0.738943	-0.734663	0.240511	1.11519	1.34266	0.988933	0.396369	0.253073	0.353368	0.999802	0.999935	0.000433099	0.00336451	0.780993	0.550041	0.207592	0.999352
E100001314	dbpA	ECs1927	ATP-dependent RNA helicase	5.32702e-06	0	0	0	-0.25998	-0.413874	-0.516252	-0.365948	-0.573171	-0.422659	0.125187	0.584273	0.604217	0.75221	0.752856	0.999802	0.998694	0.539929	0.727199	0.380534	0.49276	0.984237	0.999352
E100001315	ydaO	ECs1928	orf, hypothetical protein	0	0	0	0	0.495679	0.285073	0.355002	0.0496978	-0.541087	-0.485548	-0.179728	-0.023863	-0.090905	-0.0284261	0.462461	0.999802	0.998694	0.0186048	0.875122	0.606246	0.830718	0.931795	0.999352
E100001316	intR	ECs1929	putative transposase	0	10	0	0	-0.712525	-0.516403	-0.413223	-0.621908	0.0449918	0.727635	1.04318	0.594366	0.1938	0.291656	0.701014	0.999802	0.998694	0.0618727	0.0844008	0.759617	0.564949	0.591632	0.999352
E100001317	ydaQ	ECs1930	orf, hypothetical protein	0	10	0	0	-0.578055	-0.416795	-0.31773	-0.547082	-0.0136991	0.589668	0.628217	0.139915	0.0699422	0.00145116	0.713126	0.999802	0.998694	0.0778782	0.0714161	0.973525	0.435705	0.938619	0.999352
E100001318	ydaC	ECs1931	orf, hypothetical protein	0.053043	10	0	0	-0.265097	-0.300563	-0.292447	-0.14734	-0.143588	-0.228458	-0.140551	0.18279	-0.485758	-0.187757	0.936665	0.999802	0.998694	0.987793	0.775058	0.908369	0.472014	0.0427826	0.999352
E100001319	lar	ECs1932	restriction alleviation and modification enhancement	6.49562e-07	10	0	0	-0.439791	-0.43038	-0.385687	-0.589604	-0.152072	0.0272765	0.0219663	0.309455	0.347115	0.491557	0.987561	0.999802	0.998694	0.100798	0.603397	0.998512	0.649602	0.965359	0.999352
E100001320	recT	ECs1933	recombinase, DNA renaturation	0	10	0	0	-1.28957	-0.972956	-0.74348	-0.781458	0.190852	0.976891	0.431583	0.658263	0.270526	0.77819	0.614727	0.999802	0.998694	0.0388525	0.13926	0.632677	0.875876	0.730504	0.999352
E100001321	recE	ECs1934	exonuclease VIII, ds DNA exonuclease, 5' --> 3' specific	6.27883e-05	10	0	0	-0.19304	-0.3166	-0.226711	-0.33692	0.172779	0.266841	0.00485172	0.153795	-0.0329904	0.104425	0.593022	0.999802	0.998694	0.00507273	0.699835	0.49747	0.753437	0.638304	0.999352
E100001322	racC	ECs1935	defective prophage rac; contains recE and oriJ	0.00415014	10	0	0	-0.333943	-0.35739	-0.213816	-0.186965	-0.11536	-0.207442	-0.185452	0.423163	-0.171251	0.103186	0.970937	0.999802	0.998694	0.815503	0.814464	0.985472	0.204555	0.208301	0.999352
E100001323	ydaD	ECs1936	orf, hypothetical protein	2.72645e-06	10	0	0	-0.304725	-0.322909	-0.424601	-0.269312	-0.259249	-0.226499	0.0528694	0.418213	-0.0945555	0.157327	0.963058	0.999802	0.998694	0.962999	0.896778	0.429191	0.251404	0.0652421	0.999352
E100001324	sieB	ECs1937	phage superinfection exclusion protein	0.0319224	10	0	0	-0.213344	-0.181621	-0.14478	-0.263611	-0.266512	-0.189935	-0.277411	0.237949	-0.0879418	0.0986272	0.942754	0.999802	0.998694	0.990059	0.792204	0.904195	0.138955	0.410522	0.999352
E100001325	-	ECs1938	orf, hypothetical protein	0.001891	10	0	0	-0.24317	-0.134819	0.0393291	0.0228116	-0.10919	0.0875248	0.0809781	0.0573286	0.153612	-0.110915	0.731735	0.999802	0.998694	0.560846	0.449213	0.995304	0.974623	0.873655	0.999352
E100001326	-	ECs1940	orf, hypothetical protein	0.151853	10	0	0	-0.14029	-0.17813	-0.0693044	-0.0867587	0.0968313	-0.117663	0.0145132	0.0339251	-0.173667	-0.214848	0.908744	0.999802	0.998694	0.261147	0.247815	0.787897	0.970444	0.513854	0.999352
E100001328	-	ECs1507	orf, hypothetical protein	1.25156e-06	6	0	5	-0.18156	-0.16858	-0.133916	-0.0573048	0.0423132	0.220471	-0.0110182	0.0650644	0.20475	0.0070495	0.962499	0.999802	0.998694	0.43978	0.204187	0.313009	0.833034	0.587883	0.999352
E100001330	-	ECs1944	orf, hypothetical protein	0.318439	10	0	0	0.0801971	-0.172146	-0.00867528	-0.01923	-0.104338	-0.221101	0.0270685	0.0435566	-0.0133895	-0.000718129	0.292109	0.999802	0.999204	0.748687	0.71653	0.684507	0.981959	0.937357	0.999352
E100001331	-	ECs1945	putative DNA replication factor	0	10	0	0	-0.665221	-0.781233	-0.588447	-0.488022	-0.0779414	0.576673	0.623743	0.571232	0.428466	0.394441	0.756895	0.999802	0.998694	0.0948528	0.0143404	0.956939	0.947587	0.830334	0.999352
E100001347	ynaF	ECs1997	putative filament protein	0	0	0	0	-2.45449	-0.853609	-1.41369	-1.23374	1.42401	2.18431	1.66863	1.22724	1.10272	0.807185	7.5188e-06	0.999802	0.998694	0	0.0400189	0.45824	0.548651	0.901096	0.999352
E100001348	-	ECs1999	putative outer membrane protein	0	0	0	0	-0.662842	-0.5235	-0.465144	-0.635341	0.374852	0.282958	0.0602137	0.172239	0.0561916	0.105087	0.64167	0.999802	0.998694	1.3089e-05	0.767721	0.704665	0.869544	0.855178	0.999352
E100001349	ydbK	ECs2000	putative oxidoreductase, Fe-S subunit	0	0	0	0	-1.03071	-0.785464	-0.886823	-0.53008	-0.757139	0.701073	0.869664	0.698987	0.996753	0.971916	0.525154	0.999802	0.998694	0.498641	7.66551e-05	0.874214	0.859059	0.676246	0.999352
E100001350	hslJ	ECs2001	heat shock protein hslJ	0	0	0	0	-0.406676	-0.514359	-0.537568	-0.293183	-0.466754	-0.00502844	0.0538132	0.586865	0.73654	0.748801	0.823869	0.999802	0.998694	0.571	0.15527	0.95534	0.330607	0.853951	0.999352
E100001351	ldhA	ECs2002	fermentative D-lactate dehydrogenase, NAD-dependent	0.00380578	0	0	0	-0.382641	0.113753	-0.0829485	0.427024	-0.245721	0.069903	0.214488	-0.219473	0.105454	0.158531	0.178354	0.999802	0.998694	0.0870605	0.521799	0.922514	0.638768	0.730142	0.999352
E100001352	ydbH	ECs2003	orf, hypothetical protein	0.000134104	0	0	0	0.0357186	-0.295201	-0.210483	-0.16758	-0.474431	0.0288589	-0.0941874	-0.0211167	0.0887595	0.26027	0.0246622	0.999802	0.998694	0.0749475	0.00745734	0.820102	0.892781	0.807337	0.999352
E100001377	ydbC	ECs2008	putative dehydrogenase	0	0	0	0	-1.66006	-1.36046	-1.54396	-1.06783	0.895934	1.20057	1.01611	1.14758	0.899269	1.00961	0.332945	0.999802	0.998694	0	0.391266	0.855949	0.888439	0.72495	0.999352
E100001378	ydbD	ECs2009	orf, hypothetical protein	0.00758176	0	0	0	-0.293104	-0.45406	-0.380052	-0.414392	-0.0324732	0.159832	0.10149	0.333513	0.321367	-0.00638737	0.770753	0.999802	0.998694	0.288005	0.681662	0.965096	0.811489	0.988773	0.999352
E100001379	-	ECs2010	probable enzyme	0.280006	0	0	0	-0.169997	-0.076126	-0.247228	-0.381893	-0.225723	-0.0700437	0.0574174	0.0865687	-0.110106	-0.0169145	0.807399	0.999802	0.998694	0.532847	0.612487	0.872722	0.969462	0.727443	0.999352
E100001380	-	ECs2011	putative phosphatidate cytidiltransferase	0	0	0	0	-0.236283	-1.56723	-1.6111	-1.33793	1.00164	0.710538	1.1814	0.809366	0.722235	0.279367	7.40741e-05	0.999802	0.998694	0	0.491391	0.528557	0.64539	0.934018	0.999352
E100001381	-	ECs2012	orf, hypothetical protein	0.0399529	0	0	0	-0.105941	-0.262504	-0.247297	-0.491053	-0.157178	0.0379549	-0.184612	0.0883467	0.299942	0.212699	0.682751	0.999802	0.998694	0.231984	0.581716	0.793037	0.681915	0.758413	0.999352
E100001382	ynbD	ECs2013	putative enzymes	0.265434	0	0	0	-0.171183	-0.0151019	-0.200005	-0.229507	0.00598462	0.0668577	-0.0963665	-0.115087	0.114329	-0.0531134	0.591355	0.999802	0.998694	0.310279	0.851113	0.820102	0.980347	0.644526	0.999352
E100001383	acpD	ECs2014	acyl carrier protein phosphodiesterase	0	0	0	0	1.28725	0.824574	1.01781	0.851017	-0.322405	-0.658364	-1.24923	-0.703661	-0.529395	-0.439743	0.488224	0.999802	0.998694	0.0388078	0.65355	0.684786	0.698155	0.918806	0.999352
E100001384	hrpA	ECs2015	helicase, ATP-dependent	0.00107196	0	0	0	0.117932	0.0531592	0.0951115	0.0157904	-0.222433	0.287368	-0.0283075	-0.10464	-0.099006	0.0142303	0.77043	0.999802	0.998694	0.094509	0.00131071	0.193658	0.859059	0.988442	0.999352
E100001385	ydcF	ECs2020	orf, hypothetical protein	0.00231611	0	0	0	-0.27514	-0.219367	-0.312529	-0.202007	0.3459	0.179804	-0.134444	-0.141395	-0.0562867	0.00871446	0.910846	0.999802	0.998694	0.0231001	0.594633	0.567078	0.994044	0.906137	0.999352
E100001386	aldA	ECs2021	aldehyde dehydrogenase, NAD-linked	0	0	0	0	-0.934838	-1.91668	-1.61455	-1.87526	1.72108	2.00435	1.65109	1.10426	0.687743	0.617287	9.09091e-05	0.999802	0.998694	0	0.350825	0.528765	0.233245	0.388027	0.999352			+	+						+
E100001387	gapC	ECs2022	glyceraldehyde-3-phosphate dehydrogenase (second fragment)	0	0	0	0	-1.47154	-1.42032	-1.48916	-0.440886	-0.163876	0.371631	1.03549	1.56714	0.907241	1.21649	0.947356	0.999802	0.243115	0.46938	0.195515	0.332264	0.487469	0.319804	0.999352		+		-
E100001389	cybB	ECs2023	cytochrome b(561)	0.000147867	0	0	0	0.293036	-0.0067004	0.162109	0.332697	0.0346054	-0.0516243	-0.0344466	-0.209988	-0.171305	-0.166182	0.178354	0.999802	0.998694	0.221019	0.799084	0.986806	0.793176	0.960502	0.999352
E100001390	ydcA	ECs2024	orf, hypothetical protein	0	0	0	0	-0.43858	-0.181305	-0.251382	-0.228496	0.186838	0.524675	0.486489	0.263269	0.153472	0.2974	0.183758	0.999802	0.998694	0.0460365	0.150894	0.958975	0.654179	0.852288	0.999352
E100001391	-	ECs2025	orf, hypothetical protein	0.000776484	0	0	0	-0.0217225	0.665136	0.515878	0.440973	0.621574	0.189133	0.101147	-0.0620786	-0.533818	-0.495457	0.0288887	0.999802	0.998694	0.653714	0.31507	0.951433	0.888439	0.515677	0.999352
E100001392	trg	ECs2026	methyl-accepting chemotaxis protein III, ribose sensor receptor	0	0	0	0	0.0523498	-0.959333	-1.23341	-1.02734	0.794133	0.588757	0.721706	0.499572	0.475566	0.364141	4.87805e-05	0.999802	0.998694	0	0.493294	0.870878	0.717225	0.975021	0.999352
E100001393	-	ECs2027	putative transcriptional regulator LYSR-type	0	0	0	0	0.22894	-2.18441	-1.91845	-2.19188	1.16303	1.17644	1.68149	1.22665	0.899925	0.490275	0	0.999802	0.998694	0	0.969583	0.250194	0.337723	0.503256	0.999352
E100001394	-	ECs2028	orf, hypothetical protein	0	0	0	0	-1.68037	-1.94002	-1.52911	-1.91571	0.641899	1.72306	1.27359	1.01094	0.988414	0.820158	0.641522	0.999802	0.998694	0	0.0131053	0.643979	0.813443	0.985326	0.999352
E100001395	ydcG	ECs2029	putative glycoprotein	0	0	0	0	0.731872	0.87762	0.662093	0.539481	-0.105155	-0.569103	-0.483884	-0.45834	-0.482627	-0.524683	0.625354	0.999802	0.998694	0.00444644	0.0634047	0.919236	0.97371	0.974239	0.999352
E100001396	-	ECs2030	orf, hypothetical protein	0.757002	0	0	0	0.000207736	-0.175475	-0.029669	-0.217009	-0.0722158	-0.0596268	-0.183209	-0.114754	-0.134576	-0.0786227	0.63952	0.999802	0.998694	0.634241	0.974692	0.8969	0.9419	0.982292	0.999352
E100001397	ydcH	ECs2031	orf, hypothetical protein	0	0	0	0	-2.69141	-1.28979	-2.18789	-1.41091	1.57436	1.5857	1.3228	1.63536	1.48646	1.23804	0.000457249	0.999802	0.998694	0	0.985091	0.857498	0.792006	0.907023	0.999352				+
E100001398	-	ECs2032	acetylation of N-terminal serine of 30S ribosomal subunit protein L7; acetyl transferase	0	0	0	0	-1.19556	-1.00815	-0.882785	-0.506016	-0.00337129	0.23437	0.574952	1.00931	0.984158	1.18129	0.652276	0.999802	0.998694	0.0979668	0.534033	0.643979	0.497058	0.979032	0.999352
E100001399	-	ECs2033	orf, hypothetical protein	0	0	0	0	-1.29934	-1.05795	-0.955695	-0.473567	-0.330672	0.345283	0.783602	1.26677	1.20513	1.22501	0.563062	0.999802	0.998694	0.689425	0.0593249	0.546933	0.480676	0.95173	0.999352
E100001400	tehA	ECs2034	tellurite resistance	0.173714	0	0	0	-0.100831	-0.161809	-0.13459	-0.227098	-0.161638	0.251337	0.0945609	0.197605	-0.0577168	0.168741	0.913541	0.999802	0.998694	0.831908	0.182438	0.865569	0.903004	0.675945	0.999352
E100001401	tehB	ECs2035	tellurite resistance	0.627477	0	0	0	-0.0358772	-0.0351842	-0.0836235	0.098044	-0.156845	0.0129687	-0.308564	-0.180329	0.196228	-0.115585	0.999137	0.999802	0.998694	0.38933	0.650784	0.640499	0.885533	0.503256	0.999352
E100001402	-	ECs2036	orf, hypothetical protein	0	0	0	0	-2.27685	-2.27424	-2.4002	-1.99156	-0.658935	1.78744	1.852	2.54704	2.51794	2.64778	0.997162	0.999802	0.998694	0.000632826	0	0.964539	0.352872	0.981226	0.999352
E100001403	-	ECs3276	putative virulence protein	0.000105553	0	0	13	0.205214	0.235353	0.0708447	0.239612	-0.128802	-0.557725	-0.762703	-0.116701	0.0794753	0.261198	0.963961	0.999802	0.998694	0.225546	0.209695	0.832758	0.225726	0.79967	0.999352
E100001404	-	ECs2038	putative membrane transport protein	0	0	0	0	-0.825687	-0.982271	-0.945754	-1.1001	0.881911	1.03885	0.913376	0.536425	0.152642	0.241967	0.695901	0.999802	0.998694	0	0.676103	0.895882	0.541085	0.489937	0.999352
E100001405	ydcN	ECs2037	orf, hypothetical protein	0	0	0	0	0.21168	-1.53919	-1.78036	-1.5577	1.15727	0.870884	1.12774	0.797349	0.665136	0.428144	0	0.999802	0.998694	0	0.426406	0.770136	0.636609	0.876032	0.999352
E100001406	ydcP	ECs2039	putative collagenase	0.00448114	0	0	0	0.259651	0.0732593	-0.218629	-0.374789	-0.5349	-0.32744	-0.273271	0.0960116	0.155013	0.238393	0.745615	0.999802	0.998694	0.696318	0.675665	0.970093	0.681915	0.961158	0.999352
E100001407	-	ECs2040	orf, hypothetical protein	0.000219542	0	0	0	-0.182956	-0.29859	-0.209371	-0.449658	0.193292	0.0551982	0.201749	-0.0362613	0.134515	0.218707	0.682208	0.999802	0.998694	0.0015961	0.597233	0.819466	0.606455	0.720853	0.999352
E100001408	-	ECs2041	orf, hypothetical protein	1.95599e-05	0	0	0	0.49802	0.163837	0.408683	0.122768	-0.555129	-0.21241	-0.514738	-0.34367	-0.786362	-0.176823	0.578264	0.999802	0.998694	0.156341	0.573777	0.849384	0.907727	0.677068	0.999352
E100001409	-	ECs2042	orf, hypothetical protein	0.000109753	0	0	0	0.510336	0.0664742	0.320647	0.238391	-0.871561	-0.555308	-0.0688732	0.167972	0.0663323	0.125549	0.334523	0.999802	0.998694	0.0119886	0.577149	0.654964	0.859074	0.939021	0.999352
E100001410	-	ECs2043	multi modular; putative transcriptional regulator; also putative ATP-binding component of a transpor	0	0	0	0	0.515298	-0.0503582	-0.0452861	6.93282e-05	-0.639801	-0.523211	-0.113933	0.144088	0.141357	0.338568	0.000462963	0.999802	0.998694	0.000449123	0.618038	0.170345	0.49276	0.994747	0.999352
E100001411	-	ECs2044	putative transport protein	0	0	0	0	-2.14881	-2.29393	-2.13029	-2.04061	1.20509	3.18382	2.3337	1.87212	0.931583	0.621329	0.835142	0.999802	0.998694	0	8.88889e-06	0.215352	0.610991	0.160036	0.999352			+	+		+		+		+
E100001412	-	ECs2045	putative ATP-binding component of a transport system	0	0	0	0	-2.36024	-2.6047	-2.03735	-2.24399	0.179749	2.9866	2.5811	1.70752	1.2569	1.22269	0.571494	0.999802	0.998694	0	0	0.601089	0.101776	0.489937	0.999352
E100001413	-	ECs2046	putative transport system permease protein	9.42211e-07	0	0	0	-0.273736	-0.131677	0.0545903	-0.0690733	-0.305342	0.772466	0.8913	0.529353	0.215047	0.178992	0.781697	0.999802	0.998694	0.488832	0.00256259	0.922514	0.635033	0.660676	0.999352
E100001414	-	ECs2047	putative transport system permease protein	0	0	0	0	-2.01966	-1.90129	-1.92267	-1.84901	-1.45661	2.12967	2.7695	2.32109	1.7122	1.08186	0.84281	0.999802	0.998694	0.246207	0	0.292878	0.537614	0.315652	0.999352								+
E100001415	-	ECs2048	putative aldehyde dehydrogenase	0	0	0	0	-1.39128	-1.35359	-1.50239	-1.20045	-1.10575	1.24082	1.86349	1.37518	1.44459	1.05215	0.970067	0.999802	0.998694	0.839514	0	0.468591	0.606455	0.959388	0.999352				+						+
E100001416	-	ECs2049	orf, hypothetical protein	1.48026e-05	0	0	0	-0.0667543	-0.596282	-0.348141	-0.790259	0.226876	0.00215664	0.203097	0.321644	0.199122	0.18692	0.0090883	0.999802	0.998694	3.65408e-05	0.437623	0.77659	0.869544	0.85557	0.999352
E100001417	-	ECs2050	orf, hypothetical protein	1.25156e-06	0	0	0	-0.303243	-0.073142	-0.586165	-0.216303	0.551207	0.182414	0.509623	0.438795	0.177358	0.0970663	0.489463	0.999802	0.998694	0.00717229	0.263362	0.635761	0.941158	0.684482	0.999352
E100001418	-	ECs2051	orf, hypothetical protein	0.824098	0	0	0	-0.011591	0.0246922	0.0414883	-0.0476806	0.011425	0.0163521	-0.224633	0.0300528	-0.0947761	-0.0950009	0.930382	0.999802	0.998694	0.793927	0.985885	0.616642	0.560569	0.813683	0.999352
E100001419	-	ECs2052	putative resistance protein	0.0125931	0	0	0	0.057133	0.0755344	0.0639389	0.219413	0.362368	0.0308114	-0.146145	-0.158748	-0.205779	-0.096493	0.963961	0.999802	0.998694	0.459856	0.107407	0.718322	0.981967	0.934606	0.999352
E100001420	yncB	ECs2053	putative oxidoreductase	0.00284592	0	0	0	-0.325578	-0.413124	-0.235736	-0.117311	-0.197967	-0.0995555	0.115997	0.157719	0.280861	0.392566	0.893876	0.999802	0.998694	0.830558	0.838216	0.847675	0.969385	0.901096	0.999352
E100001421	-	ECs2054	orf, hypothetical protein	0	0	0	0	-1.44613	-1.88793	-2.10537	-1.7531	-0.84715	0.837827	2.09855	2.18315	1.52798	1.0303	0.132679	0.999802	0.998694	0.00444644	0	0.00464444	0.935444	0.238431	0.999352									+
E100001422	-	ECs2055	putative outer membrane receptor for iron transport	1.02447e-05	0	0	0	0.113608	-0.852145	-0.403492	-0.741386	-0.348436	-0.123936	-0.108833	0.216602	0.478779	0.381591	0.000416667	0.999802	0.998694	0.186339	0.548043	0.992339	0.638768	0.698707	0.999352
E100001423	-	ECs2056	putative receptor	0	0	0	0	0.558103	-0.584146	-0.612686	-0.836121	0.897625	0.412301	0.141913	-0.0907387	-0.172874	-0.222692	2.77778e-05	0.999802	0.998694	0	0.0943533	0.685157	0.728959	0.917396	0.999352				-
E100001424	ansP	ECs2057	L-asparagine permease	0	0	0	0	0.692246	0.390396	0.186107	-0.210942	-0.200308	-0.383708	-0.503555	-0.366007	-0.31492	-0.00764155	0.355575	0.999802	0.998694	0.976844	0.653751	0.91601	0.888552	0.960502	0.999352							+
E100001425	-	ECs2058	putative transferase	1.55328e-06	0	0	0	-0.357239	-0.250654	-0.320827	-0.543203	0.0151337	0.0683058	0.0711672	0.0524331	-0.00230933	0.163265	0.673591	0.999802	0.998694	0.00243139	0.84168	0.999266	0.977018	0.921652	0.999352
E100001426	-	ECs2059	orf, hypothetical protein	0.0109847	0	0	0	-0.178401	-0.260698	-0.285035	-0.250569	-0.0283036	0.0973029	0.307576	-0.203414	-0.0375507	-0.390199	0.816899	0.999802	0.998694	0.31508	0.659126	0.711027	0.164237	0.758392	0.999352
E100001427	-	ECs0242	rhsE protein in rhs element	0	0	0	7	-0.588882	-0.791709	-0.62206	-0.641393	-0.186982	0.343948	0.428527	0.660745	0.361394	0.510601	0.464234	0.999802	0.998694	0.0585403	0.0441357	0.925786	0.69412	0.534873	0.999352
E100001428	-	ECs0244	orf, hypothetical protein	0.00575031	0	0	7	0.11649	-0.167068	-0.203639	-0.21805	-0.342404	-0.667818	0.435462	0.385112	-0.0512512	-0.335081	0.528322	0.999802	0.999935	0.761081	0.472693	0.0463037	0.966167	0.560318	0.999352
E100001429	-	ECs0245	orf, hypothetical protein	5.80215e-06	0	0	7	0.0797271	-0.0230367	0.133365	-0.0630971	-0.221608	-0.317599	-0.259626	-0.301244	-0.141051	-0.307011	0.633129	0.999802	0.998694	0.340683	0.652032	0.924221	0.938158	0.651832	0.999352
E100001432	ydcE	ECs2064	orf, hypothetical protein	0.000339071	0	0	0	0.0853174	0.405662	0.253626	0.662554	-0.101783	-0.230278	-0.015574	0.162141	-0.344817	-0.446533	0.190314	0.999802	0.998694	0.00350634	0.715136	0.787315	0.805981	0.276521	0.999352
E100001433	-	ECs2065	orf, hypothetical protein	2.44723e-06	0	0	0	-0.338499	-0.639588	-0.264942	-0.481742	0.10646	0.572183	0.421057	0.279042	0.148804	0.175541	0.288025	0.999802	0.998694	0.0360616	0.141957	0.872722	0.867846	0.870325	0.999352
E100001434	-	ECs2066	putative N-hydroxyarylamine O-acetyltransferase	0	0	0	0	-0.466665	-0.104194	0.00302385	-0.154646	0.0991256	0.254062	0.160236	0.351252	0.285994	0.322247	0.115798	0.999802	0.998694	0.329202	0.639766	0.921514	0.783104	0.933326	0.999352
E100001435	yddE	ECs2067	orf, hypothetical protein	0	0	0	0	0.518783	0.578954	0.642814	0.535034	-0.524882	-0.670217	-0.645845	-0.590241	-0.297055	-0.20852	0.840925	0.999802	0.998694	0	0.502358	0.970258	0.919834	0.365434	0.999352
E100001436	narV	ECs2068	cryptic nitrate reductase 2, gamma subunit	3.25839e-07	0	0	0	-0.3656	-0.296328	-0.065954	-0.153126	0.236543	0.291771	0.534371	0.298016	0.519407	0.529169	0.912768	0.999802	0.998694	0.205652	0.899123	0.796652	0.775481	0.772481	0.999352
E100001437	narW	ECs2069	cryptic nitrate reductase 2, delta subunit, assembly function	0	0	0	0	-1.06111	-1.38417	-1.26963	-1.35762	-0.967293	-0.187996	1.39122	1.5239	1.46987	1.44871	0.536146	0.999802	0.998694	0.366805	0.0938384	0.00868627	0.919834	0.967151	0.999352
E100001438	narY	ECs2070	cryptic nitrate reductase 2, beta subunit	0	0	0	0	-0.863323	-0.426304	-0.483569	-0.736199	-0.8863	0.0781568	1.1045	0.946716	0.947766	0.637746	0.263528	0.999802	0.998694	0.729599	0.0244728	0.099274	0.897739	0.998382	0.999352					+	+
E100001439	narZ	ECs2071	cryptic nitrate reductase 2, alpha subunit	0	0	0	0	-1.16087	-1.53558	-1.49501	-1.47416	0.0704555	0.250449	1.66015	1.58978	1.2592	1.02653	0.19891	0.999802	0.998694	3.22581e-06	0.656606	0.00068	0.946793	0.61721	0.999352
E100001440	narU	ECs2072	nitrite extrusion protein 2	0	0	0	0	-1.08568	-1.1805	-0.873125	-1.02589	-0.703215	0.243188	1.31548	1.2046	1.01666	1.02321	0.893876	0.999802	0.998694	0.368354	0.0123667	0.0377049	0.919834	0.843928	0.999352						+		+
E100001441	-	ECs2073	orf, hypothetical protein	0	0	0	0	-0.505221	-0.43768	-0.459073	-0.540351	-0.158708	-0.0467743	0.14222	0.23739	0.420317	0.266905	0.827073	0.999802	0.998694	0.0377317	0.642174	0.687689	0.865177	0.650532	0.999352
E100001443	-	ECs2076	putative outer membrane porin protein	0.92319	0	0	0	-0.0068952	0.00291342	0.0808271	-0.267812	0.236204	-0.0428218	-0.148553	-0.0327004	0.00109311	0.16521	0.989964	0.999802	0.998694	0.203013	0.579282	0.944554	0.926976	0.978287	0.999352
E100001444	yddG	ECs2077	orf, hypothetical protein	0.208452	0	0	0	-0.097224	0.358001	-0.0462412	-0.0261474	-0.141744	-0.0984522	-0.231314	-0.0887393	0.158588	-0.0729618	0.0428435	0.999802	0.998694	0.680573	0.90677	0.880226	0.850317	0.661171	0.999352
E100001445	fdnG	ECs2078	formate dehydrogenase-N, nitrate-inducible, alpha subunit	0	0	0	0	-1.04692	1.2489	0.372229	0.248358	-0.556614	-0.352297	0.0615827	-0.00650431	-0.162272	-0.286386	0	0.812797	0.998694	0.036664	0.692408	0.667438	0.958209	0.888522	0.999352
E100001446	fdnH	ECs2079	formate dehydrogenase-N, nitrate-inducible, iron-sulfur beta subunit	9.42211e-07	0	0	0	-0.414222	0.137306	-0.113924	-0.212297	-0.480814	-0.422277	-0.0311259	0.339618	-0.00484862	-0.00853207	0.00241096	0.999802	0.998694	0.208432	0.847209	0.320362	0.378069	0.387418	0.999352
E100001447	fdnI	ECs2080	formate dehydrogenase-N, nitrate-inducible, cytochrome B556(Fdn) gamma subunit	0.000136464	0	0	0	0.141924	0.00972435	-0.105098	-0.169805	-0.082628	-0.396594	-0.507782	-0.256701	0.247985	0.286555	0.70792	0.999802	0.998694	0.750085	0.270741	0.894741	0.667774	0.24323	0.999352
E100001448	yddM	ECs2081	orf, hypothetical protein	0	0	0	0	-0.772282	-0.75898	-0.971528	-0.687676	-0.720519	-0.0211831	0.48154	0.913943	1.04565	1.09081	0.987341	0.999802	0.998694	0.938814	0.0728149	0.507228	0.58566	0.899091	0.999352
E100001449	adhP	ECs2082	alcohol dehydrogenase	0	0	0	0	-1.45594	-2.28284	-2.0535	-1.87473	-0.536219	1.74308	2.3047	2.22882	1.39402	1.43852	0.00652632	0.999802	0.998694	0.000184925	0	0.421542	0.947081	0.153514	0.999352				+		+
E100001450	sfcA	ECs2083	NAD-linked malate dehydrogenase (malic enzyme)	0	0	0	0	1.58154	1.35462	1.2975	1.39497	-0.787433	-0.985313	-0.738342	-0.910582	-0.494025	-0.897564	0.606792	0.999802	0.998694	0	0.659126	0.819015	0.867831	0.546495	0.999352
E100001451	rpsV	ECs2084	30S ribosomal subunit protein S22	0	0	0	0	-2.34736	-1.68204	-2.11646	-1.12406	0.540458	1.32491	2.61381	2.18465	1.68126	1.40486	0.0363709	0.999802	0.358485	1.20321e-05	0.0537068	0.0161944	0.612006	0.489937	0.999352		+				+	+	+	+
E100001452	-	ECs2085	orf, hypothetical protein	0	0	0	0	-0.394805	-0.523166	-0.368849	-0.40961	-0.189827	0.237444	0.618225	0.52414	0.193346	0.285994	0.745615	0.999802	0.998694	0.41705	0.144765	0.485733	0.907727	0.519695	0.999352				-			+		+
E100001453	osmC	ECs2086	osmotically inducible protein	0	0	0	0	-1.73774	-1.65045	-1.72006	-1.2076	-0.203354	0.800605	1.70459	1.87795	2.02928	2.09774	0.846268	0.999802	0.925322	0.00014959	0.000545254	0.0161944	0.808303	0.828231	0.999352	+	+				+		+		+
E100001454	-	ECs2087	putative ATP-binding component of a transport system	0.440817	0	0	0	-0.0596511	-0.0909736	-0.0680658	-0.0689422	-0.241673	-0.261344	-0.154996	0.0462172	-0.0351505	0.103415	0.938744	0.999802	0.999935	0.405183	0.943401	0.873359	0.674369	0.886296	0.999352
E100001455	-	ECs2088	putative ATP-binding component of a transport system	0.009492	0	0	0	-0.193229	-0.60503	-0.359589	-0.296128	-0.0609008	-0.0167569	0.18248	-0.0528961	0.00343841	-0.0242617	0.0347609	0.999802	0.998694	0.312553	0.891755	0.76305	0.664464	0.934982	0.999352
E100001456	-	ECs2089	putative transport protein	0	0	0	0	-0.525722	-0.58949	-0.463655	-0.669013	-0.121528	0.476051	0.618926	0.419031	0.237045	0.446477	0.901651	0.999802	0.998694	0.0328928	0.0335921	0.870023	0.775079	0.77744	0.999352
E100001457	-	ECs2090	putative transport system permease protein	0	0	0	0	-0.368081	-0.779632	-0.629038	-0.818707	-0.0438582	0.484156	0.504692	0.152587	0.199724	0.301487	0.0212053	0.999802	0.998694	0.000280038	0.0204165	0.980959	0.406612	0.939442	0.999352
E100001458	-	ECs2091	putative hemin-binding lipoprotein	0	0	0	0	-1.19971	-1.61828	-1.16873	-1.59342	0.202392	1.78599	1.798	1.38448	0.373299	0.354285	0.141987	0.999802	0.998694	0	4.56621e-06	0.993325	0.541085	0.031	0.999352
E100001459	-	ECs2092	orf, hypothetical protein	0	0	0	0	-1.21973	-1.9998	-1.68287	-1.76394	0.867779	1.93147	1.80732	1.31039	0.47263	0.355021	0.000305556	0.999802	0.998694	0	7.87671e-05	0.873616	0.23372	0.0235714	0.999352									-
E100001460		ECs2093	putative enzyme	0	0	0	0	-0.460524	-0.573669	-0.509071	-0.599743	-0.1627	0.0832716	0.0585678	0.224408	-0.0174367	0.0255969	0.604866	0.999802	0.998694	0.00972544	0.200677	0.969772	0.68802	0.457507	0.999352
E100001461	-	ECs2095	orf, hypothetical protein	0	0	0	0	-1.2517	-1.79297	-1.91133	-1.7304	-1.85089	0.949679	2.42272	2.2879	1.60786	1.6375	0.102289	0.999802	0.998694	0.769303	0	0.00435714	0.907727	0.306111	0.999352										+
E100001462	-	ECs2096	orf, hypothetical protein	6.69905e-05	0	0	0	0.152026	0.338684	0.194587	0.1058	-0.318923	-0.64359	-0.0919478	-0.184218	0.0380248	0.163483	0.489278	0.999802	0.998694	0.0667393	0.219029	0.146589	0.897739	0.665017	0.999352
E100001463	xasA	ECs2097	acid sensitivity protein, putative transporter	0	0	0	0	-3.32894	-2.92442	-2.49882	-1.13745	0.508016	0.65899	2.68704	2.8478	2.25064	2.75554	0.460672	0.999802	0.243115	0.000580258	0.823323	0.00182759	0.912134	0.519715	0.999352	+	+				+		+
E100001464	gadB	ECs2098	glutamate decarboxylase isozyme	0	0	0	0	-4.02768	-2.83421	-2.35361	-0.162621	-0.0209659	1.04645	2.89568	2.86404	2.15903	2.44577	0.00194944	0.999802	0.0005	0.771266	0.0254224	0.00236667	0.981584	0.393387	0.999352	+	+			+	+		+
E100001465	pqqL	ECs2099	putative peptidase	5.80215e-06	0	0	0	-0.0208737	-0.639527	-0.58399	-0.611196	-0.466207	-0.383818	0.235095	0.927805	0.841974	0.749635	0.0591093	0.999802	0.998694	0.722583	0.874149	0.400446	0.326804	0.938619	0.999352
E100001466	yddB	ECs2100	orf, hypothetical protein	0	0	0	0	-0.822636	-1.19423	-1.06524	-0.897804	-0.616479	-0.76123	0.230078	1.47335	1.43866	1.81321	0.284249	0.999802	0.998694	0.428314	0.756829	0.05464	0.012625	0.974239	0.999352
E100001467	yddA	ECs2101	putative ATP-binding component of a transport system	0	0	0	0	0.449323	-0.6187	-0.384525	-0.676611	-0.492859	-0.466256	-0.199664	0.436079	0.110516	0.0192253	2.0979e-05	0.999802	0.998694	0.45773	0.936499	0.640499	0.0904286	0.482438	0.999352
E100001468	-	ECs2102	putative enzyme	0	0	0	0	-0.461469	-0.114679	-0.181073	-0.435681	-0.221335	-0.01065	-0.0616818	0.200673	0.260252	-0.00595516	0.0362768	0.999802	0.998694	0.272698	0.354304	0.945608	0.527479	0.917747	0.999352
E100001469	-	ECs2103	putative sulfatase	0	0	0	0	-0.864895	-0.060941	-0.389439	-0.323612	-0.0796852	0.882895	0.994016	0.320792	0.0633854	-0.074412	0.0006875	0.999802	0.998694	0.363111	0.000943026	0.902093	0.112507	0.651832	0.999352
E100001470	-	ECs2104	putative ARAC-type regulatory protein	4.74637e-06	0	0	0	-0.414571	-0.298985	-0.295912	-0.502424	-0.010833	0.179726	0.298466	0.458132	0.000697985	0.127388	0.79401	0.999802	0.998694	0.0741659	0.59172	0.900059	0.842814	0.382682	0.999352
E100001471	-	ECs2105	orf, hypothetical protein	0.000813324	0	0	0	0.159299	-0.0731012	-0.089021	-0.0977632	-0.222465	-0.508716	-0.553242	-0.337614	-0.199671	0.685263	0.630152	0.999802	0.999935	0.757556	0.531604	0.974958	0.842139	0.897292	0.999352
E100001472	-	ECs2106	putative oxidoreductase, major subunit	0	0	0	0	-0.566583	-0.426289	-0.578979	-0.657794	-0.361772	0.120681	0.249805	0.989282	0.324029	0.310312	0.753378	0.999802	0.998694	0.318295	0.139245	0.895703	0.119358	0.178297	0.999352
E100001473	-	ECs2107	putative adhesin; similar to FimH protein	3.25839e-07	0	0	0	0.279267	0.40169	0.384033	0.166455	-0.178603	-0.833308	-0.340602	-0.662669	-0.366447	-0.475609	0.78447	0.999802	0.998694	0.217381	0.0302218	0.352234	0.611678	0.61721	0.999352
E100001474	-	ECs2108	putative fimbrial-like protein	0	0	0	0	0.428037	0.345751	0.354769	0.037329	-0.250054	-0.583699	-0.372994	-0.321651	-0.0380972	-0.293041	0.831067	0.999802	0.998694	0.207604	0.193275	0.729897	0.947022	0.527849	0.999352
E100001475		ECs2109	putative fimbrial-like protein	0.000917081	0	0	0	0.197236	0.187811	-0.0332805	-0.135327	-0.419049	-0.397866	-0.35816	-0.264573	-0.0387087	0.116067	0.9882	0.999802	0.998694	0.301484	0.955417	0.969719	0.911219	0.723311	0.999352
E100001480	-	ECs2116	putative ATP-binding component of a transport system and adhesin protein	0	0	0	0	-0.339812	0.688294	0.617622	0.178984	-0.493729	0.453038	0.421548	-0.238338	-0.23504	-0.597445	7.5188e-06	0.999802	0.925322	0.00235152	0.000206799	0.970258	0.0481379	0.994747	0.999352
E100001481	ydeK	ECs2117	orf, hypothetical protein	0	0	0	0	-0.477641	-0.368535	-0.172768	-0.404216	-0.00594917	0.759583	0.891512	0.418647	0.378591	0.311835	0.872229	0.999802	0.998694	0.285455	0.0572678	0.923224	0.552883	0.974023	0.999352
E100001482	ydeV	ECs2118	putative kinase	0	0	0	0	-2.00216	-1.83698	-1.59008	-1.91107	-0.1991	1.69158	2.97791	2.52567	1.12025	0.931546	0.710681	0.999802	0.998694	0	0	0.00251515	0.483894	0.013	0.999352
E100001483	ydeW	ECs2119	putative transcriptional regulator, sorC family	0	0	0	0	-1.55547	-1.2022	-0.806597	-1.19801	-0.0149494	1.34186	2.15629	1.33468	1.01329	1.32117	0.50593	0.999802	0.998694	0.00810297	0.0054226	0.332099	0.337723	0.772543	0.999352				+						+
E100001484	-	ECs2120	putative ATP-binding component of a transport system	0	0	0	0	-2.09696	-1.91276	-1.73863	-2.16762	-0.292449	2.00563	2.85796	2.52046	0.929784	0.692802	0.800104	0.999802	0.998694	2.34858e-05	0	0.269616	0.771101	0.0210476	0.999352				+
E100001485	ydeY	ECs2121	putative transport system permease protein	0	0	0	0	-0.635804	-0.506579	-0.484924	-0.445953	-0.380484	0.659919	1.52744	0.780287	0.313718	0.384432	0.797955	0.999802	0.998694	0.853413	0.00247561	0.0712849	0.158916	0.436846	0.999352
E100001486	ydeZ	ECs2122	putative transport system permease protein	0	0	0	0	-2.59062	-1.86792	-2.20982	-2.15155	-1.78722	1.54404	3.09388	3.53065	2.02036	1.3881	0.0709146	0.999802	0.998694	0.424548	0	0.0143529	0.679747	0.0258974	0.999352
E100001487	-	ECs2123	putative LACI-type transcriptional regulator	0	0	0	0	-2.28953	-1.92378	-2.04555	-2.09849	-1.74483	1.3786	3.39923	3.36727	1.76786	1.28572	0.401573	0.999802	0.998694	0.381461	0	0.0001	0.980347	0.0177273	0.999352				+
E100001488	yneB	ECs2124	orf, hypothetical protein	0	0	0	0	-1.45344	-0.758021	-0.795864	-1.108	-1.7905	0.791778	2.66842	2.66734	1.11253	0.672122	0.0854395	0.999802	0.998694	0.126745	0	0.00241935	0.998893	0.0256364	0.999352
E100001489	-	ECs2125	orf, hypothetical protein	0	0	0	0	-2.8617	-2.23774	-2.39457	-2.43267	-2.47621	1.66696	3.8867	3.5153	2.2747	1.90759	0.0280305	0.999802	0.998694	0.90639	0	0	0.617539	0.0197857	0.999352				+
E100001490	-	ECs2126	putative enzyme	0	0	0	0	-1.72114	-1.6378	-1.5908	-1.42664	-0.208205	1.40294	1.95697	1.86781	0.969478	0.864754	0.88218	0.999802	0.998694	2.34858e-05	0	0.269616	0.919834	0.0332187	0.999352						+
E100001491	-	ECs2127	orf, hypothetical protein	0.0141538	0	0	0	0.129043	-0.552622	-0.397175	-0.488817	0.411253	0.0177553	0.0841088	0.31929	-0.118079	0.0933028	0.0374464	0.999802	0.998694	0.0169304	0.383791	0.961836	0.829578	0.573558	0.999352
E100001492	uxaB	ECs2128	altronate oxidoreductase	0	0	0	0	-0.488115	0.753036	0.223927	0.202308	-0.220995	-0.409608	-0.287534	-0.107619	-0.379407	-0.0358582	0	0.126875	0.998694	0.0122476	0.34587	0.820102	0.657441	0.393387	0.999352
E100001493	-	ECs2129	orf, hypothetical protein	0	0	0	0	-0.258396	-0.572466	-0.425279	-0.444242	-0.615064	-0.137465	0.320863	0.495617	0.5048	0.431338	0.0746866	0.999802	0.998694	0.415277	0.0297882	0.171177	0.738567	0.988425	0.999352
E100001494	-	ECs2130	orf, hypothetical protein	0	0	0	0	0.698087	0.196495	0.608585	0.408065	-0.155983	-0.736239	-0.631779	-0.401504	-0.34113	-0.262901	0.119588	0.999802	0.998694	0.111302	0.145004	0.939687	0.81702	0.958056	0.999352
E100001495	yneH	ECs2131	putative glutaminase	0	0	0	0	0.578409	0.248355	0.0475131	-0.110297	-0.134323	-0.237186	-0.545699	-0.264278	-0.209999	-0.061213	0.171433	0.999802	0.998694	0.939387	0.775058	0.621374	0.649602	0.945667	0.999352
E100001496	yneI	ECs2132	putative aldehyde dehydrogenase	0	0	0	0	-0.59528	-0.347946	-0.506734	-0.32136	-0.205814	0.0455545	0.498907	0.783841	0.402148	0.187814	0.330076	0.999802	0.998694	0.666494	0.390928	0.319767	0.611143	0.413216	0.999352
E100001497	yneJ	ECs2133	putative transcriptional regulator LYSR-type	0	0	0	0	-0.861469	-0.692386	-0.503331	-0.804496	-0.227681	0.716072	0.925811	0.515267	0.517035	0.609435	0.682398	0.999802	0.998694	0.0490688	0.00336111	0.820102	0.511586	0.996594	0.999352
E100001498	-	ECs2134	orf, hypothetical protein	0.00413878	0	0	0	-0.236554	-0.313678	-0.29385	-0.343473	-0.442028	-0.215199	-0.00820825	0.17666	-0.0477608	0.189271	0.831067	0.999802	0.998694	0.67423	0.375264	0.713162	0.738775	0.629077	0.999352
E100001499	ydeA	ECs2135	putative resistance / regulatory protein	0	0	0	0	-0.414759	-0.527264	-0.393275	-0.30353	-0.0831216	0.198375	0.842283	0.304925	0.0514996	0.121279	0.788952	0.999802	0.998694	0.420901	0.368097	0.126025	0.260497	0.661545	0.999352
E100001500	ydeB	ECs2136	orf, hypothetical protein	0	0	0	0	-0.420136	-0.504179	-0.542152	-0.526354	-0.300684	0.250696	0.419883	0.560323	0.391717	0.431723	0.851611	0.999802	0.998694	0.384649	0.0448317	0.836486	0.84863	0.791012	0.999352
E100001501	marR	ECs2137	multiple antibiotic resistance protein; repressor of mar operon	0	0	0	0	-0.790814	-0.961001	-0.942795	-1.04649	0.0276554	0.425145	0.791712	0.993939	0.932881	0.65845	0.74225	0.999802	0.998694	0.00150075	0.312527	0.657769	0.837725	0.953985	0.999352
E100001502	marA	ECs2138	multiple antibiotic resistance; transcriptional activator of defense systems	5.80215e-06	0	0	0	-0.22789	-0.0119132	0.0835172	-0.00537422	-0.203055	-0.282806	0.424619	0.717895	-0.0977974	-0.19797	0.384605	0.999802	0.998694	0.410814	0.806982	0.0396048	0.56031	0.0254828	0.999352
E100001505	ydeF	ECs2141	putative transport protein	0.0123179	0	0	0	-0.00381723	-0.160758	-0.0666525	-0.117506	0.0452962	-0.412414	-0.206138	-0.0383523	0.142034	0.13628	0.432916	0.999802	0.998694	0.385839	0.0206876	0.640024	0.712768	0.649802	0.999352
E100001506	ydeH	ECs2144	orf, hypothetical protein	3.25839e-07	0	0	0	-0.239894	-0.250961	-0.463948	-0.437883	-0.391422	0.107676	0.823242	0.57445	0.225336	0.117489	0.98545	0.999802	0.998694	0.871203	0.0734374	0.0643333	0.684682	0.478629	0.999352
E100001507	ydeI	ECs2145	orf, hypothetical protein	0	0	0	0	-1.94717	-2.15831	-1.81258	-1.87786	-1.13031	1.85808	2.40563	2.06379	1.57176	1.67582	0.680989	0.999802	0.998694	0.0336363	0	0.443283	0.693589	0.471032	0.999352								+
E100001508	ydeJ	ECs2146	orf, hypothetical protein	0	0	0	0	-1.25245	-1.76287	-1.37945	-1.28967	-0.464835	0.756757	1.38688	1.65838	1.10763	1.0349	0.10058	0.999802	0.998694	0.0143985	0.00118854	0.314562	0.761512	0.38712	0.999352
E100001509	dcp	ECs2147	dipeptidyl carboxypeptidase II	0	0	0	0	-0.160028	-0.188044	-0.33791	-0.336222	-0.462699	0.851527	1.83711	0.377355	-0.323746	-0.456444	0.973715	0.999802	0.999935	0.758872	0.00139341	0.0899806	0.006875	0.287077	0.999352
E100001510	ydfG	ECs2148	putative oxidoreductase	0.0261225	0	0	0	0.00946364	0.240675	0.109519	0.410522	0.186514	-0.0752557	-0.165308	-0.0245759	-0.0829594	-0.0807402	0.232274	0.999802	0.998694	0.275613	0.261763	0.895703	0.799084	0.923602	0.999352
E100001511	ydfH	ECs2149	orf, hypothetical protein	0.00311225	0	0	0	0.258033	0.166043	0.0288122	0.15883	-0.369474	-0.36999	-0.342972	-0.13412	0.345594	0.142385	0.885429	0.999802	0.998694	0.112749	0.998958	0.985392	0.828718	0.453098	0.999352
E100001512	-	ECs2150	orf, hypothetical protein	0	0	0	0	-1.62089	3.08165	2.41822	3.42552	0.809497	-1.67526	-1.59824	-1.64954	-1.43216	-1.45739	0	0.999802	0.243115	0	0	0.952223	0.963457	0.810283	0.999352
E100001513	ydfI	ECs2151	putative oxidoreductase	0.416368	0	0	0	-0.114931	-0.024315	0.197151	-0.123774	-0.0129578	0.164904	-0.0229346	-0.166778	0.208053	0.188173	0.894182	0.999802	0.998694	0.775466	0.705066	0.872722	0.895913	0.61721	0.999352
E100001514	ydfJ	ECs2152	putative transport protein	0	0	0	0	-0.343042	-0.373715	-0.636358	-0.296258	0.204591	0.0390632	0.252687	0.462743	-0.0452749	0.149942	0.934551	0.999802	0.998694	0.00583221	0.457741	0.623314	0.613646	0.0758879	0.999352
E100001533	-	ECs1080	polypeptide destructive to membrane potential	0.0338262	14	0	79	0.410531	0.328694	0.513318	0.614324	1.0138	0.41478	0.226078	0.162013	-0.150964	-0.0191923	0.915858	0.999802	0.998694	0.296324	0.156506	0.88024	0.958576	0.725037	0.999352
E100001546	-	ECs1760	orf, hypothetical protein	0	0	0	71	-0.861456	-0.795854	-0.601311	-0.596613	0.0136275	0.0799273	0.500708	0.622635	0.422217	0.457058	0.923536	0.999802	0.999935	0.057297	0.88504	0.56314	0.902947	0.811291	0.999352
E100001547	exoO	ECs1759	orf, hypothetical protein	9.42211e-07	9	0	57	-0.219485	-0.0509569	0.0459521	0.210225	-0.691368	-0.513677	0.102532	0.442517	-0.0701535	0.121435	0.440057	0.999802	0.998694	8.28729e-06	0.461255	0.0349737	0.388795	0.112353	0.999352
E100001552	-	ECs2288	orf, hypothetical protein	0.0824677	0	0	0	-0.208496	-0.233015	-0.253636	-0.201098	-0.12621	0.15711	0.0554928	-0.0194073	0.0983254	0.016248	0.964463	0.999802	0.998694	0.787261	0.332939	0.908369	0.923478	0.867356	0.999352
E100001553	-	ECs2289	orf, hypothetical protein	0	0	0	0	-0.387125	0.209303	0.066941	0.389708	0.583632	0.459844	0.882211	0.235143	-0.166197	-0.416146	0.0273003	0.999802	0.998694	0.565765	0.777113	0.555929	0.260932	0.520522	0.999352
E100001554	speG	ECs2290	spermidine N1-acetyltransferase	1.10232e-05	0	0	0	0.0430646	0.439005	0.247379	0.377555	0.799124	0.249921	-0.053792	-0.228859	-0.342886	-0.67136	0.0785865	0.999802	0.998694	0.10277	0.0534631	0.623314	0.806071	0.876182	0.999352
E100001555	ynfC	ECs2291	orf, hypothetical protein	0	0	0	0	-1.0405	-0.897994	-0.93491	-0.769435	-0.281583	0.422645	0.983948	1.1354	0.901447	1.25554	0.816561	0.999802	0.998694	0.185861	0.0819808	0.451983	0.895486	0.807337	0.999352
E100001556	-	ECs2292	orf, hypothetical protein	0	0	0	0	-1.84187	-1.52074	-1.40564	-1.20849	0.0528541	2.01419	1.72202	1.13142	0.934948	0.913664	0.401848	0.999802	0.998694	0.000253846	0	0.769887	0.377781	0.829443	0.999352
E100001557	-	ECs2293	putative oxidoreductase, major subunit	0	0	0	0	-1.54691	1.28493	2.05674	2.18424	-0.79051	-0.712413	-0.806397	-0.952923	-0.664315	-0.8917	0	0.999802	0.998694	0	0.883481	0.94909	0.899224	0.752642	0.999352		+
E100001558	-	ECs2294	putative oxidoreductase, major subunit	0	0	0	0	-1.36025	0.626191	2.07217	2.1367	-0.432784	-1.27943	-0.795372	-0.260404	-0.325906	-0.208704	0	0.03075	0.998694	0	0.0487953	0.59315	0.527155	0.959388	0.999352
E100001559	-	ECs2295	putative oxidoreductase, Fe-S subunit	0	0	0	0	-0.716152	0.689402	1.80372	1.93088	-0.139692	-0.882127	-0.69303	-0.648488	-0.565775	-0.76992	5.26316e-05	0.07645	0.998694	0	0.0420502	0.865733	0.966887	0.934982	0.999352
E100001560	-	ECs2296	putative DMSO reductase anchor subunit	0	0	0	0	-0.832927	0.541971	1.7462	1.80079	-0.231603	-0.663133	-0.777884	-0.750076	-0.601954	-0.432784	0.000274194	0.199778	0.998694	3.22581e-06	0.37581	0.941567	0.981967	0.902741	0.999352				+
E100001561	-	ECs2297	putative oxidoreductase component	0	0	0	0	0.212718	0.544253	0.889322	0.959258	-0.39975	-0.802722	-1.00375	-0.278657	-0.20536	-0.206351	0.232038	0.999802	0.998694	7.50751e-06	0.210714	0.820102	0.118705	0.933145	0.999352
E100001562	-	ECs2298	putative chloride channel	0	0	0	0	-0.64203	-0.35264	-0.350341	-0.670418	0.481563	0.567892	1.19169	0.583787	0.886419	0.831031	0.701439	0.999802	0.998694	0.0285503	0.910091	0.622419	0.614377	0.832271	0.999352
E100001563	bioD	ECs2299	orf, hypothetical protein	0	0	0	0	-0.946443	0.939166	0.461146	0.862469	0.0482969	0.0535168	-0.213887	0.0179745	-0.0443609	-0.133368	0	0.999802	0.998694	0.0178249	0.991065	0.799468	0.808303	0.953985	0.999352									-
E100001564	mlc	ECs2300	putative NAGC-like transcriptional regulator	0	0	0	0	0.37724	0.610027	0.366997	0.313435	-0.222975	-0.315844	-0.181114	-0.365848	-0.285501	-0.195001	0.284249	0.999802	0.998694	0.0118605	0.750563	0.852888	0.738759	0.898309	0.999352
E100001565	ynfL	ECs2301	putative transcriptional regulator LYSR-type	0	0	0	0	0.797227	0.784652	0.885358	0.717507	0.00647412	-0.279243	-0.313888	-0.404949	-0.637493	-0.42343	0.985962	0.999802	0.998694	0.0185141	0.437623	0.977117	0.923594	0.758392	0.999352
E100001566	ynfM	ECs2302	putative transport protein	1.43093e-05	0	0	0	-0.19958	-0.368223	-0.251166	-0.328283	-0.585129	0.0890882	-0.0262808	0.429151	0.466237	0.275054	0.573139	0.999802	0.998694	0.289313	0.00919718	0.882741	0.30554	0.961158	0.999352
E100001567	asr	ECs2303	acid shock protein	0.0526807	0	0	0	0.367741	0.204669	0.0364436	0.161191	-0.120496	-0.378863	0.310973	0.412964	-0.0309047	-0.258601	0.836707	0.999802	0.998694	0.568163	0.675665	0.4767	0.947081	0.666732	0.999352
E100001569	-	ECs2305	possible chaperone	0	0	0	0	-0.513452	-0.543611	-0.128797	0.59372	0.575971	0.293779	-0.0967354	0.0915583	-0.22993	-0.0853803	0.954138	0.999802	0.195238	0.951534	0.318094	0.416398	0.772968	0.49795	0.999352
E100001570	-	ECs2306	possible chaperone	0.000655775	0	0	0	-0.233662	-0.558093	-0.105981	-0.617935	0.225449	0.70171	0.101744	-0.414348	0.205045	0.428615	0.440057	0.999802	0.998694	0.0202363	0.258317	0.408712	0.505967	0.359628	0.999352
E100001571	-	ECs2307	putative transport protein	0	0	0	0	1.57945	1.75405	1.86764	1.81805	0.24062	-0.872393	-1.13903	-1.0478	-1.18795	-1.32379	0.700194	0.999802	0.998694	3.22581e-06	0.00151684	0.776949	0.930039	0.876032	0.999352
E100001572	pntB	ECs2308	pyridine nucleotide transhydrogenase, beta subunit	0	0	0	0	1.80101	1.82148	1.81787	2.04525	0.25197	-0.758333	-1.2526	-1.31238	-1.31513	-1.43707	0.981484	0.999802	0.998694	7.50751e-06	0.0136842	0.561515	0.962059	0.996493	0.999352
E100001573	pntA	ECs2309	pyridine nucleotide transhydrogenase, alpha subunit	0	0	0	0	1.49469	1.65041	1.55164	1.70605	0.23026	-0.223734	-0.653457	-0.869286	-1.2591	-1.12975	0.788952	0.999802	0.998694	7.91209e-05	0.28439	0.622901	0.842139	0.61721	0.999352
E100001574	-	ECs2310	orf, hypothetical protein	0	0	0	0	1.12287	1.28328	1.29428	1.36925	0.380017	-0.23695	-0.861478	-0.893316	-0.967881	-1.1628	0.598579	0.999802	0.998694	5.19031e-05	0.017341	0.0961907	0.966887	0.917547	0.999352
E100001575	-	ECs2311	putative arginine/ornithine antiporter	0	0	0	0	-0.620613	-0.305961	-0.515149	-0.44773	-0.177531	0.857635	0.626425	0.968875	0.116005	-0.0160599	0.429766	0.999802	0.998694	0.467471	0.00742938	0.846944	0.69412	0.151107	0.999352									+
E100001576	ydgB	ECs2312	putative oxidoreductase	0	0	0	0	-0.689008	-0.680983	-0.80484	-0.369731	0.130765	1.13017	0.800272	0.669957	0.142962	0.102982	0.989964	0.999802	0.998694	0.0858497	0.00193871	0.640499	0.8863	0.319804	0.999352									+
E100001577	ydgC	ECs2313	orf, hypothetical protein	0.000148775	0	0	0	0.386042	0.26155	0.390393	0.108131	-0.0201404	0.233488	-0.093033	-0.123977	-0.349503	-0.41335	0.807223	0.999802	0.998694	0.708098	0.513742	0.681796	0.97761	0.772543	0.999352
E100001578	rstA	ECs2314	response transcriptional regulatory protein (RstB sensor)	0	0	0	0	1.10756	1.2614	0.941043	1.33228	-0.248717	-1.29605	-0.883884	-0.465946	-0.941193	-0.728689	0.837078	0.999802	0.998694	0.000370705	0.0275737	0.725586	0.698155	0.607357	0.999352
E100001579	rstB	ECs2315	sensor histidine protein kinase (RstA regulator)	0	0	0	0	0.407237	0.615273	0.424185	0.708876	-0.173428	-0.397933	-0.275578	-0.364771	-0.299561	-0.394429	0.428226	0.999802	0.998694	0.000287594	0.437623	0.88024	0.90337	0.929182	0.999352
E100001580	tus	ECs2316	DNA-binding protein; inhibition of replication at Ter sites	0.113176	0	0	0	-0.00739722	0.00702363	-0.0436655	0.0628088	-0.0576676	0.204055	0.207518	-0.0764884	-0.0629294	-0.0717646	0.96434	0.999802	0.998694	0.426024	0.105032	0.997506	0.292693	0.97649	0.999352
E100001581	fumC	ECs2317	fumarase C= fumarate hydratase Class II; isozyme	0	0	0	0	-0.290883	-1.33116	-1.05306	-1.10836	0.603618	0.794197	0.508675	0.448667	0.31875	0.377047	0.000548736	0.999802	0.998694	1.79533e-06	0.663374	0.770337	0.957041	0.893489	0.999352				+
E100001582	fumA	ECs2318	fumarase A = fumarate hydratase Class I; aerobic isozyme	0.00204695	0	0	0	0.179347	-0.0227856	-0.0250327	0.0482935	0.66946	0.318046	0.0447732	-0.00608533	-0.155512	-0.350471	0.501119	0.999802	0.998694	0.0140232	0.224482	0.663903	0.95098	0.826195	0.999352
E100001583	manA	ECs2319	mannose-6-phosphate isomerase	0	0	0	0	1.19789	1.53965	1.70172	1.51876	0.0363156	-0.948907	-0.931238	-0.876338	-0.910538	-1.21862	0.312565	0.999802	0.998694	1.3089e-05	0.00644233	0.992339	0.959645	0.974239	0.999352
E100001584	ydgA	ECs2320	orf, hypothetical protein	0	0	0	0	-0.526536	-0.261602	-0.309476	0.152952	-0.91559	1.02249	0.647407	0.683314	0.643718	0.355568	0.431854	0.999802	0.998694	0.000511265	0	0.59315	0.971085	0.967151	0.999352		+				+
E100001585	-	ECs2322	membrane-associated protein	0.0167497	0	0	0	0.15837	0.212339	0.435416	0.143588	-0.370786	-0.412991	0.161227	0.0524608	-0.341941	-0.290663	0.943484	0.999802	0.998694	0.162129	0.93482	0.436009	0.925905	0.615233	0.999352
E100001586	uidB	ECs2323	glucuronide permease	0.0157574	0	0	0	0.163814	0.246405	0.0173152	-0.0399373	-0.24772	0.0900386	0.0779997	-0.00803246	-0.0834744	-0.0621802	0.812586	0.999802	0.998694	0.341866	0.160264	0.990963	0.897739	0.906137	0.999352
E100001587		ECs2324	beta-D-glucuronidase	0	0	0	0	1.31482	0.753915	0.828799	0.454449	-0.864012	-0.956089	-0.81159	-0.517309	-0.17115	-0.292526	0.0119922	0.999802	0.998694	3.22581e-06	0.801938	0.870023	0.625679	0.499295	0.999352
E100001588	uidR	ECs2326	repressor for uid operon	0.0838245	0	0	0	-0.0295576	0.014826	0.0113842	-0.0496241	0.215806	-0.226653	-0.153067	-0.15195	0.179747	0.0312095	0.898615	0.999802	0.998694	0.135812	0.022299	0.905905	0.998893	0.294404	0.999352
E100001589	hdhA	ECs2327	NAD-dependent 7alpha-hydroxysteroid dehydrogenase, dehydroxylation of bile acids	0	0	0	0	-0.866628	0.107179	0.0476505	0.341062	0.0405919	0.7596	1.13812	0.558912	0.0560254	-0.124416	0.000219917	0.999802	0.998694	0.306718	0.0221129	0.560374	0.27441	0.341336	0.999352						+
E100001590	malI	ECs2328	repressor of malX and Y genes	3.25839e-07	0	0	0	-0.326169	-0.294182	-0.157841	-0.324596	0.92101	0.505662	0.25382	-0.126289	-0.154139	-0.170442	0.956222	0.999802	0.998694	8.28729e-06	0.173088	0.729612	0.506059	0.974239	0.999352
E100001591	malX	ECs2329	PTS system, maltose and glucose-specific II ABC	2.76228e-05	0	0	0	-0.280072	0.552249	0.0967768	-0.0609778	0.621778	-0.120078	-0.254912	-0.0752008	-0.172245	-0.276951	0.00071134	0.999802	0.998694	0.0123656	0.0127532	0.881368	0.813078	0.906137	0.999352
E100001592	malY	ECs2330	enzyme that may degrade or block biosynthesis of endogenous mal inducer, probably aminotrasferase	0.0575433	0	0	0	-0.197985	0.0911014	-0.0819344	-0.0684105	0.261724	0.0828402	0.0737024	0.335112	-0.105242	0.252344	0.498478	0.999802	0.999935	0.376289	0.71229	0.996946	0.793176	0.547853	0.999352
E100001593	add	ECs2331	adenosine deaminase	0	0	0	0	-0.357964	0.0284249	-0.128715	-0.170751	1.48325	-0.284157	0.0537347	-0.0435969	-0.379128	-0.359557	0.0775834	0.999802	0.998694	0	0	0.538806	0.899224	0.492488	0.999352				+
E100001594	-	ECs2332	orf, hypothetical protein	0	0	0	0	0.525848	0.331326	0.332489	0.423733	0.483236	-0.418559	-0.588233	-0.419428	-0.291505	-0.127063	0.61722	0.999802	0.998694	0.859517	0.00529579	0.865569	0.847349	0.877738	0.999352
E100001595	-	ECs2334	orf, hypothetical protein	0	0	0	0	0.0484609	-0.249852	-0.706813	-0.536404	-0.827043	-1.23068	-0.00708179	1.6263	0.991677	0.762257	0.52066	0.999802	0.998694	0.475092	0.38405	0.0337156	0.00453333	0.386452	0.999352		+
E100001596	-	ECs2335	orf, hypothetical protein	7.8526e-05	0	0	0	0.28566	-0.0631119	-0.220072	-0.389192	-0.0802133	-0.415863	-0.39542	0.225983	0.10492	0.0594283	0.193794	0.999802	0.998694	0.281688	0.308176	0.986806	0.207112	0.879202	0.999352
E100001597	-	ECs2336	orf, hypothetical protein	0	0	0	0	1.05617	0.269623	-0.0032088	-0.294381	-0.104943	-0.806934	-0.379738	0.024809	0.0923947	-0.132805	0.00187006	0.999802	0.998694	0.539187	0.0268814	0.485733	0.515298	0.938619	0.999352
E100001598	-	ECs2337	orf, hypothetical protein	0	0	0	0	1.22839	0.495969	0.199214	0.141216	-0.207327	-0.777027	-0.845558	-0.464646	-0.076229	-0.125001	0.0280913	0.999802	0.998694	0.381461	0.192349	0.960871	0.681915	0.645712	0.999352
E100001599	-	ECs2338	putative membrane protein	0	0	0	0	0.666964	0.18067	0.0719125	0.0458843	0.0182611	-0.118185	-0.259409	-0.232149	-0.264725	-0.113895	0.0835831	0.999802	0.998694	0.942449	0.752427	0.895703	0.979508	0.974239	0.999352
E100001600	rnfD	ECs2339	orf, hypothetical protein	0	0	0	0	0.869408	0.338543	0.141378	0.0324857	-0.448625	-0.147012	-0.414267	-0.269699	-0.139835	-0.338888	0.0135143	0.999802	0.998694	0.0459341	0.282146	0.652448	0.83929	0.845383	0.999352
E100001601	-	ECs2340	orf, hypothetical protein	0	0	0	0	0.881958	0.309088	0.236466	0.0695785	-0.153399	-0.714685	-0.21456	-0.402411	-0.148718	0.0152796	0.0178306	0.999802	0.998694	0.451924	0.0728149	0.357987	0.809829	0.694009	0.999352
E100001602	ydgQ	ECs2341	orf, hypothetical protein	1.10232e-05	0	0	0	0.310804	-0.0554782	0.0377131	-0.428649	0.289057	-0.15802	-0.136999	-0.0838523	-0.155759	-0.0633007	0.0519626	0.999802	0.712939	0.000802771	0.0556286	0.980959	0.939558	0.909817	0.999352
E100001603	nth	ECs2342	endonuclease III; specific for apurinic and/or apyrimidinic sites	0	0	0	0	1.04596	0.38269	0.196383	0.166519	-0.315678	-0.710356	-0.767515	-0.601116	-0.0507531	-0.222974	0.00842194	0.999802	0.998694	0.102622	0.245533	0.956939	0.847978	0.297649	0.999352
E100001604	ydgR	ECs2343	putative transport protein	2.15054e-06	0	0	0	0.206382	0.402718	0.179061	-0.101628	-0.15001	-0.232432	-0.531488	-0.473639	-0.049923	-0.0410066	0.412674	0.999802	0.998694	0.844514	0.785681	0.531677	0.935444	0.276521	0.999352
E100001605	gst	ECs2344	glutathionine S-transferase	9.42211e-07	0	0	0	-0.419556	-0.0252168	-0.293219	0.00314848	0.805864	0.660733	0.338728	0.182077	0.00675441	-0.0108608	0.190736	0.999802	0.998694	0.0113123	0.73702	0.695177	0.870547	0.839076	0.999352
E100001606	pdxY	ECs2345	pyridoxal kinase 2 / pyridoxine kinase	0	0	0	0	0.854916	1.24271	1.12702	0.975555	-0.539087	-0.777719	-0.846966	-0.789173	-0.299391	-0.634718	0.121618	0.999802	0.998694	1.79533e-06	0.487292	0.950506	0.949825	0.33484	0.999352
E100001607	tyrS	ECs2346	tyrosine tRNA synthetase	0	0	0	0	1.34648	1.78714	1.40713	1.52789	0.587113	-1.44471	-1.63805	-1.15816	-0.933753	-0.860053	0.256629	0.999802	0.998694	0.0173064	0	0.882524	0.588953	0.83349	0.999352
E100001608	pdxH	ECs2347	pyridoxinephosphate oxidase	0	0	0	0	0.731167	0.867492	0.829242	1.30546	-0.403303	-0.80138	-0.948813	-0.915151	-0.432853	-0.319334	0.700957	0.999802	0.969685	0	0.14787	0.858007	0.965877	0.26674	0.999352									-
E100001609	ydhA	ECs2348	orf, hypothetical protein	0.00457963	0	0	0	0.0970872	-0.129988	-0.00331051	-0.0878509	-0.0208933	-0.397678	-0.172108	0.170468	0.27457	0.341695	0.307378	0.999802	0.998694	0.783271	0.125219	0.685849	0.459481	0.866344	0.999352
E100001610	-	ECs2349	orf, hypothetical protein	5.80215e-06	0	0	0	-0.264309	-0.103596	-0.0292171	-0.0244605	0.246657	0.388329	0.294073	-0.0320612	0.22524	0.056773	0.575781	0.999802	0.999935	0.240981	0.632708	0.906469	0.497466	0.588963	0.999352
E100001611	slyB	ECs2350	putative outer membrane protein	0	0	0	0	-0.593928	0.0974315	-0.110415	0.0660897	0.0245209	0.641585	0.777596	0.576445	0.716777	0.764016	0.00310969	0.999802	0.998694	0.893342	0.0399702	0.880858	0.792006	0.856613	0.999352
E100001612	slyA	ECs2351	transcriptional regulator for cryptic hemolysin	0.000319783	0	0	0	-0.0203001	0.392926	0.334172	0.345549	-0.0100187	-0.179747	0.0212798	0.0400379	0.0705293	0.111972	0.00460656	0.999802	0.998694	0.0373849	0.411328	0.623314	0.97508	0.954506	0.999352
E100001613	-	ECs2352	orf, hypothetical protein	0.709033	0	0	0	0.0259494	0.0773333	0.040193	-0.115651	0.0885962	0.0781565	0.0772881	0.109411	-0.266981	0.0396851	0.918855	0.999802	0.998694	0.425784	0.976958	0.999329	0.96716	0.423957	0.999352
E100001614	-	ECs2353	putative membrane protein	0.0113878	0	0	0	-0.146666	-0.208843	-0.066025	0.122507	0.118782	0.368687	0.225477	0.146127	0.175577	0.118218	0.915858	0.999802	0.998694	0.990617	0.484129	0.880881	0.933541	0.974239	0.999352
E100001615	-	ECs2354	orf, hypothetical protein	0.110748	0	0	0	-0.0444167	0.186192	0.30615	0.0549866	-0.0540091	-0.0811129	-0.167672	-0.229671	-0.217993	0.0235162	0.314583	0.999802	0.998694	0.6596	0.933199	0.916903	0.933541	0.987003	0.999352
E100001616	sodC	ECs2355	superoxide dismutase precursor (Cu-Zn)	9.42211e-07	0	0	0	-0.85234	-0.593458	-0.253591	-0.590949	-0.220691	1.16532	0.932734	0.82538	0.381001	0.672159	0.776742	0.999802	0.998694	0.535031	0.0242	0.906578	0.954337	0.749374	0.999352
E100001617	-	ECs2356	orf, hypothetical protein	0	0	0	0	-0.750737	-0.561921	-0.657747	-0.438858	-0.181621	0.829548	0.590864	0.510533	0.439455	0.51166	0.635842	0.999802	0.998694	0.40348	0.00198722	0.793037	0.934034	0.936686	0.999352				+
E100001618	-	ECs2358	orf, hypothetical protein	0	0	0	0	-0.565033	-0.444393	-0.397056	-0.498764	0.0780873	0.427583	0.407858	0.186626	0.131081	0.172049	0.727241	0.999802	0.998694	0.0141081	0.191426	0.984912	0.706981	0.938191	0.999352				+
E100001619	-	ECs2357	orf, hypothetical protein	0	0	0	0	-0.263986	-0.53293	-0.251972	-0.581742	-0.0348138	0.488967	0.344971	0.24911	0.317263	0.193172	0.19182	0.999802	0.998694	0.0130411	0.0298127	0.846944	0.891857	0.917747	0.999352
E100001620	nemA	ECs2359	N-ethylmaleimide reductase	0	0	0	0	0.410924	0.442847	0.540665	0.3551	-0.00433278	-0.139452	0.00750559	-0.24914	-0.296981	-0.0831557	0.915858	0.999802	0.998694	0.0156038	0.460212	0.707122	0.393082	0.916047	0.999352		+
E100001621	gloA	ECs2360	lactoylglutathione lyase	0.0140135	0	0	0	-0.0938038	0.367373	0.259155	0.450228	0.058581	0.142304	-0.00927509	0.154427	-0.0373894	0.0272666	0.0729043	0.999802	0.998694	0.186011	0.843263	0.88024	0.850317	0.799679	0.999352
E100001622	rnt	ECs2361	RNase T, degrades tRNA	0	0	0	0	0.950363	0.590955	0.465204	0.514931	-0.472074	-1.08395	-0.791046	-0.474974	-0.140261	-0.0690315	0.206297	0.999802	0.998694	0.00114852	0.0659449	0.711027	0.660821	0.59749	0.999352
E100001623	lhr	ECs2362	member of ATP-dependent helicase superfamily II	0	0	0	0	1.47644	1.39342	1.6313	1.18422	-0.973587	-0.743124	-0.501915	-0.795859	-1.0872	-0.899504	0.943484	0.999802	0.998694	0.00014959	0.764247	0.898253	0.860986	0.852482	0.999352
E100001624	ydhD	ECs2363	orf, hypothetical protein	7.70404e-05	0	0	0	0.501817	0.396119	0.215187	0.388502	0.257142	-0.386109	-0.385115	0.0423975	0.167892	0.145299	0.857071	0.999802	0.998694	0.716778	0.0768808	0.999329	0.549582	0.897078	0.999352
E100001625	ydhO	ECs2364	putative lipoprotein	1.15395e-05	0	0	0	-0.302555	0.159643	0.258147	0.151534	-0.0613662	-0.287547	-0.232854	0.432018	0.036403	0.448318	0.0489947	0.999802	0.998694	0.455366	0.506157	0.956107	0.147684	0.450919	0.999352
E100001626	sodB	ECs2365	superoxide dismutase, iron	9.97719e-06	0	0	0	0.0559505	0.68398	0.933391	1.04542	0.479432	-0.331494	-0.498209	-0.0759013	0.0495644	0.258273	0.0272	0.999802	0.998694	0.0894272	0.0254788	0.88024	0.56031	0.898294	0.999352
E100001627	-	ECs2366	putative transport protein	7.51228e-06	0	0	0	0.372189	0.116021	0.221758	0.0436713	-0.0475047	-0.311482	-0.709758	-0.0693825	0.119793	0.145155	0.418839	0.999802	0.998694	0.776573	0.457621	0.528792	0.204299	0.79927	0.999352
E100001628	purR	ECs2367	transcriptional repressor for pur regulon, glyA, glnB, prsA, speA	0	0	0	0	2.50031	2.16263	1.64104	1.60867	-0.903206	-1.6385	-1.50404	-1.70816	-1.31689	-1.26538	0.523176	0.999802	0.998694	0	0.137939	0.936264	0.879677	0.697519	0.999352
E100001629	ydhB	ECs2368	putative transcriptional regulator LYSR-type	0.000108891	0	0	0	-0.360317	-0.202502	-0.0173988	-0.213895	-0.144735	0.0597698	-0.085391	0.252395	0.3872	0.335176	0.694046	0.999802	0.998694	0.825008	0.565703	0.879826	0.586954	0.866344	0.999352
E100001630	ydhC	ECs2369	putative transport protein	3.25839e-07	0	0	0	-0.426617	-0.627915	-0.605002	-0.662316	0.212329	0.458591	0.413181	0.0878054	0.273158	0.331295	0.590906	0.999802	0.998694	0.00271972	0.496046	0.967731	0.635002	0.807337	0.999352
E100001631	cfa	ECs2370	cyclopropane fatty acyl phospholipid synthase	0	0	0	0	-1.53737	-1.29391	-1.21184	-0.141507	-0.365578	0.854711	0.948595	1.45134	1.40983	1.36992	0.611669	0.999802	0.243115	0.566459	0.0025174	0.948255	0.527155	0.973273	0.999352	+	+
E100001632	ribE	ECs2371	riboflavin synthase, alpha chain	0.0274085	0	0	0	0.0216602	0.257217	0.10988	0.335737	0.125673	0.110745	-0.404202	-0.272073	-0.0242942	-0.0123666	0.371273	0.999802	0.998694	0.410814	0.965698	0.233098	0.858424	0.644526	0.999352
E100001633	ydhE	ECs2372	putative transport protein	1.36149e-05	0	0	0	-0.349222	-0.291122	-0.17662	-0.166669	0.239111	-0.339212	0.00472298	0.137993	-0.0311207	0.276085	0.885429	0.999802	0.998775	0.0510424	0.0108474	0.408583	0.823297	0.737371	0.999352
E100001634	-	ECs2373	possible enzyme	0	0	0	0	-0.521637	-0.467299	-0.387609	-0.240688	0.353553	0.829103	0.797991	0.409306	0.228143	0.108735	0.923041	0.999802	0.998694	0.0246278	0.107719	0.976625	0.485209	0.78489	0.999352		+
E100001635	-	ECs2374	orf, hypothetical protein	0	0	0	0	-0.696758	-0.205002	-0.272519	0.127145	0.44657	0.83763	0.994167	0.45478	0.144745	0.0348351	0.0435542	0.999802	0.998694	0.26664	0.226665	0.870878	0.314013	0.606114	0.999352
E100001636	-	ECs2375	orf, hypothetical protein	0	0	0	0	-0.604464	-0.606927	0.0566683	-0.345473	-0.547723	0.52314	0.797076	0.898235	0.185058	0.182661	0.996656	0.812797	0.998694	0.514316	0.00106403	0.729612	0.911551	0.144745	0.999352
E100001637	-	ECs2376	orf, hypothetical protein	0	0	0	0	-0.308115	-0.246344	-0.266531	-0.301168	-0.167072	0.483907	0.323562	0.647026	0.424888	0.546772	0.870682	0.999802	0.998694	0.538639	0.0037748	0.799468	0.453046	0.614163	0.999352
E100001638	ydhU	ECs2377	orf, hypothetical protein	0	0	0	0	-0.612314	-0.19717	-0.199457	-0.247044	0.156222	0.356714	0.351838	0.182562	0.0624326	0.00218719	0.116271	0.999802	0.998694	0.171473	0.59665	0.999161	0.842814	0.886296	0.999352
E100001639	-	ECs2378	putative oxidoreductase, Fe-S subunit	9.42211e-07	0	0	0	-0.632643	0.0236999	-0.0700001	0.0742605	-0.0706656	0.0376625	-0.1159	-0.108027	-0.20738	-0.0961393	0.00586742	0.999802	0.998694	0.630811	0.777823	0.870878	0.994055	0.905083	0.999352
E100001640	-	ECs2379	orf, hypothetical protein	0	0	0	0	0.613603	0.308526	0.157378	0.328124	0.629989	-0.0380951	-0.463213	-0.287176	-0.750644	-0.570735	0.436196	0.999802	0.998694	0.41098	0.0868961	0.612362	0.869471	0.505167	0.999352
E100001641	-	ECs2380	orf, hypothetical protein	8.87235e-06	0	0	0	-0.0125292	1.25047	0.560109	1.16929	-0.624142	-0.619041	-0.516761	-0.759802	-0.866643	-1.05907	0.00376528	0.999802	0.998694	0.000536269	0.993829	0.956107	0.875876	0.945381	0.999352
E100001642	-	ECs2381	putative oxidoreductase, Fe-S subunit	0	0	0	0	-0.637569	0.871296	0.289268	0.976005	-0.249674	-0.607778	-0.718172	-0.701779	-0.401871	-0.364798	0	0.812797	0.360278	7.50751e-06	0.224062	0.902093	0.98386	0.572288	0.999352		-
E100001643	-	ECs2382	orf, hypothetical protein	0.512389	0	0	0	-0.132379	-0.0610352	-0.237981	-0.307925	-0.0534238	-0.291149	-0.0986252	-0.108835	0.338906	0.298557	0.934804	0.999802	0.998694	0.562555	0.661684	0.891167	0.994803	0.608952	0.999352
E100001644	pykF	ECs2383	pyruvate kinase I (formerly F), fructose stimulated	0	0	0	0	-0.833402	0.393522	0.748937	0.899196	-1.52342	-0.0331075	0.390275	0.652986	0.708406	0.775299	0.000110048	0.999802	0.998694	0	9.57096e-05	0.573518	0.762648	0.95915	0.999352
E100001645	lpp	ECs2384	murein lipoprotein	0.0104529	0	0	0	-0.291965	-0.0073076	-0.31321	0.491283	0.80009	0.436572	0.395746	0.517168	0.490097	0.865559	0.800104	0.999802	0.998694	0.679888	0.690145	0.990611	0.957053	0.988425	0.999352
E100001646	ynhG	ECs2385	orf, hypothetical protein	0	0	0	0	-2.38633	-2.23042	-2.1421	-1.93464	0.463389	1.8683	2.12239	2.09686	1.52375	1.88401	0.82019	0.999802	0.998694	0	0.00197111	0.855949	0.98386	0.471032	0.999352						+		+
E100001647	ynhA	ECs2386	orf, hypothetical protein	0	0	0	0	-1.78421	-1.97565	-2.05458	-1.40554	-1.16139	1.58455	1.66716	2.13643	1.63217	1.63164	0.701014	0.999802	0.998694	0.505001	0	0.951433	0.531971	0.450919	0.999352		+
E100001648	-	ECs2387	orf, hypothetical protein	0	0	0	0	-1.59492	-1.59873	-1.59337	-1.44064	-0.725844	1.44267	1.6772	1.60595	1.37659	1.66025	0.994982	0.999802	0.998694	0.00471365	0	0.732996	0.932512	0.689005	0.999352		+						+
E100001649	ynhC	ECs2388	orf, hypothetical protein	0	0	0	0	-1.90458	-2.10319	-1.92934	-1.6206	-1.04945	1.84388	1.99207	2.08973	1.51246	1.60911	0.650298	0.999802	0.998694	0.0778787	0	0.892371	0.923478	0.329287	0.999352		+						+
E100001650	ynhD	ECs2389	putative ATP-binding component of a transport system	0	0	0	0	-1.99093	-2.45204	-2.29895	-1.67657	-0.446464	1.90697	2.3662	2.06781	1.53462	1.64515	0.31356	0.999802	0.998694	0.00584663	0	0.685849	0.808303	0.555635	0.999352		+
E100001651	ynhE	ECs2390	orf, hypothetical protein	0	0	0	0	-1.40057	-1.46364	-1.5143	-1.3476	-0.410955	1.58291	1.57336	1.61835	1.04226	1.23609	0.933935	0.999802	0.998694	0.00746584	0	0.996013	0.967678	0.386452	0.999352		+						+
E100001652	sufA	ECs2391	orf, hypothetical protein	0	0	0	0	-2.38416	-2.53371	-2.34774	-1.73399	0.0470489	1.94612	2.00122	2.24226	1.81911	1.58167	0.783291	0.999802	0.998694	1.79533e-06	0	0.964539	0.791776	0.513854	0.999352		+						+
E100001653	-	ECs2392	orf, hypothetical protein	1.40962e-05	0	0	0	0.142877	0.358227	0.136251	0.659883	-0.862438	-0.761106	-0.211942	0.450646	-0.134425	0.234596	0.60154	0.999802	0.998694	7.50751e-06	0.82421	0.375969	0.244055	0.306513	0.999352
E100001654	-	ECs2393	orf, hypothetical protein	0	0	0	0	0.868638	1.0173	0.744591	1.12205	-0.271879	-0.898047	-0.980352	-0.465593	-0.356565	-0.427379	0.793259	0.999802	0.998694	0.000114979	0.111141	0.951433	0.485807	0.917747	0.999352
E100001655	ydiJ	ECs2394	putative oxidase	0	0	0	0	0.594331	0.731571	0.711138	0.858759	-0.584166	-0.569984	-0.716724	-0.459887	0.197552	0.270531	0.779328	0.999802	0.998694	8.28729e-06	0.974238	0.886104	0.744825	0.215075	0.999352
E100001656	-	ECs2395	orf, hypothetical protein	0	0	0	0	-0.336093	-0.448507	-0.332704	-0.23462	0.110945	0.282077	0.0747345	0.362253	0.528179	0.721901	0.614757	0.999802	0.998694	0.0410452	0.40145	0.601089	0.403379	0.656472	0.999352
E100001657	-	ECs2396	orf, hypothetical protein	0	0	0	0	-0.662359	-0.715039	-0.366305	-0.569479	0.289176	0.546537	0.360706	0.24766	0.336375	0.30451	0.934804	0.999802	0.998694	0.00521875	0.501005	0.857959	0.907148	0.923602	0.999352
E100001658	-	ECs2397	putative transport system permease protein	0	0	0	0	-1.58753	-1.6966	-1.59452	-1.31121	-0.58911	1.12577	1.27059	1.44616	1.33279	1.41612	0.837078	0.999802	0.998694	0.0172726	0	0.886104	0.842814	0.899091	0.999352
E100001659	-	ECs2398	putative amino acid/amine transport protein	2.72645e-06	0	0	0	-0.444033	-0.463648	-0.478202	-0.426321	-0.136827	0.375433	0.23208	0.254255	-0.29067	-2.85987e-05	0.973076	0.999802	0.998694	0.253175	0.0633813	0.865569	0.97893	0.207592	0.999352
E100001660	aroE	ECs2399	putative oxidoreductase	0.0460415	0	0	0	-0.0187231	0.0242712	0.244651	0.126764	0.231562	0.0586294	0.120854	0.0283225	-0.0630746	-0.194125	0.902802	0.999802	0.998694	0.577656	0.41751	0.925786	0.862922	0.85446	0.999352
E100001661	aroD	ECs2400	3-dehydroquinate dehydratase	0	0	0	0	0.390571	0.470966	0.535734	0.723926	0.640404	-0.367501	-0.285872	-0.595821	-0.564884	-0.715111	0.802132	0.999802	0.998694	0.699626	0	0.905905	0.452339	0.961158	0.999352
E100001662	ydiF	ECs2401	putative enzyme	0.000577377	0	0	0	0.0543969	-0.210374	0.0241595	0.0458442	-0.314992	-0.422957	-0.257155	-0.199318	-0.311591	-0.165196	0.178728	0.999802	0.998694	0.0863842	0.701996	0.797891	0.933541	0.848265	0.999352
E100001663	-	ECs2402	putative oxidoreductase	0.200743	0	0	0	-0.0581223	-0.140365	-0.129761	-0.109028	0.0654471	-0.195477	-0.271893	-0.288599	-0.0395638	-0.123274	0.775243	0.999802	0.998694	0.355555	0.211613	0.905382	0.978015	0.490285	0.999352
E100001664	-	ECs2403	putative ARAC-type regulatory protein	0	0	0	0	-1.49025	-1.42718	-1.37102	-1.23742	-0.0691365	0.744994	0.845258	1.06113	1.0792	1.29196	0.909157	0.999802	0.998694	2.34858e-05	0.00536543	0.919863	0.760281	0.983041	0.999352
E100001665	ydiQ	ECs2404	putative transport protein	3.25839e-07	0	0	0	-0.634726	-0.564885	-0.488809	-0.584932	0.113646	0.406357	0.109558	0.258438	0.510547	0.293467	0.928789	0.999802	0.998694	0.0527279	0.516169	0.787315	0.895867	0.782788	0.999352
E100001666	ydiR	ECs2405	putative flavoprotein	0.309197	0	0	0	-0.141315	-0.231282	0.0763289	-0.0233023	-0.205235	-0.142278	-0.164074	-0.440403	-0.100352	0.374313	0.893876	0.999802	0.998694	0.621918	0.896954	0.989496	0.756873	0.648635	0.999352
E100001667	ydiS	ECs2406	flavoprotein; probably electron transport	0.0885973	0	0	0	-0.183034	-0.266776	-0.0430533	0.0679703	-0.0190562	-0.198094	-0.0959902	-0.357041	-0.232164	-0.301948	0.750399	0.999802	0.998694	0.645875	0.390224	0.862698	0.474132	0.772543	0.999352
E100001668	ydiT	ECs2407	orf, hypothetical protein	0	0	0	0	-0.503792	-0.562446	-0.50733	-0.505894	0.213659	0.10928	0.107249	0.229236	0.490573	0.825494	0.873488	0.999802	0.999935	0.000383784	0.694495	0.999329	0.834539	0.505167	0.999352
E100001669	ydiD (fadK)	ECs2408	putative ligase/synthetase	1.48026e-05	0	0	0	-0.323482	-0.101307	-0.214864	-0.236137	-0.0226168	-0.0840227	-0.0993552	0.210354	0.121217	-0.0209075	0.201738	0.999802	0.998694	0.258102	0.817221	0.985392	0.412949	0.866344	0.999352
E100001670	ppsA	ECs2409	phosphoenolpyruvate synthase	0.000455139	0	0	0	0.270581	-0.125911	-0.0229537	-0.321526	0.995599	0.284569	-0.0509376	-0.0324504	0.341138	0.618104	0.161403	0.999802	0.998694	3.43137e-05	0.034124	0.657769	0.984001	0.549037	0.999352
E100001671	ydiA	ECs2410	orf, hypothetical protein	0	0	0	0	-0.565423	-0.441551	-0.553312	-0.300894	-0.0218141	1.16177	0.937718	0.61848	0.213402	-0.159515	0.754515	0.999802	0.998694	0.296986	9.57096e-05	0.771515	0.586954	0.421024	0.999352
E100001672	aroH	ECs2411	3-deoxy-D-arabinoheptulosonate-7-phosphate synthase (DAHP synthetase, tryptophan repressible)	0	0	0	0	0.809969	0.455922	0.378764	0.222428	0.378389	-0.311354	-0.626901	-0.543288	-0.207022	-0.088228	0.100361	0.999802	0.998694	0.546161	0.00932147	0.568915	0.91181	0.480249	0.999352
E100001673	ydiE	ECs2412	orf, hypothetical protein	0.102087	0	0	0	-0.0256964	-0.322485	-0.130589	-0.199362	-0.0966171	-0.0492189	-0.024236	-0.126221	-0.0260128	-0.0279779	0.0319074	0.999802	0.998694	0.55133	0.840477	0.967731	0.828718	0.813831	0.999352
E100001674	-	ECs2413	orf, hypothetical protein	0	0	0	0	-0.3052	-1.09821	-1.1469	-1.34099	-0.640753	0.263998	1.12879	1.44025	0.592592	0.853517	0.0411899	0.999802	0.998694	0.120667	0.0685869	0.289224	0.799273	0.289004	0.999352
E100001675	-	ECs2414	orf, hypothetical protein	0.000673483	0	0	0	-0.249664	-0.185983	-0.260429	-0.0250298	-0.0874087	0.564844	0.262152	0.0233685	0.0368209	0.0306304	0.908239	0.999802	0.998694	0.834777	0.024197	0.638988	0.724728	0.987003	0.999352
E100001676	nlpC	ECs2415	lipoprotein	0	0	0	0	-0.309945	0.0480828	-0.0469605	0.0721154	0.620269	0.511471	0.14274	0.153019	0.0807467	-0.00224185	0.048715	0.999802	0.998694	0.00919569	0.700915	0.368189	0.987596	0.909275	0.999352
E100001677	btuD	ECs2416	ATP-binding component of vitamin B12 transport system	0	0	0	0	0.543585	0.425486	0.324188	0.568208	-0.709791	-0.552708	-0.496509	-0.2507	-0.167007	-0.184016	0.752976	0.999802	0.998694	1.79533e-06	0.613186	0.951433	0.666181	0.906524	0.999352
E100001678	btuE	ECs2417	vitamin B12 transport	0	0	0	0	-0.329973	-0.251791	-0.181503	0.0369913	0.11526	0.141818	0.324258	0.508322	0.274606	0.390985	0.781632	0.999802	0.998694	0.689738	0.917976	0.688902	0.665795	0.5068	0.999352
E100001679	btuC	ECs2418	vitamin B12 transport permease protein	0	0	0	0	1.62555	1.35502	1.49066	0.845203	-0.583789	-1.11274	-0.881417	-0.698412	-0.618822	-0.599933	0.64167	0.999802	0.998694	0.00107311	0.295267	0.873359	0.892781	0.95398	0.999352
E100001680	himA	ECs2419	integration host factor (IHF), alpha subunit; site specific recombination	0	0	0	0	-1.10818	-0.745086	-0.869238	-0.735467	0.976981	0.986082	1.50789	1.14993	0.837854	1.21887	0.420232	0.999802	0.998694	4.5509e-05	0.986665	0.573518	0.733218	0.757661	0.999352
E100001681	pheT	ECs2420	phenylalanine tRNA synthetase, beta-subunit	0	0	0	0	-0.186674	-0.331636	-0.27247	-0.320436	0.703682	0.475561	0.466135	0.604123	0.700075	0.650822	0.544725	0.999802	0.998694	1.79533e-06	0.321668	0.992462	0.798534	0.865886	0.999352
E100001682	pheS	ECs2421	phenylalanine tRNA synthetase, alpha-subunit	0.000256508	0	0	0	0.28905	0.355234	0.102701	0.524861	1.0533	-0.0526789	-0.671473	-0.00502729	0.0187777	-0.0505636	0.929575	0.999802	0.998694	0.120713	0.00304052	0.33143	0.289919	0.982292	0.999352
E100001683	pheM	ECs2422	phenylalanyl-tRNA synthetase (pheST) operon leader peptide	0.00161341	0	0	0	-0.118565	-0.775113	-0.46376	-0.638082	0.685866	-0.081823	0.00472997	0.269609	0.504867	0.226644	0.0708551	0.999802	0.998694	0.00136524	0.091082	0.95372	0.819093	0.832271	0.999352
E100001684	rplT	ECs2423	50S ribosomal subunit protein L20, and regulator	0	0	0	0	1.59895	1.80638	1.64425	1.35837	-0.310875	-1.75152	-1.55485	-0.990518	-0.178569	0.0598133	0.81714	0.999802	0.998694	0.00197164	0.0135293	0.922514	0.659899	0.428222	0.999352					-
E100001685	rpmI	ECs2424	50S ribosomal subunit protein A	0	0	0	0	1.43461	1.49374	1.31491	1.32727	-0.378863	-1.13207	-1.10593	-0.562015	-0.0156159	0.0898428	0.944256	0.999802	0.999935	5.19031e-05	0.0991564	0.989571	0.5435	0.499872	0.999352										-
E100001686	infC	ECs2425	protein chain initiation factor IF-3	3.25839e-07	0	0	0	0.714757	0.593484	0.582203	0.609063	0.116093	-0.274776	-0.250587	-0.168838	0.245149	0.0832773	0.805866	0.999802	0.998694	0.105531	0.265567	0.985472	0.934034	0.489937	0.999352
E100001687	thrS	ECs2426	threonine tRNA synthetase	0.000132266	0	0	0	0.0643012	0.279126	0.31805	0.29379	-0.0493204	0.167397	0.485071	0.312256	0.198672	0.198252	0.135023	0.999802	0.998694	0.0311746	0.236389	0.267924	0.649193	0.777153	0.999352
E100001688	-	ECs2427	orf, hypothetical protein	0	0	0	0	-0.965991	-1.03615	-0.656183	-0.809689	-0.407441	0.157732	0.871839	1.0107	0.462587	0.483037	0.938744	0.999802	0.998694	0.375324	0.264922	0.414534	0.919834	0.533733	0.999352									-
E100001690	-	ECs2428	orf, hypothetical protein	0.000861451	0	0	0	0.444649	0.428882	0.538371	0.508166	0.174389	0.419722	0.488558	-0.134573	-0.15023	-0.139487	0.980822	0.999802	0.998694	0.238229	0.475145	0.951433	0.198786	0.985326	0.999352
E100001691	pfkB	ECs2429	6-phosphofructokinase II; suppressor of pfkA	0	0	0	0	-0.882427	-0.56463	-0.359313	0.0372758	0.136564	0.764536	0.660374	0.461202	0.379301	0.284748	0.142308	0.999802	0.998694	0.705117	0.0158153	0.897679	0.744825	0.909275	0.999352		+					+
E100001692	-	ECs2430	orf, hypothetical protein	0	0	0	0	-1.69613	-1.62142	-1.48174	-0.825666	0.432333	1.26704	1.68158	1.54355	0.99124	1.03558	0.894816	0.999802	0.645959	2.34858e-05	0.00815737	0.502586	0.875876	0.286298	0.999352		+					+	+	+
E100001693	-	ECs2431	orf, hypothetical protein	0	0	0	0	-2.61863	-2.02835	-1.78453	-1.31501	2.20149	2.7081	2.10922	1.43209	0.45205	0.556207	0.0578989	0.999802	0.998694	0	0.211316	0.396717	0.316073	0.0837177	0.999352		+
E100001694	-	ECs2432	orf, hypothetical protein	0	0	0	0	-0.63733	-0.804483	-0.906562	-0.938464	0.174134	0.498597	0.607325	0.912274	0.969499	1.09034	0.49915	0.999802	0.998694	1.79533e-06	0.175598	0.88024	0.49276	0.931293	0.999352									+
E100001695	-	ECs2433	putative phosphatase	0	0	0	0	-1.07117	-0.988115	-1.01565	-0.904081	1.53934	1.76755	1.06654	0.0885095	-0.163519	-0.0552281	0.930186	0.999802	0.998694	1.79533e-06	0.708474	0.446182	0.225726	0.837648	0.999352
E100001696	-	ECs2434	orf, hypothetical protein	0	0	0	0	-0.435858	-0.475043	-0.556542	-0.690591	0.281656	0.0674217	0.182142	0.327822	0.275971	0.411244	0.929575	0.999802	0.998694	8.28729e-06	0.403024	0.872722	0.801776	0.935586	0.999352
E100001697	-	ECs2435	part of a kinase	0	0	0	0	1.48824	0.983441	0.44276	0.416798	-0.293186	-0.408255	-1.09369	-0.839515	-0.259455	-0.555683	0.206612	0.999802	0.998694	0.087847	0.847453	0.408712	0.835507	0.47189	0.999352
E100001698	-	ECs2436	orf, hypothetical protein	8.27621e-05	0	0	0	0.271948	0.171895	0.062964	-0.185884	-0.292496	-0.434744	-0.331466	0.0748236	0.0394043	-0.053018	0.831323	0.999802	0.998694	0.72914	0.703722	0.921409	0.487469	0.967518	0.999352
E100001699	-	ECs2437	orf, hypothetical protein	0	0	0	0	-0.0969258	-0.283432	-0.154331	-0.39985	-0.460939	-0.359025	-0.527473	0.451678	0.682041	1.4403	0.573493	0.999802	0.998694	0.837049	0.778865	0.848015	0.0112667	0.704759	0.999352
E100001700	katE	ECs2438	catalase; hydroperoxidase HPII(III)	2.25928e-05	0	0	0	-0.315257	-0.316427	-0.247433	0.0423943	0.127284	0.263246	0.0328373	0.243493	0.224596	0.340429	0.998099	0.999802	0.998694	0.757773	0.679892	0.732023	0.741056	0.980887	0.999352
E100001701	ydjC	ECs2439	orf, hypothetical protein	2.41352e-05	0	0	0	0.261678	0.402007	0.377051	0.316779	0.233126	-0.311542	-0.614735	-0.615667	-0.421004	-0.314519	0.788956	0.999802	0.998694	0.816006	0.133788	0.729612	0.998893	0.819814	0.999352
E100001702	celF	ECs2440	phospho-beta-glucosidase; cryptic	0.000244183	0	0	0	-0.476996	-0.318154	-0.267782	-0.163789	-0.0882219	0.118919	-0.174302	0.0733906	0.227197	-0.190804	0.705677	0.999802	0.998694	0.815607	0.579022	0.696319	0.740659	0.851001	0.999352
E100001703	celD	ECs2441	negative transcriptional regulator of cel operon	0	0	0	0	0.662477	0.695353	0.49754	0.396655	-0.627679	-0.803356	-1.08651	-0.173298	0.00213381	0.0787982	0.971298	0.999802	0.998694	0.00957723	0.745623	0.820102	0.178029	0.876032	0.999352
E100001704	celC	ECs2442	PEP-dependent phosphotransferase enzyme III for cellobiose, arbutin, and salicin	0.00728554	0	0	0	-0.155448	0.00438106	-0.0664326	-0.132658	0.0653746	0.125917	0.233375	0.0389839	0.0647457	-0.10011	0.462461	0.999802	0.998694	0.309494	0.824807	0.865733	0.667698	0.967144	0.999352
E100001705	celB	ECs2443	PEP-dependent phosphotransferase enzyme II for cellobiose, arbutin, and salicin	0	0	0	0	-0.560415	-0.573765	-0.66368	-0.765939	-0.0810215	0.397267	0.503979	0.566585	0.303768	0.448853	0.980604	0.999802	0.998694	0.00220372	0.0509288	0.885803	0.932533	0.562815	0.999352
E100001706	celA	ECs2444	PEP-dependent phosphotransferase enzyme IV for cellobiose, arbutin, and salicin	0.1267	0	0	0	-0.19391	-0.115916	-0.2059	-0.120531	-0.0940976	0.0796469	0.098688	0.214456	0.14697	0.121334	0.898378	0.999802	0.998694	0.944047	0.672026	0.990493	0.90337	0.94228	0.999352
E100001707	osmE	ECs2445	activator of ntrL gene	0	0	0	0	-1.57385	-1.27006	-1.49767	-1.00904	1.32489	1.24856	0.945566	1.45933	1.19221	1.13726	0.589042	0.999802	0.998694	1.79533e-06	0.900042	0.820102	0.593061	0.809669	0.999352		+					+	+		+
E100001708	nadE	ECs2446	NAD synthetase, prefers NH3 over glutamine	0	0	0	0	0.465555	0.545823	0.27646	0.62968	0.100371	-0.0235415	-0.380474	-0.392343	-0.211827	-0.3996	0.846268	0.999802	0.998694	0.0251795	0.696547	0.468591	0.987278	0.75971	0.999352
E100001709	-	ECs2447	putative excinuclease subunit	0	0	0	0	0.306133	-0.0935608	-0.0879727	-0.113443	-0.360231	-0.458247	-0.358117	-0.0842984	0.0587328	0.154993	0.0085842	0.999802	0.998694	0.169564	0.679892	0.867716	0.464482	0.744151	0.999352
E100001710	-	ECs2448	orf, hypothetical protein	0	0	0	0	-0.230726	-0.426196	-0.345328	-0.523547	0.566521	0.851104	0.312089	0.125676	0.312424	0.23255	0.492455	0.999802	0.998694	1.42857e-05	0.320676	0.196808	0.781524	0.75971	0.999352
E100001711	spy	ECs2449	periplasmic protein related to spheroblast formation	0	0	0	0	-1.02379	-0.735695	-0.909172	-0.949025	-0.11448	0.630779	1.03867	1.16861	0.757425	0.687192	0.393151	0.999802	0.998694	0.00593207	0.0242	0.548015	0.892231	0.490285	0.999352
E100001712	ydjS	ECs2450	orf, hypothetical protein	0	0	0	0	-1.56139	-1.85835	-1.48911	-1.86897	-0.804763	2.07053	1.8096	1.47724	1.27918	1.26532	0.653573	0.999802	0.998694	0.0250973	0	0.870878	0.799084	0.88423	0.999352
E100001713	-	ECs2451	orf, hypothetical protein	0	0	0	0	-1.5921	-2.17297	-1.70158	-1.74211	-0.524048	2.37274	1.93142	1.65928	1.22006	0.869749	0.221439	0.999802	0.998694	0.0103511	0	0.733499	0.847345	0.681223	0.999352
E100001714	-	ECs2452	putative aldehyde dehydrogenase	0	0	0	0	-2.03121	-2.31153	-2.08601	-2.60845	0.0363047	3.26796	2.45507	1.77631	1.35358	1.33217	0.713126	0.999802	0.998694	1.79533e-06	0	0.430075	0.5435	0.730853	0.999352										+
E100001715	-	ECs2453	orf, hypothetical protein	0	0	0	0	-1.60057	-1.77173	-1.60288	-1.72519	-0.13582	2.89016	2.16342	1.65727	0.923834	0.672123	0.831067	0.999802	0.998694	0.000722871	0	0.438129	0.64549	0.405249	0.999352				+
E100001716	argD	ECs2454	acetylornithine delta-aminotransferase	0	0	0	0	-2.67271	-3.35011	-2.80538	-3.12336	1.27812	3.84875	3.02275	2.2791	1.56912	1.16421	0.0757824	0.999802	0.998694	0	0	0.269529	0.359848	0.357605	0.999352				+					+	+
E100001717	xthA	ECs2455	exonuclease III	0.000392974	0	0	0	0.243937	0.132971	0.0872828	0.138622	0.272827	-0.146555	-0.63334	-0.2315	-0.0240361	0.0472061	0.808637	0.999802	0.998694	0.663407	0.188756	0.375969	0.497466	0.767365	0.999352
E100001718	ydjX	ECs2456	orf, hypothetical protein	8.61079e-06	0	0	0	-0.51738	0.647718	0.263352	0.530066	-0.445217	-0.356885	-0.409217	-0.208396	0.0854098	-0.220674	0.000202532	0.999802	0.998694	0.00348396	0.852347	0.967731	0.837725	0.701185	0.999352
E100001719	ydjY	ECs2457	orf, hypothetical protein	0	0	0	0	-0.821683	1.2121	0.634148	0.884875	-0.22653	-0.0454017	-0.239161	-0.340766	-0.342595	-0.304145	0	0.872574	0.998694	3.65408e-05	0.589032	0.812364	0.899224	0.996493	0.999352									-
E100001720	ydjZ	ECs2458	orf, hypothetical protein	0	0	0	0	-0.685355	0.978162	0.749185	0.700796	-0.221249	-0.332412	-0.309273	-0.296196	-0.105917	-0.265606	0	0.999802	0.998694	9.85011e-05	0.720258	0.980959	0.984653	0.730142	0.999352
E100001721	ynjA	ECs2459	orf, hypothetical protein	0	0	0	0	-0.126286	0.96324	0.62467	0.725756	-0.162037	-0.538393	-0.536399	-0.439623	-0.348142	-0.217093	7.5188e-06	0.999802	0.998694	0.000156122	0.145038	0.999329	0.892781	0.889627	0.999352
E100001722	-	ECs2460	orf, hypothetical protein	0	0	0	0	-0.129747	1.41415	0.954816	1.0878	-0.364801	-0.938593	-0.821381	-0.84834	-0.521277	-0.529383	0	0.999802	0.998694	0	0.0217367	0.88024	0.971358	0.456738	0.999352
E100001723	-	ECs2461	putative transport system permease protein	6.10726e-05	0	0	0	-0.544324	0.0774333	-0.208183	-0.26226	0.123766	0.0716975	0.3102	0.228074	0.34109	-0.0376913	0.0829638	0.999802	0.998694	0.355262	0.928349	0.862698	0.950519	0.926967	0.999352
E100001724	-	ECs2462	putative ATP-binding component of a transport system	0	0	0	0	0.233802	0.532182	0.475541	0.456468	-0.379093	-0.375723	-0.45601	-0.369644	-0.107388	-0.13244	0.0288804	0.999802	0.998694	1.79533e-06	0.987508	0.88024	0.858424	0.386452	0.999352
E100001725	-	ECs2463	putative thiosulfate sulfur transferase	0	0	0	0	-0.527037	2.94329	2.48701	2.32352	-0.61878	-1.7175	-1.64126	-1.57399	-0.839587	-1.09913	0	0.999802	0.998694	0	0.00478392	0.95372	0.954577	0.239311	0.999352									-
E100001726	-	ECs2464	putative cytochrome oxidase	0.000878143	0	0	0	-0.178758	0.00608362	0.000778787	-0.217137	0.164731	0.320525	0.255397	0.150635	0.131084	0.006191	0.520535	0.999802	0.998694	0.113033	0.619226	0.944554	0.891492	0.97947	0.999352
E100001727	-	ECs2465	orf, hypothetical protein	2.72645e-06	0	0	0	0.185667	0.0264619	0.0673563	0.0439443	0.411464	0.0556856	-0.312535	-0.268167	-0.343614	-0.35975	0.48337	0.999802	0.998694	0.0615487	0.104335	0.313295	0.947022	0.896201	0.999352
E100001728	-	ECs2466	orf, hypothetical protein	0	0	0	0	-0.621654	-0.508671	-0.459821	-0.555434	0.159102	0.230969	0.337946	0.267223	0.204203	0.306449	0.776742	0.999802	0.998694	0.00484893	0.843663	0.90393	0.933101	0.934982	0.999352
E100001729	gdhA	ECs2467	NADP-specific glutamate dehydrogenase	0	0	0	0	2.02716	2.48167	2.70785	3.32953	-0.565887	-1.81988	-1.77681	-2.02224	-1.80358	-1.59753	0.196309	0.999802	0.998694	0	0.00247561	0.977117	0.816213	0.830334	0.999352
E100001730	-	ECs2468	orf, hypothetical protein	0.00783104	0	0	0	0.0194846	-0.017187	0.280241	0.148971	-0.498703	-0.360923	-0.306327	-0.278083	-0.372437	-0.0170649	0.953598	0.999802	0.998694	0.0232513	0.720258	0.956939	0.97761	0.914552	0.999352
E100001731	topB	ECs2469	DNA topoisomerase III	0	0	0	0	0.668062	0.51952	0.656626	0.679612	0.258824	-0.35065	-0.491705	-0.788758	-0.5055	-0.401772	0.59672	0.999802	0.998694	0.0541944	0.0105653	0.847675	0.529461	0.513355	0.999352
E100001732	selD	ECs2470	selenophosphate synthase, H(2)Se added to acrylyl-tRNA	0	0	0	0	0.375593	0.378286	0.413809	0.616195	1.40598	0.0616045	-0.552674	-0.79883	-0.68008	-0.564194	0.995461	0.999802	0.998694	0.00173333	0	0.126025	0.685835	0.866842	0.999352
E100001733	ydjA	ECs2471	orf, hypothetical protein	0	0	0	0	0.307712	0.120121	0.3878	0.480622	1.25765	0.169282	-0.41337	-0.653085	-0.378727	-0.382587	0.454865	0.999802	0.998694	0.000574742	1.2931e-05	0.0961907	0.649602	0.540775	0.999352
E100001734	sppA	ECs2472	protease IV, a signal peptide peptidase	0	0	0	0	0.666877	0.617803	0.365216	0.741299	-0.474124	-0.740669	-0.630301	-0.388245	-0.114043	-0.371762	0.93998	0.999802	0.998694	0.00014959	0.492356	0.925786	0.776043	0.705063	0.999352
E100001735	ansA	ECs2474	cytoplasmic L-asparaginase I	0	0	0	0	0.714011	0.591321	0.402278	0.371676	-0.227316	-0.58995	-0.665925	-0.565981	-0.00326107	0.00861663	0.80401	0.999802	0.998694	0.0480568	0.306985	0.950506	0.916321	0.302873	0.999352
E100001736	ydjB	ECs2475	orf, hypothetical protein	0	0	0	0	0.864019	0.837136	0.725715	0.686324	0.253975	-0.738932	-1.05327	-0.685223	-0.478542	-0.409113	0.962499	0.999802	0.998694	0.0870605	0.000509009	0.59315	0.487469	0.733041	0.999352
E100001737	ydjE	ECs2476	putative transport protein	0.000329478	0	0	0	0.249892	0.0604826	0.0228647	-0.192056	0.0124982	-0.570046	-0.68182	-0.192886	-0.102023	0.182811	0.709455	0.999802	0.998694	0.587973	0.142481	0.935126	0.516075	0.933326	0.999352
E100001738	-	ECs2479	putative DEOR-type transcriptional regulator	0	0	0	0	-0.351921	-0.130298	-0.408261	-0.525753	0.134388	0.66837	0.725442	0.345421	-0.158858	-0.287396	0.27715	0.999802	0.998694	0.00136774	0.0166489	0.941671	0.329303	0.13676	0.999352
E100001739	-	ECs2480	orf, hypothetical protein	0	0	0	0	0.051987	1.04246	0.998488	0.728469	-0.953427	-0.647118	-0.0741299	-0.43453	-0.625337	-0.736455	4.375e-05	0.999802	0.998694	0	0.255731	0.126025	0.463254	0.73281	0.999352
E100001740	-	ECs2481	putative kinase	0	0	0	0	-0.0673372	1.19359	1.07428	0.868668	-1.57304	-0.729781	0.221066	-0.492741	-0.544494	-0.533398	5.26316e-05	0.999802	0.998694	0	0.0108474	0.0349737	0.168647	0.958315	0.999352
E100001741	-	ECs2482	putative aldolase	0	0	0	0	-0.0505251	1.10499	1.01544	0.774657	-1.40819	-0.598674	0.277413	-0.2381	-0.568523	-0.585358	4.05405e-05	0.999802	0.998694	0	0.00579152	0.0265937	0.30554	0.543956	0.999352
E100001742	ydjJ	ECs2483	putative oxidoreductase	0	0	0	0	-0.556557	0.377706	0.190146	0.0889167	-0.241465	0.367642	0.596166	-0.0160663	-0.277127	-0.30172	0.000288	0.999802	0.998694	0.241847	0.0463647	0.787897	0.208144	0.675646	0.999352
E100001743	-	ECs2484	putative transport protein	0.000254245	0	0	0	-0.315544	0.0426825	-0.167721	-0.215938	0.287138	0.169387	0.0471338	0.0373571	-0.0427545	-0.0274655	0.123161	0.999802	0.998694	0.0517352	0.737966	0.888314	0.990582	0.917747	0.999352
E100001744	-	ECs2485	putative oxidoreductase	0	0	0	0	0.564015	0.734	0.986538	0.766669	0.0388562	0.113895	0.0392449	-0.699648	-0.862488	-1.01534	0.762216	0.999802	0.998694	0.0448607	0.88504	0.95534	0.263467	0.875582	0.999352
E100001745	-	ECs2486	orf, hypothetical protein	0	0	0	0	-0.496874	-1.57777	-1.22175	-1.05335	1.94696	1.3797	0.860735	0.790711	0.665431	0.648312	7.5188e-06	0.999802	0.998694	0	0.0247967	0.184888	0.923478	0.844451	0.999352
E100001746	yeaA	ECs2487	orf, hypothetical protein	0	0	0	0	-0.430735	-1.4078	-1.07275	-1.05806	2.01978	1.41988	0.959683	0.532302	0.474278	0.377925	1.42857e-05	0.999802	0.998694	0	0.0119716	0.233098	0.296799	0.931795	0.999352
E100001747	gapA	ECs2488	glyceraldehyde-3-phosphate dehydrogenase A	0	0	0	0	-0.124188	-0.0659207	0.0388503	0.160658	0.866916	0.392661	0.00809201	-0.0308855	-0.269498	-0.245975	0.823685	0.999802	0.998694	1.3089e-05	0.00560414	0.126025	0.940781	0.426366	0.999352									-	-
E100001748	yeaD	ECs2489	orf, hypothetical protein	0	0	0	0	0.105191	1.28486	1.26079	1.43371	0.0710504	-0.376756	-0.911965	-0.744733	-0.501203	-0.470657	5.94595e-05	0.999802	0.998694	8.28729e-06	0.181142	0.335772	0.847415	0.730142	0.999352									-
E100001749	-	ECs2490	putative an aldehyde reductase	0	0	0	0	-0.488045	-0.529042	-0.368466	-0.43935	-0.133128	-0.010734	0.113831	0.772513	0.867259	0.926831	0.929575	0.999802	0.998694	0.159893	0.669402	0.865569	0.0443462	0.877096	0.999352
E100001750	yeaF	ECs2491	orf, hypothetical protein	0	0	0	0	1.95981	2.32129	1.93817	1.53199	0.774988	-1.07492	-1.72229	-1.63637	-1.43611	-1.14139	0.357426	0.999802	0.998694	0.0398648	4.56621e-06	0.366471	0.945868	0.843236	0.999352									-
E100001751	yeaG	ECs2492	orf, hypothetical protein	0	0	0	0	-3.03274	-2.45309	-2.47786	-1.49053	-0.0895692	2.59333	3.04642	2.47589	1.8713	1.84436	0.183227	0.999802	0.720217	0.0020058	0	0.697012	0.56031	0.496099	0.999352		+				+		+	+	+
E100001752	yeaH	ECs2493	orf, hypothetical protein	0	0	0	0	-2.54835	-2.27582	-2.41069	-1.74466	-1.12304	3.1322	3.38652	2.32187	1.63123	1.18704	0.703368	0.999802	0.998694	0.196675	0	0.873359	0.199755	0.452092	0.999352		+				+				+
E100001753	yeaI	ECs2494	orf, hypothetical protein	0	0	0	0	-0.79898	-0.370081	-0.328861	-0.470257	-0.161624	0.340485	0.598862	0.640607	0.460436	0.255136	0.0829638	0.999802	0.998694	0.262711	0.0956845	0.722699	0.962736	0.795286	0.999352		+
E100001754	'yeaJ	ECs2495	orf, hypothetical protein	9.42211e-07	0	0	0	-0.398729	-0.461229	-0.478111	-0.858507	-0.283208	0.069671	0.417484	0.421245	0.39565	0.341222	0.915858	0.999802	0.998694	0.0466347	0.296793	0.613437	0.996563	0.978287	0.999352
E100001755	yeaK	ECs2496	orf, hypothetical protein	0	0	0	0	0.404918	0.587033	0.521715	0.647485	0.360051	-0.393308	-0.6022	-0.726974	-0.379648	-0.429305	0.510125	0.999802	0.998694	0.223121	0.00324332	0.753001	0.859136	0.439036	0.999352
E100001757	yeaL	ECs2498	orf, hypothetical protein	0.0003459	0	0	0	0.0842174	0.363696	0.26655	0.302177	0.353245	0.0100251	-0.293994	-0.239198	-0.307408	-0.350774	0.188189	0.999802	0.998694	0.843146	0.185436	0.557286	0.943356	0.921652	0.999352
E100001758	yeaM	ECs2499	putative ARAC-type regulatory protein	0.00031844	0	0	0	-0.198779	-0.237507	-0.209664	-0.365519	0.173536	0.313697	0.133784	-0.0404906	0.0790956	-0.0144787	0.928051	0.999802	0.998694	0.00666587	0.583472	0.74635	0.735431	0.820078	0.999352
E100001759	yeaN	ECs2500	putative amino acid/amine transport protein	9.42211e-07	0	0	0	-0.231634	-0.4305	-0.155752	-0.395731	1.15112	0.657445	0.329111	0.0768589	-0.163514	-0.169049	0.633129	0.999802	0.998694	3.22581e-06	0.161275	0.678599	0.757844	0.756855	0.999352
E100001760	yeaO	ECs2501	orf, hypothetical protein	0	0	0	0	-0.626538	-0.288637	-0.349308	-0.199694	0.821484	0.449128	0.220333	0.154119	-0.0174949	-0.16529	0.158364	0.999802	0.998694	0.000111932	0.203574	0.758203	0.938158	0.794159	0.999352
E100001761	yoaF	ECs2502	orf, hypothetical protein	0	0	0	0	-0.430444	-0.269014	-0.316288	-0.182585	0.278654	0.280332	0.54185	0.207631	-0.157924	0.0674322	0.548623	0.999802	0.998694	0.0360598	0.995583	0.621007	0.471597	0.384155	0.999352
E100001762		ECs2503	orf, hypothetical protein	0	0	0	0	0.969965	0.899781	0.765777	0.396257	-0.300116	-0.634045	-0.571589	-0.630517	-0.209186	-0.441729	0.914535	0.999802	0.998694	0.0274984	0.377514	0.956939	0.956025	0.499384	0.999352
E100001763	yeaQ	ECs2504	orf, hypothetical protein	0	0	0	0	-1.3614	-1.46452	-1.51943	-1.1204	0.0949427	0.922741	0.846346	1.32148	1.49377	1.67532	0.930186	0.999802	0.998694	0.0281491	0.188592	0.970753	0.739844	0.917747	0.999352	+	+
E100001764	yoaG	ECs2505	orf, hypothetical protein	0.00171804	0	0	0	-0.100512	-0.519484	-0.429064	-0.538911	0.293484	0.215184	0.049662	0.169116	0.205489	0.027217	0.0845743	0.999802	0.998694	0.00240579	0.842801	0.857498	0.890342	0.967151	0.999352
E100001765	yeaR	ECs2506	orf, hypothetical protein	0	0	0	0	0.4734	0.317975	0.016307	-0.177063	0.237312	-0.0553992	-0.259791	-0.322544	-0.260805	-0.313386	0.657657	0.999802	0.998694	0.109965	0.336056	0.797891	0.942385	0.937357	0.999352								+
E100001766	yeaS	ECs2507	orf, hypothetical protein	0.0690292	0	0	0	0.0152252	-0.179634	-0.198359	-0.260334	-0.263912	-0.144897	-0.0957428	-0.0673584	-0.136657	0.0991475	0.393772	0.999802	0.998694	0.987823	0.667328	0.951433	0.966766	0.914156	0.999352
E100001767	yeaT	ECs2508	putative transcriptional regulator LYSR-type	0	0	0	0	-0.488537	-0.686627	-0.657914	-0.689129	0.725824	0.474464	0.136165	0.231145	0.0639651	0.10747	0.423667	0.999802	0.998694	0	0.342872	0.468591	0.892781	0.761639	0.999352				+						+
E100001768	yeaU	ECs2509	putative tartrate dehydrogenase	3.25839e-07	0	0	0	0.325386	0.450846	0.675799	0.66352	0.600694	-0.317225	-1.00168	-0.871046	-0.407442	-0.205398	0.831259	0.999802	0.999935	0.873274	0.0151359	0.271376	0.903004	0.496246	0.999352
E100001769	yeaV	ECs2510	putative transport protein	0	0	0	0	-0.482619	-0.883783	-0.393819	-0.968552	1.09614	0.949424	0.447426	0.269829	-0.0202164	-0.000899022	0.10713	0.999802	0.782607	0	0.687085	0.325115	0.817593	0.62031	0.999352
E100001770	yeaW	ECs2511	orf, hypothetical protein	0	0	0	0	-0.0278507	-1.04098	-1.0175	-1.1043	-0.139289	1.32302	0.977021	0.216489	0.206052	0.0807701	0.000753378	0.999802	0.998694	0.00322297	0.000122581	0.677537	0.173943	0.989456	0.999352
E100001771	yeaX	ECs2512	putative diogenase beta subunit	6.62574e-05	0	0	0	0.33166	-0.392828	-0.198236	-0.337221	-0.3522	0.739366	0.408501	0.023656	-0.143463	-0.241654	0.00880412	0.999802	0.998694	0.967825	0.00172158	0.679913	0.586954	0.849355	0.999352
E100001772	rnd	ECs2513	RNase D, processes tRNA precursor	0	0	0	0	0.413066	0.251151	0.446341	0.2673	-0.655626	0.0942894	0.0856881	-0.301672	-0.392988	-0.369291	0.521616	0.999802	0.998694	2.0202e-05	0.0013469	0.993325	0.337235	0.877096	0.999352
E100001773	fadD	ECs2514	acyl-CoA synthetase, long-chain-fatty-acid--CoA ligase	0	0	0	0	-0.951423	-1.09771	-1.43548	-1.37899	-0.318832	1.11802	0.948878	0.70013	1.15306	0.993511	0.836707	0.999802	0.998694	0.00774664	0.00122243	0.902855	0.829578	0.585136	0.999352				+						+
E100001774	-	ECs2515	putative outer membrane protein	3.25839e-07	0	0	0	-0.113846	-0.196643	-0.327601	-0.583655	-0.321922	0.150499	0.171822	0.32664	0.708956	0.646751	0.832945	0.999802	0.998694	0.26675	0.065433	0.982691	0.808303	0.386452	0.999352
E100001775	yeaZ	ECs2516	orf, hypothetical protein	0	0	0	0	1.48583	1.19104	0.721573	0.487964	0.224905	-0.893768	-1.08145	-1.09028	-0.78769	-0.760529	0.496009	0.999802	0.998694	0.49161	0.00478392	0.88024	0.994803	0.727124	0.999352
E100001776	-	ECs2517	putative enzyme	0	0	0	0	0.416408	0.305548	0.441414	0.217119	-0.1706	-0.268242	-0.53136	-0.336029	-0.186416	0.0252947	0.754088	0.999802	0.998694	0.0940058	0.760312	0.640499	0.743912	0.80469	0.999352
E100001777	-	ECs2518	orf, hypothetical protein	0	0	0	0	0.780486	1.35037	0.795819	0.974819	-0.177021	-0.9189	-0.957085	-0.692433	-0.455876	-0.523478	0.0558646	0.999802	0.998694	0.000821429	0.0478266	0.977554	0.775161	0.782788	0.999352
E100001778	-	ECs2519	orf, hypothetical protein	0	0	0	0	-1.52289	-1.23032	-1.29153	-1.2935	-0.360176	0.755189	1.7309	1.618	1.17541	0.862335	0.506489	0.999802	0.999935	0.00853935	0.00409342	0.076913	0.919834	0.534873	0.999352										+
E100001779	-	ECs2520	orf, hypothetical protein	0.124596	0	0	0	0.103477	0.250298	-0.0406052	0.08459	-0.357233	-0.472274	0.137835	0.0457382	0.225918	0.0938821	0.784488	0.999802	0.998694	0.194357	0.810807	0.339876	0.934034	0.848265	0.999352
E100001780	pabB	ECs2521	p-aminobenzoate synthetase, component I	3.5291e-05	0	0	0	0.301571	0.334998	0.0685191	0.0374209	-0.515467	-0.0961776	-0.60139	-0.231738	0.0339116	0.0453917	0.959542	0.999802	0.998694	0.068334	0.22646	0.400709	0.586954	0.705064	0.999352
E100001781	yeaB	ECs2522	orf, hypothetical protein	0.0127693	0	0	0	-0.00579285	-0.218129	-0.107111	-0.136989	-0.00369791	0.32325	0.325284	0.122139	-0.10581	-0.168844	0.277244	0.999802	0.998694	0.524501	0.142469	0.999329	0.666181	0.574164	0.999352
E100001782	sdaA	ECs2523	L-serine deaminase	0.382995	0	0	0	-0.0466418	-0.00177774	0.109598	-0.270073	0.0376392	0.273057	0.265766	-0.152799	0.0491082	0.0551253	0.943484	0.999802	0.998694	0.317356	0.533933	0.997293	0.513275	0.791817	0.999352
E100001783	-	ECs2524	orf, hypothetical protein	0	0	0	0	-0.712768	-0.941783	-0.887867	-0.773414	-0.463282	0.433175	0.82187	0.827097	0.440509	0.679759	0.40687	0.999802	0.998694	0.225546	0.00139341	0.449033	0.994803	0.423957	0.999352
E100001784	yoaE	ECs2525	putative transport protein	1.55328e-06	0	0	0	0.369622	0.177541	0.19523	0.148893	-0.365163	-0.485354	-0.409525	0.113972	-0.36271	-0.12454	0.545439	0.999802	0.998694	0.042013	0.725075	0.937343	0.25083	0.289706	0.999352
E100001785	manX	ECs2527	PTS enzyme IIAB, mannose-specific	0	0	0	0	0.503871	1.37087	1.66469	1.73039	0.883698	-1.22417	-0.763136	-0.748258	-0.581082	-0.439074	0.000811688	0.999802	0.998694	0.00402345	0	0.436009	0.98719	0.83349	0.999352									-
E100001786	manY	ECs2528	PTS enzyme IIC, mannose-specific	0	0	0	0	0.449054	1.44294	2.00624	1.83982	0.893418	-1.37374	-1.09685	-0.706666	-0.664314	-0.68074	0.000332031	0.999802	0.998694	0.00204185	0	0.745003	0.56031	0.965693	0.999352									-
E100001787	manZ	ECs2529	PTS enzyme IID, mannose-specific	0	0	0	0	0.399638	1.07295	1.45713	1.54872	1.49524	-1.15225	-0.645675	-0.590038	-0.623157	-0.342678	0.0116837	0.999802	0.998694	0.881037	0	0.423522	0.958195	0.974239	0.999352									-
E100001788	-	ECs2530	orf, hypothetical protein	5.80215e-06	0	0	0	-0.00865915	0.684204	0.73846	0.598773	0.386648	-0.315836	-0.727196	-0.514353	-0.426992	-0.347951	0.0121398	0.999802	0.998694	0.531712	0.0457899	0.574358	0.809829	0.930051	0.999352
E100001789	-	ECs2531	orf, hypothetical protein	0	0	0	0	1.36052	0.85388	0.465881	0.624343	-0.515802	-1.01288	-0.906491	-0.758744	-0.498225	-0.454641	0.190314	0.999802	0.998694	0.00554799	0.299626	0.947684	0.907727	0.807337	0.999352
E100001790	yebH	ECs2532	putative enzyme	9.42211e-07	0	0	0	0.529673	0.0745622	-0.0501726	-0.15798	-0.380146	-0.137989	-0.450282	-0.139008	0.408335	-0.233144	0.0980588	0.999802	0.998694	0.486892	0.525388	0.687182	0.666181	0.322843	0.999352
E100001791	cspC	ECs2533	cold shock protein	0.222717	0	0	0	0.0722832	0.186012	-0.444732	0.588273	0.197672	0.0764438	0.31884	0.881964	0.648215	0.689679	0.933935	0.999802	0.998694	0.5738	0.896317	0.921021	0.738775	0.904443	0.999352
E100001792	-	ECs2534	orf, hypothetical protein	0.00920146	0	0	0	0.0384372	0.161837	-0.570993	0.285327	-0.454854	0.248225	0.372359	0.98137	0.90685	0.957658	0.918691	0.999802	0.998694	0.206649	0.299456	0.95372	0.660821	0.967151	0.999352
E100001793	-	ECs2535	orf, hypothetical protein	0	0	0	0	0.71283	0.434599	0.0910257	0.535202	-0.383255	-1.03674	-0.580526	-0.389127	-0.0488448	-0.12694	0.514511	0.999802	0.998694	0.00734711	0.0850466	0.557466	0.850317	0.650849	0.999352
E100001794	-	ECs2536	orf, hypothetical protein	0.152855	0	0	0	0.0903648	0.0324371	0.0329069	-0.102721	0.191171	0.355566	-0.289242	0.103457	-0.13718	0.0626058	0.913541	0.999802	0.998694	0.258681	0.622309	0.114407	0.46519	0.675646	0.999352
E100001795	-	ECs2537	putative regulator	0	0	0	0	-0.238571	-0.13023	-0.300024	-0.304805	0.776446	0.528988	-0.0241806	0.130554	0.0167196	0.0157953	0.657278	0.999802	0.999935	0	0.232694	0.0397656	0.739844	0.809124	0.999352
E100001796	-	ECs2538	putative transport protein	0.187571	0	0	0	0.0849263	0.0512624	0.0497489	-0.265543	0.145374	-0.0654466	-0.125377	-0.0283619	0.0780651	0.0320217	0.938744	0.999802	0.998694	0.0547005	0.415109	0.941567	0.884468	0.862412	0.999352
E100001797	htpX	ECs2539	heat shock protein, integral membrane protein	0	0	0	0	1.12186	0.869266	0.455903	0.373441	0.318922	-0.911458	-0.831013	-0.614484	-0.217915	-0.0575001	0.663097	0.999802	0.998694	0.911096	0.00767687	0.956939	0.867464	0.675646	0.999352
E100001798	prc	ECs2540	carboxy-terminal protease for penicillin-binding protein 3	0	0	0	0	1.23235	0.944744	0.918628	0.830728	-0.560864	-0.953042	-0.827979	-0.770696	-0.421352	-0.261784	0.261492	0.999802	0.998694	1.79533e-06	0.18557	0.885803	0.947081	0.496246	0.999352
E100001799		ECs2541	orf, hypothetical protein	0	0	0	0	1.58872	1.29377	1.15884	1.03329	-0.890691	-0.979397	-0.654209	-0.712585	-0.445526	-0.626208	0.245213	0.999802	0.998694	0	0.812321	0.59315	0.947081	0.639445	0.999352
E100001800	-	ECs2542	orf, hypothetical protein	0	0	0	0	0.689791	0.114724	-0.0103871	0.17775	-0.147492	-0.208144	-0.0187555	-0.146031	0.181504	0.0609635	0.00508314	0.999802	0.998694	0.18085	0.859976	0.798584	0.861547	0.489937	0.999352
E100001801	-	ECs2543	orf, hypothetical protein	0.067245	0	0	0	0.10342	0.0347747	-0.128167	-0.277916	-0.215777	-0.287422	0.0534775	0.122332	0.110723	-0.0347333	0.898094	0.999802	0.998694	0.839246	0.852818	0.587256	0.939125	0.988425	0.999352
E100001802	-	ECs2544	orf, hypothetical protein	0	0	0	0	0.546858	0.536338	0.894073	0.674872	0.0751528	0.150965	-0.232733	-0.357296	-0.611676	-0.289424	0.9882	0.999802	0.998694	0.0539017	0.863597	0.596098	0.897739	0.733721	0.999352
E100001803	yebU	ECs2545	putative nucleolar proteins	0	0	0	0	0.39813	0.364564	0.177983	0.099334	-0.305203	-0.373143	-0.44595	-0.284408	-0.149853	-0.344911	0.954138	0.999802	0.998694	0.133055	0.859566	0.944554	0.837725	0.860791	0.999352
E100001804	-	ECs2546	orf, hypothetical protein	0	0	0	0	-2.40592	-2.65802	-2.80849	-2.01484	0.600684	2.0735	2.46185	2.4494	2.0117	1.85691	0.544017	0.999802	0.581074	0	0.00013522	0.623715	0.990582	0.503256	0.999352		+
E100001805	-	ECs2547	orf, hypothetical protein	0	0	0	0	-1.43121	-1.52089	-1.55296	-1.29791	0.127033	0.829933	1.08118	1.14834	1.48797	1.22733	0.902802	0.999802	0.998694	0.000146968	0.0827293	0.830927	0.956782	0.67839	0.999352
E100001806	pphA	ECs2548	protein phosphatase 1 modulates phosphoproteins, signals protein misfolding	0	0	0	0	-0.450391	-0.370245	-0.377832	-0.535828	0.0456961	0.445484	0.589297	0.530427	0.139212	0.222643	0.853943	0.999802	0.998694	0.0174552	0.14839	0.863759	0.943356	0.39605	0.999352
E100001807	-	ECs2549	orf, hypothetical protein	0	0	0	0	0.803969	0.690894	0.501022	0.495523	-0.308699	-0.582456	-0.255084	-0.441755	-0.0754303	-0.382393	0.78447	0.999802	0.999935	0.00207338	0.377514	0.587256	0.794499	0.464706	0.999352
E100001808	-	ECs2550	putative resistance protein	0	0	0	0	0.927377	0.743034	0.682382	0.681283	-0.269284	-0.52315	-0.441464	-0.44184	-0.341367	-0.453304	0.565274	0.999802	0.999935	0.000268571	0.40901	0.93363	0.999068	0.891837	0.999352
E100001809	-	ECs2551	orf, hypothetical protein	0	0	0	0	0.521401	-0.11295	-0.248909	-0.182915	0.961732	0.334574	0.493155	-0.260595	-0.358166	-0.454162	0.00316285	0.999802	0.998694	1.08108e-05	0.0225082	0.853115	0.0481379	0.893759	0.999352
E100001810	holE	ECs2552	DNA polymerase III, theta subunit	3.25839e-07	0	0	0	0.634575	0.405401	0.524418	0.330596	-0.0921776	0.0202828	-0.0832188	-0.0753792	-0.0316738	-0.0226978	0.487117	0.999802	0.998694	0.138011	0.774939	0.923049	0.994372	0.961664	0.999352
E100001811	-	ECs2553	orf, hypothetical protein	2.44723e-06	0	0	0	0.255916	0.154663	0.176966	0.076058	0.159642	0.108245	-0.0405716	-0.233159	-0.272925	-0.16758	0.653573	0.999802	0.998694	0.647824	0.830476	0.758203	0.617485	0.937811	0.999352
E100001812	-	ECs2554	orf, hypothetical protein	0	0	0	0	0.474455	0.317088	0.172589	0.441301	0.904656	-0.340577	-0.498843	-0.390413	-0.38459	-0.275706	0.65546	0.999802	0.998694	0.0755055	2.41935e-05	0.857498	0.895373	0.994007	0.999352
E100001813	ptrB	ECs2555	protease II	0	0	0	0	-0.727661	-0.726059	-0.748593	-0.489389	-0.20289	0.866461	0.766684	0.649426	0.364797	0.431484	0.997162	0.999802	0.998694	0.239621	0.000129747	0.905905	0.873045	0.560318	0.999352
E100001814	yebE	ECs2556	orf, hypothetical protein	0.043304	0	0	0	0.435513	0.227297	0.303192	0.330404	-0.234629	0.232699	0.0434431	-0.179653	-0.189924	-0.249731	0.79401	0.999802	0.998694	0.259113	0.435759	0.916788	0.884579	0.994054	0.999352
E100001815	yebF	ECs2557	orf, hypothetical protein	0	0	0	0	-0.291557	-0.516458	-0.421567	-0.289522	-0.201748	0.84242	0.66651	0.651111	0.0966275	0.180674	0.418655	0.999802	0.998694	0.754572	0.000303797	0.827785	0.98386	0.207226	0.999352						+
E100001816	yebG	ECs2558	orf, hypothetical protein	0.0007224	0	0	0	0.357455	0.426204	0.157514	0.290627	-0.141924	-0.305755	-0.136525	0.030789	-0.0205201	0.0236099	0.910326	0.999802	0.998694	0.147691	0.678871	0.865682	0.847978	0.957189	0.999352
E100001817	purT	ECs2559	phosphoribosylglycinamide formyltransferase 2	0	0	0	0	1.11647	1.16044	0.981371	0.839207	-0.821714	-1.0988	-1.12639	-0.511709	-0.676332	-0.409475	0.957145	0.999802	0.998694	2.0202e-05	0.56644	0.986806	0.431892	0.877096	0.999352									-
E100001818	eda	ECs2560	2-keto-3-deoxygluconate 6-phosphate aldolase and 2-keto-4-hydroxyglutarate aldolase	0	0	0	0	0.913693	1.67881	1.32096	1.55849	0.0509938	-1.09118	-1.09302	-0.995521	-1.07076	-0.914666	0.0328668	0.999802	0.998694	0.000349177	0.0111693	0.999329	0.944857	0.953985	0.999352
E100001819	edd	ECs2561	6-phosphogluconate dehydratase	0	0	0	0	0.186409	0.829264	0.665861	0.53832	-0.379771	-0.691963	-0.852614	-0.783089	-0.687848	-0.316636	0.00780597	0.999802	0.998694	0.00127533	0.350719	0.865682	0.941602	0.910685	0.999352									-
E100001820	zwf	ECs2562	glucose-6-phosphate dehydrogenase	0	0	0	0	0.603383	0.956088	0.937629	0.901005	-0.455122	-0.849205	-0.404036	-0.444857	0.0972016	-0.262338	0.119588	0.999802	0.998694	1.79533e-06	0.168219	0.359828	0.961786	0.211977	0.999352
E100001821	yebK	ECs2563	orf, hypothetical protein	0	0	0	0	0.316517	0.216837	0.335087	0.274915	0.191663	-0.264463	-0.434673	-0.460663	-0.063182	-0.193725	0.682352	0.999802	0.998694	0.664328	0.0168808	0.711027	0.963457	0.183807	0.999352		-
E100001822	pykA	ECs2564	pyruvate kinase II, glucose stimulated	0	0	0	0	-0.180003	1.37412	1.33329	1.18174	-0.219946	-0.499426	-0.270692	-0.163366	-0.448341	-0.509264	0	0.999802	0.998694	0	0.194736	0.612365	0.847978	0.435615	0.999352
E100001823	msbB	ECs2565	suppressor of htrB, heat shock protein	5.60142e-06	0	0	0	0.157048	0.0800037	0.0919726	-0.10168	0.190709	-0.066483	-0.197085	-0.31703	-0.190591	-0.198636	0.75321	0.999802	0.998694	0.0696804	0.15781	0.792983	0.786401	0.751556	0.999352
E100001824	yebA	ECs2566	orf, hypothetical protein	0	0	0	0	0.380649	0.669035	0.347803	0.384607	-0.197177	-0.63977	-0.450774	-0.268376	-0.235074	-0.18651	0.232285	0.999802	0.998694	0.020172	0.115124	0.809663	0.793176	0.967151	0.999352
E100001825	yebL	ECs2567	putative adhesin	8.69896e-05	0	0	0	0.113662	1.58211	0.645173	1.26554	0.975286	-0.30133	-0.470558	-0.62632	-0.927588	-1.16808	0.0124633	0.999802	0.998694	0.689425	0.0808931	0.948255	0.944857	0.872247	0.999352
E100001826	yebM	ECs2568	putative ATP-binding component of a transport system	0.0501298	0	0	0	-0.142673	0.592314	0.184024	0.336925	-0.099788	-0.170143	-0.349661	-0.0796729	-0.250021	-0.190217	0.0215113	0.999802	0.998694	0.247681	0.894681	0.884832	0.793176	0.872247	0.999352
E100001827	yebI	ECs2569	orf, hypothetical protein	0.00202327	0	0	0	0.240985	0.610545	0.39857	0.396553	-0.00587574	-0.20431	-0.146325	-0.15031	-0.126202	-0.0732156	0.147025	0.999802	0.999935	0.149066	0.577149	0.95372	0.996529	0.978287	0.999352
E100001828	ruvB	ECs2570	Holliday junction helicase subunit A; branch migration; repair	9.42211e-07	0	0	0	0.309003	0.280704	0.213915	0.214477	0.538141	-0.0557846	-0.285348	-0.30496	-0.396903	-0.180398	0.953598	0.999802	0.999935	0.150107	0.0149443	0.687775	0.978934	0.885995	0.999352
E100001829	ruvA	ECs2571	Holliday junction helicase subunit B; branch migration; repair	0	0	0	0	0.581578	0.540515	0.488464	0.513768	0.555765	-0.31552	-0.436368	-0.57592	-0.446597	-0.471317	0.938504	0.999802	0.998694	0.886693	0.00230233	0.891282	0.858424	0.861713	0.999352
E100001830	yebB	ECs2572	orf, hypothetical protein	0	0	0	0	-0.419257	-0.322125	-0.362485	-0.524407	-0.0855197	0.428026	0.630694	0.235619	-0.0105822	-0.0213393	0.817255	0.999802	0.998694	0.0844671	0.0677131	0.796652	0.463254	0.660719	0.999352
E100001831	ruvC	ECs2573	Holliday junction nuclease; resolution of structures; repair	0	0	0	0	0.492538	0.3732	0.285877	0.306989	-0.353573	-0.10333	-0.131175	-0.0877686	0.0447162	-0.168643	0.719897	0.999802	0.998694	0.00398564	0.35605	0.975425	0.954446	0.830334	0.999352
E100001832	yebC	ECs2574	orf, hypothetical protein	0	0	0	0	1.36694	1.52084	1.52921	1.43109	-0.329384	-1.44172	-0.998012	-0.74896	-0.508601	-0.656894	0.632916	0.999802	0.998694	0	6.69014e-05	0.328245	0.666181	0.651005	0.999352
E100001833	ntpA	ECs2575	dATP pyrophosphohydrolase	0	0	0	0	1.16177	1.20885	1.2423	0.996446	-0.448296	-1.15043	-0.771958	-0.83203	-0.561565	-0.454789	0.879933	0.999802	0.998694	0	0.000229282	0.166614	0.907727	0.386452	0.999352
E100001834	aspS	ECs2576	aspartate tRNA synthetase	0	0	0	0	0.959937	1.0701	0.978791	0.985859	-0.152949	-0.858613	-0.550634	-0.556793	-0.189312	-0.34571	0.802132	0.999802	0.999935	4.5509e-05	0.0164667	0.638898	0.994803	0.489937	0.999352
E100001835	yecD	ECs2577	orf, hypothetical protein	0	0	0	0	0.216259	0.316773	0.265717	0.597638	-0.109493	-0.587976	-0.34886	-0.454151	-0.318311	0.0146079	0.70792	0.999802	0.998694	0.000207921	0.0182759	0.573518	0.847349	0.768983	0.999352
E100001836	yecE	ECs2578	orf, hypothetical protein	0	0	0	0	0.264079	0.251394	0.347476	0.349578	-0.332019	-0.5938	-0.406306	-0.434639	-0.150473	-0.18184	0.973076	0.999802	0.999935	4.82921e-05	0.153786	0.632677	0.958576	0.341655	0.999352
E100001837	yecN	ECs2579	orf, hypothetical protein	3.25839e-07	0	0	0	-0.107704	-0.322799	-0.410212	-0.269817	0.293584	0.214081	0.217769	0.477876	0.385697	0.359246	0.217703	0.999802	0.998694	0.00228754	0.751842	0.998512	0.506059	0.860791	0.999352
E100001838	yecO	ECs2580	orf, hypothetical protein	0	0	0	0	0.510773	0.117703	-0.0397675	-0.0887071	-0.0712396	-0.280409	-0.021067	0.113356	0.0433463	0.131642	0.0390769	0.999802	0.998694	0.948614	0.437825	0.624992	0.837725	0.916937	0.999352
E100001839	yecP	ECs2581	putative enzyme	0	0	0	0	0.580412	0.320019	0.278681	0.214884	-0.338905	-0.48898	-0.438121	-0.246057	-0.0254378	0.0371813	0.228944	0.999802	0.998694	0.0135864	0.607225	0.951482	0.739844	0.655047	0.999352
E100001840	bisZ	ECs2582	biotin sulfoxide reductase 2	0	0	0	0	-0.595103	-0.705916	-0.563084	-0.50615	0.0599775	0.377517	0.490502	0.431142	0.318564	0.443117	0.63952	0.999802	0.998694	0.00149018	0.10749	0.848319	0.914801	0.807337	0.999352
E100001841	yecK	ECs2583	putative cytochrome C-type protein	0	0	0	0	-0.41991	-0.472194	-0.558884	-0.448605	0.29867	0.0250423	-0.0427495	0.250468	-0.122424	0.32709	0.892851	0.999802	0.998694	0.000244681	0.228989	0.928544	0.48373	0.293817	0.999352
E100001842		ECs2584	copper homeostasis protein	0.00053525	0	0	0	0.0802356	0.316477	0.230056	0.180832	0.076618	-0.386948	-0.639031	-0.272106	-0.012226	0.0780443	0.380723	0.999802	0.998694	0.703438	0.0934129	0.695999	0.483894	0.629222	0.999352
E100001843	yecM	ECs2585	orf, hypothetical protein	0	0	0	0	0.644965	0.583322	0.571079	0.609568	0.0374513	-0.584742	-0.543296	-0.669272	-0.360925	-0.136673	0.883226	0.999802	0.998694	0.00869702	0.00895098	0.956939	0.842814	0.463683	0.999352
E100001844	argS	ECs2586	arginine tRNA synthetase	0	0	0	0	1.5361	1.87648	1.40084	1.42425	-0.35791	-1.34105	-1.41218	-1.39185	-1.01257	-0.817705	0.477123	0.999802	0.998694	2.0202e-05	0.0267397	0.961997	0.987278	0.677068	0.999352
E100001845	yecT	ECs2587	orf, hypothetical protein	0.000255558	0	0	0	0.250595	-0.00533133	0.0433425	-0.292001	-0.19084	-0.375199	-0.316707	-0.112589	-0.254709	-0.0193196	0.443639	0.999802	0.998694	0.759025	0.632708	0.956939	0.800846	0.866344	0.999352
E100001846	flhE	ECs2588	flagellar protein	0	0	0	0	1.01751	0.869011	0.997325	0.644086	-0.346595	0.0296301	-0.10226	-0.261579	-0.556644	-0.517158	0.803229	0.999802	0.998694	0.00665269	0.390224	0.923224	0.891492	0.739095	0.999352
[truncated: 3,298 more rows]
