# Supplementary material for: Global transcriptional response of Escherichia coli O157:H7 to growth transitions in glucose minimal medium
Source: BMC Microbiol. 2007 Oct 29;7:97. doi: 10.1186/1471-2180-7-97 (PMC2241611; doi:10.1186/1471-2180-7-97)
Supplement: Additional File 2 — Significant O157-specific ORFs. Log2 expression indices for each time point [file 1471-2180-7-97-S2.xls]

## Sheet: Sheet1
Qiagen ProbeID	Gene name	Ecs no.	Gene function	Sakai phage	Sakai phage like element	OI#	FDR corrected p-values from Fs test	QT cluster	log2 expression indices for each time point										FDR corrected p-values for pairwise comparisons of time points
									3h	4h	4.3h	4.6h	5h	5.5h	6h	7h	7.5h	8h	3h vs 4h	4h vs 4.3h	4.3h vs 4.6h	4.6h vs 5h	5h vs 5.5h	5.5h vs 6h	6h vs 7h	7h vs 7.5h	7.5h vs 8h
E100000018	gef	ECs0016	Gef protein interferes with membrane function when in excess	0	0	0	0	4	0.566501	0.770921	0.875775	0.854493	1.13723	0.0508324	-0.199675	-0.132868	-0.37383	-0.338043	0.590906	0.999802	0.998694	0.353703	0.00102467	0.775583	0.947022	0.736537	0.999352
E100000528		ECs1612	putative sensory transduction regulator	8	0	52	0	8	-0.727384	-0.0599889	0.0416424	0.559779	0.722194	0.962104	0.78989	-0.33424	-0.780837	-0.773838	0.00615078	0.999802	0.998694	0.597091	0.501005	0.85966	0.006875	0.413216	0.999352
E100000547	-	ECs1625	bacteriophage lambda Bor protein homolog	8	0	52	0	1	1.92714	1.89574	1.36096	0.78864	-1.08361	-1.28144	-1.43202	-1.1111	-0.602082	-0.652433	0.970958	0.999802	0.998694	3.22581e-06	0.692178	0.910287	0.739844	0.489937	0.999352
E100001546	-	ECs1760	orf, hypothetical protein	0	0	71	0	2	-0.861456	-0.795854	-0.601311	-0.596613	0.0136275	0.0799273	0.500708	0.622635	0.422217	0.457058	0.923536	0.999802	0.999935	0.057297	0.88504	0.56314	0.902947	0.811291	0.999352
E100001897	yedL	ECs2671	orf, hypothetical protein	0	0	0	0	2	-0.659442	-0.599767	-0.478868	-0.383463	-0.128573	0.32939	0.739513	0.627047	0.216977	0.563583	0.929575	0.999802	0.998694	0.448338	0.210973	0.579058	0.911207	0.518155	0.999352
E100002007	manB	ECs2835	phosphomannomutase	0	0	84	0	1	0.999961	0.914538	1.02473	1.02109	-0.365354	-0.53904	-0.401602	-0.588996	-0.393679	-0.286123	0.866667	0.999802	0.999935	3.22581e-06	0.628538	0.88024	0.806121	0.77744	0.999352
E100004300		ECs0361	hypothetical protein	0	0	0	0	2	-0.618638	-0.463741	-0.326482	-0.558755	-0.0140869	0.574169	0.912197	0.487355	0.329188	0.370047	0.810659	0.999802	0.998694	0.168912	0.18764	0.770337	0.649602	0.888522	0.999352
E100004306		ECs0805	hypothetical C4-type zinc finger protein TraR-family	3	0	36	0	2	-0.62804	-0.527517	-0.335565	-0.257632	-0.0140444	0.145191	0.536099	0.852379	0.307066	0.149436	0.827073	0.999802	0.998694	0.389693	0.658207	0.503178	0.613646	0.262128	0.999352
E100004307		ECs0808	hypothetical protein	3	0	36	0	2	-0.585122	-0.24152	-0.16361	-0.0441096	-0.233261	0.240135	0.508291	0.431371	0.191757	-0.00315429	0.060215	0.999802	0.998694	0.386463	0.0401434	0.579305	0.907727	0.585136	0.999352
E100004308		ECs0810	NinE protein	3	0	36	0	3	-0.546438	-0.202694	-0.257947	-0.288225	0.134847	0.420528	0.430862	0.176619	-0.102605	-0.183703	0.10713	0.999802	0.998694	0.0776737	0.308731	0.993325	0.658001	0.572288	0.999352
E100004310		ECs0817	hypothetical protein	3	0	36	0	2	-0.511976	-0.376808	-0.537436	-0.72505	-0.328654	0.0711599	0.179922	0.362848	0.584117	0.593455	0.727569	0.999802	0.998694	0.135142	0.182391	0.90708	0.799273	0.72495	0.999352
E100004319		ECs1066	hypothetical protein	4	0	44	0	2	-0.520954	-0.476242	-0.470985	-0.427179	-0.278359	0.258095	0.574002	0.606002	0.462669	0.482644	0.927812	0.999802	0.998694	0.531712	0.0286178	0.517941	0.964257	0.807337	0.999352
E100004320		ECs1067	hypothetical protein	4	0	44	0	2	-0.485998	-0.351101	-0.456241	-0.204311	0.443086	0.0119054	0.364749	0.752457	0.767864	0.511099	0.660631	0.999802	0.998694	0.00436944	0.0857692	0.442863	0.396671	0.983041	0.999352
E100004321		ECs1072	hypothetical protein	4	0	44	0	5	0.39638	1.00382	0.459383	1.10186	-1.02819	-1.07463	-0.39081	-0.2323	0.20177	0.18964	0.042971	0.999802	0.995692	0	0.922787	0.245436	0.87597	0.511392	0.999352
E100004325		ECs1091	putative transcriptional regulator	4	0	0	0	2	-2.66939	-1.99904	-1.82387	-0.859188	2.37823	2.29491	1.81791	1.46588	0.540559	0.371152	0.03379	0.999802	0.396514	0	0.871654	0.567995	0.698155	0.125739	0.999352
E100004326		ECs1098	hypothetical protein	4	0	57	0	2	-0.464812	-0.682724	-0.544709	-0.600887	0.39244	0.307081	0.274853	0.319698	0.00617477	-0.0334839	0.258414	0.999802	0.998694	3.22581e-06	0.751718	0.96526	0.947022	0.398846	0.999352
E100004328		ECs1119	hypothetical protein	10	0	93	0	1	0.225809	0.0134644	0.0881742	0.25203	-0.0608072	-0.608521	-0.486914	-0.323388	-0.0900733	-0.13007	0.224764	0.999802	0.998694	0.0870544	0.00608795	0.843011	0.726596	0.518155	0.999352
E100004329		ECs1125	hypothetical protein	4	0	44	0	2	-0.835861	-1.04424	-0.942372	-0.85063	-0.0443568	0.709781	0.629524	0.87929	0.842212	0.830531	0.185213	0.999802	0.998694	7.50751e-06	0.000117264	0.886104	0.480676	0.941339	0.999352
E100004330		ECs1166	hypothetical protein	5	0	45	0	2	-0.779508	-0.569649	-0.685469	-0.392785	-0.277332	0.190185	0.366088	0.913372	0.278774	0.0994716	0.433483	0.999802	0.998694	0.663493	0.0811905	0.819015	0.188076	0.111317	0.999352
E100004331		ECs1167	hypothetical protein	5	0	45	0	2	-0.898253	-0.551835	-0.698764	-0.488749	-0.419474	0.191136	0.399657	0.930367	0.198965	0.421989	0.0620755	0.999802	0.998694	0.771266	0.00880963	0.711027	0.138335	0.02625	0.999352
E100004333		ECs1173	hypothetical protein	5	0	93	0	2	-0.798049	-0.486889	-0.390963	-0.291899	-0.491726	-0.17779	0.343165	0.658038	0.777212	0.843133	0.212496	0.999802	0.998694	0.469173	0.306985	0.269616	0.596526	0.87312	0.999352
E100004334		ECs1180	hypothetical protein	5	0	0	0	2	-1.10769	-0.739514	-0.881415	-0.714347	-0.648198	-0.301102	0.563217	1.33396	1.38719	1.1654	0.498085	0.999802	0.998694	0.89775	0.544954	0.297405	0.401956	0.971326	0.999352
E100004335		ECs1181	putative anti-termination protein N	5	0	0	0	7	-0.56491	-0.451207	-0.264179	-0.275158	-0.586399	-0.206481	0.280794	0.701596	0.592379	0.463463	0.827073	0.999802	0.999935	0.324917	0.290793	0.429191	0.528143	0.906137	0.999352
E100004339		ECs1185	putative cI repressor protein	5	0	0	0	2	-0.179979	0.0102906	-0.109993	-0.0313597	-0.00738624	0.172623	0.261962	0.293799	0.341993	0.3668	0.219387	0.999802	0.998694	0.897367	0.352915	0.870878	0.953737	0.922259	0.999352
E100004341		ECs1188	hypothetical protein	5	0	0	0	7	-0.327628	-0.190823	-0.197823	-0.0966377	-0.224784	-0.12674	0.237291	0.439468	0.163706	-0.070677	0.468001	0.999802	0.998694	0.460343	0.652499	0.199357	0.586954	0.381945	0.999352
E100004344		ECs1191	hypothetical protein	5	0	0	0	2	-0.87752	-0.877126	-0.658608	-0.54061	0.115779	0.182752	0.587991	0.83906	0.419896	0.384839	0.999511	0.999802	0.998694	0.023069	0.870293	0.519863	0.738567	0.452092	0.999352
E100004349		ECs1202	hypothetical protein	5	0	45	0	2	-0.597728	-0.459122	-0.244647	-0.20007	0.07511	0.182523	0.243294	0.275808	0.0204328	-0.0565135	0.573493	0.999802	0.998694	0.162622	0.680159	0.935429	0.959645	0.511392	0.999352
E100004350		ECs1210	hypothetical protein	15	0	93	0	2	-0.614533	-0.380782	-0.341268	-0.379285	0.0411087	0.630885	0.584954	0.567877	0.314139	0.301946	0.50593	0.999802	0.998694	0.157878	0.0713346	0.967731	0.984653	0.714844	0.999352
E100004351		ECs1218	hypothetical protein	5	0	45	0	2	-0.529575	-0.490746	-0.658491	-0.595366	0.0910011	0.0773272	0.424839	0.446024	0.478846	0.913292	0.930186	0.999802	0.998694	0.00144503	0.964975	0.414534	0.97761	0.961686	0.999352
E100004355		ECs1243	hypothetical protein	5	0	45	0	2	-0.358209	-0.475467	-0.403779	-0.328471	0.0587951	0.180703	0.536657	0.855189	0.567279	0.385483	0.820738	0.999802	0.998694	0.220834	0.777653	0.640024	0.667774	0.681223	0.999352
E100004356		ECs1250	C4-type zinc finger protein (TraR family)	5	0	45	0	7	-0.298081	-0.150495	-0.286832	-0.249537	-0.328851	-0.461563	-0.186753	0.197154	0.275361	0.428388	0.405799	0.999802	0.998694	0.658454	0.516169	0.396717	0.169071	0.866344	0.999352
E100004359		ECs1318	hypothetical protein	0	0	48	0	2	-1.13888	-1.04672	-1.1241	-1.30985	-0.707321	-0.316552	0.509076	1.39705	1.93297	1.68692	0.943484	0.999802	0.998694	0.349069	0.630408	0.559233	0.503111	0.714844	0.999352
E100004365		ECs1335	hypothetical protein	0	0	48	0	1	0.474034	0.310824	0.342312	0.200483	0.427044	-0.399875	-0.514347	-0.599099	-0.285824	-0.353823	0.545647	0.999802	0.998694	0.316512	0.000832323	0.880226	0.902155	0.460113	0.999352
E100004372		ECs1369	hypothetical protein	0	0	48	0	2	-0.621891	-0.599646	-0.568906	-0.678619	0.28248	0.774403	0.952366	0.665804	0.269465	0.0708493	0.977962	0.999802	0.998694	0.00637304	0.22077	0.88024	0.756873	0.590278	0.999352
E100004373		ECs1375	hypothetical protein	0	0	48	0	2	-0.438179	-0.46991	-0.339311	-0.654229	0.0881634	0.277877	0.618208	0.328364	-0.00516225	0.14354	0.955568	0.999802	0.998694	0.00430879	0.567452	0.562023	0.635033	0.514485	0.999352
E100004375		ECs1385	hypothetical protein	0	0	48	0	2	-0.842502	-0.575321	-0.660565	-0.596801	0.169733	0.218709	0.584735	0.685978	0.35987	0.359515	0.329105	0.999802	0.998694	0.00394441	0.897013	0.528557	0.902947	0.543956	0.999352
E100004377		ECs1391	BfpM-like protein	0	0	48	0	2	-0.454454	-0.503663	-0.561519	-0.393316	0.467212	0.344907	0.0977893	0.221088	0.102924	0.209004	0.915858	0.999802	0.998694	0.000238327	0.688927	0.663437	0.858424	0.854816	0.999352
E100004378		ECs1392	hypothetical protein	0	1	48	0	2	-0.360515	-0.39448	-0.243591	-0.0965653	0.229189	0.204742	0.409301	0.336906	0.298025	0.135708	0.925314	0.999802	0.998694	0.0577572	0.920522	0.61769	0.892781	0.939442	0.999352
E100004386		ECs1527	hypothetical protein	6	0	0	0	1	0.539994	0.349854	0.381473	0.156991	-0.238986	-0.660231	-0.425662	-0.398395	-0.0890326	-0.239034	0.401848	0.999802	0.998694	0.0565754	0.0668643	0.640499	0.967064	0.439419	0.999352
E100004388		ECs1529	hypothetical protein	6	0	45	0	1	1.61596	0.488622	0.265002	0.314925	-0.610943	-0.773212	-0.778924	-0.371882	-0.0687389	0.105465	5.94595e-05	0.999802	0.998694	0.00114174	0.662435	0.998512	0.49276	0.61721	0.999352
E100004394		ECs1554	putative minor tail protein	12	0	71	0	3	-0.272431	-0.333887	-0.154879	-0.258898	0.40578	0.34255	0.170674	-0.0231341	0.179294	0.169009	0.827073	0.999802	0.998694	0.000116965	0.786943	0.689056	0.614377	0.551775	0.999352
E100004396		ECs1562	hypothetical protein	6	0	5	0	2	-0.492144	-0.410538	-0.384348	-0.444554	-0.270555	0.0969474	0.183149	0.400917	0.018917	0.202427	0.816698	0.999802	0.998694	0.434273	0.123857	0.908996	0.667312	0.326891	0.999352
E100004397		ECs1563	hypothetical membrane protein	6	0	5	0	2	-0.580576	-0.751591	-0.431913	-0.69138	0.0347744	0.453267	0.617906	0.579158	-0.033531	-0.0286965	0.498085	0.999802	0.998694	0.000769672	0.0768615	0.802781	0.957041	0.0689901	0.999352
E100004398		ECs1566	hypothetical protein	6	0	5	0	2	-0.332136	-0.730499	-0.703228	-0.612395	-0.0502539	0.254265	0.537263	0.726348	0.58676	0.512733	0.00853878	0.999802	0.998694	0.00176531	0.129064	0.428452	0.658001	0.751556	0.999352
E100004400		ECs1569	hypothetical protein	6	0	5	0	5	0.676933	0.00738331	-0.171413	-0.128541	-0.799227	-0.631707	-0.355423	-0.0120474	-0.176	0.287995	0.0297194	0.999802	0.998694	0.0584135	0.727199	0.799468	0.693589	0.870325	0.999352
E100004412		ECs1661	BfpA-like protein	8	0	52	0	2	-0.219949	-0.421139	-0.231351	-0.163763	0.0188521	0.416012	0.642039	0.283093	0.163271	-0.0671199	0.114801	0.999802	0.998694	0.205257	0.0107005	0.429191	0.129367	0.724485	0.999352
E100004417		ECs1758	excisionase	9	0	57	0	2	-0.600462	-0.576846	-0.429095	-0.406131	-0.338634	0.083499	0.323416	0.292229	0.158873	0.040619	0.958958	0.999802	0.998694	0.775037	0.0723988	0.640499	0.963457	0.80914	0.999352
E100004422		ECs1821	hypothetical protein	9	0	71	0	7	-0.237228	-0.414702	-0.367353	-0.355504	-0.711257	-0.174554	0.241788	0.749474	0.469005	0.435741	0.540751	0.999802	0.998775	0.138224	0.0401434	0.371004	0.23372	0.566181	0.999352
E100004423		ECs1822	hypothetical protein	9	0	71	0	2	-0.294149	-0.72648	-0.470095	-0.617589	-0.603887	-0.166209	0.755077	1.05768	0.519979	0.217451	0.0329205	0.999802	0.998694	0.962372	0.0920661	0.00506383	0.55422	0.17856	0.999352
E100004428		ECs2171	putative minor tail protein	11	0	0	0	1	0.591539	0.18323	0.415169	0.223897	-0.399269	-0.467813	-0.644842	-0.188529	-0.347884	-0.667017	0.190736	0.999802	0.998694	0.0616719	0.88514	0.873616	0.527155	0.866344	0.999352
E100004429		ECs2182	putative transcriptional regulator	14	0	0	0	2	-2.61887	-2.00178	-1.81994	-0.806603	2.40077	2.23264	1.94177	1.56876	0.343948	0.278373	0.051082	0.999802	0.324107	0	0.735733	0.796652	0.667774	0.0297234	0.999352
E100004432		ECs2202	hypothetical protein	11	0	57	0	2	-0.260218	-0.296848	-0.197207	-0.403232	0.0896403	0.617761	0.728083	0.123898	0.324436	0.0454226	0.937757	0.999802	0.998694	0.0310672	0.0349003	0.884926	0.101776	0.705064	0.999352
E100004435		ECs2213	hypothetical protein	11	0	57	0	1	0.248686	0.183667	-0.031778	0.096629	-0.21252	-0.168987	-0.321567	-0.427789	-0.395	-0.339248	0.864036	0.999802	0.998694	0.142391	0.884988	0.819015	0.867831	0.961158	0.999352
E100004440		ECs2266	hypothetical protein	12	0	71	0	5	0.772945	0.326764	0.041033	0.0686063	-0.176327	-0.355424	-0.0985806	-0.266381	0.312284	0.519304	0.144944	0.999802	0.998694	0.481864	0.68509	0.799623	0.867831	0.341802	0.999352
E100004442		ECs2281	hypothetical protein	12	0	71	0	2	-1.44857	-1.22647	-1.43158	-1.09244	-0.337389	1.21186	1.9522	1.71604	1.39215	1.27408	0.63952	0.999802	0.998694	0.0324075	0.000155425	0.235713	0.808303	0.684482	0.999352
E100004446		ECs2627	hypothetical protein	13	0	76	0	2	-0.436291	-0.329128	-0.214454	0.00192089	-0.170227	0.15885	0.129203	0.337819	-0.165901	0.25881	0.706788	0.999802	0.998694	0.404536	0.141135	0.969439	0.659899	0.122139	0.999352
E100004448		ECs2648	hypothetical protein	13	0	76	0	2	-0.800376	-0.0703922	-0.330875	-0.0744985	-0.209285	0.266309	0.475175	0.474224	0.159623	0.320969	0.000738983	0.999802	0.998694	0.599126	0.0715291	0.764519	0.998893	0.503994	0.999352
E100004451		ECs2737	putative transcriptional regulator	14	0	0	0	2	-2.65785	-1.98479	-1.71903	-0.855048	2.57089	2.16759	1.99649	1.46648	0.462075	0.231791	0.0495138	0.999802	0.722533	0	0.396863	0.900054	0.541085	0.12409	0.999352
E100004454		ECs2758	hypothetical protein	14	0	79	0	2	-0.529046	-0.493763	-0.458028	-0.510322	-0.0215327	0.320386	0.552682	0.497136	0.531757	0.113885	0.946849	0.999802	0.998694	0.0517352	0.235846	0.735033	0.947081	0.965693	0.999352
E100004455		ECs2760	hypothetical protein	14	0	79	0	2	-0.514608	-0.51202	-0.438276	-0.426497	-0.116126	0.13515	0.285081	0.419984	0.162985	0.390091	0.993578	0.999802	0.998694	0.0307439	0.118868	0.683692	0.708138	0.328037	0.999352
E100004461		ECs2800	hypothetical protein	0	2	0	0	2	-0.719037	-0.530957	-0.532881	-0.519684	-0.286488	0.083935	0.709112	0.725893	0.485043	0.286586	0.584409	0.999802	0.998775	0.402643	0.225122	0.15589	0.98386	0.691385	0.999352
E100004463		ECs2971	hypothetical protein	15	0	93	0	2	-0.39204	-0.168879	-0.126477	-0.232057	0.265345	0.489346	0.481118	0.517189	0.190599	0.139483	0.459207	0.999802	0.998694	0.0601523	0.496386	0.995304	0.966438	0.542234	0.999352
E100004466		ECs2989	putative regulatory protein	15	0	93	0	3	-0.989749	-0.319041	-0.281698	0.243789	0.88154	0.987168	0.511211	0.484541	-0.54036	-0.239582	0.0492441	0.999802	0.998694	0.109587	0.852201	0.616218	0.982746	0.117291	0.999352
E100004468		ECs2999	host-nuclease inhibitor protein gam	15	0	93	0	2	-0.786811	-0.407309	-0.470206	-0.00211989	0.0430791	0.615456	0.443304	0.638857	0.198172	0.0958489	0.0871949	0.999802	0.998694	0.873274	0.0356574	0.82863	0.771101	0.33484	0.999352
E100004469		ECs3003	hypothetical protein	15	0	93	0	2	-0.740845	-0.314147	-0.107804	0.0735421	-0.0403731	0.0971309	0.367076	0.54446	0.115968	-0.0297004	0.0215113	0.999802	0.998694	0.6265	0.624889	0.591616	0.753154	0.265967	0.999352
E100004470		ECs3006	putative C4-type zinc finger protein	15	0	93	0	2	-0.715503	-0.411487	-0.113331	-0.0818903	-0.165266	0.0654947	0.468184	0.763487	0.30138	0.246671	0.10275	0.999802	0.998694	0.718054	0.353013	0.291382	0.508042	0.205385	0.999352
E100004477		ECs3636	hypothetical protein	0	0	112	0	2	-0.484246	-0.481152	-0.605262	-0.588557	-0.149307	-0.0398684	0.439036	0.633935	0.0136565	0.235378	0.995461	0.999802	0.998694	0.112618	0.774939	0.375097	0.798534	0.192588	0.999352
E100004483		ECs3870	hypothetical protein	0	3	122	0	2	-0.559435	-0.785068	-0.782522	-0.759706	-0.19081	0.463978	0.58521	0.559934	0.555132	0.463935	0.232274	0.999802	0.998694	0.00393898	0.00251667	0.857355	0.967678	0.993365	0.999352
E100004489		ECs4548	hypothetical protein	0	4	148	0	2	-0.317562	-0.402895	-0.337582	-0.231255	0.243687	0.226686	0.17491	-0.125037	0.158515	0.17384	0.71558	0.999802	0.998694	0.0034213	0.940588	0.933813	0.330607	0.34102	0.999352
E100004495		ECs4659	hypothetical protein	0	0	153	0	1	1.22893	1.16992	0.785679	0.583352	0.205139	-0.647723	-0.71712	-1.43801	-0.868434	-0.949757	0.952904	0.999802	0.998694	0.420302	0.0869983	0.967731	0.442943	0.521651	0.999352
E100004499		ECs4943	putative regulatory protein	18	0	0	0	1	0.632571	0.389935	0.106516	0.263496	-0.176274	-0.581523	-0.536099	-0.0958752	-0.206653	0.0359353	0.507546	0.999802	0.998694	0.156286	0.255354	0.969719	0.497466	0.903937	0.999352
E100004504		ECs4948	hypothetical protein	18	0	0	0	2	-0.347205	-0.469061	-0.423524	-0.501116	-0.343911	0.279219	0.640409	0.392448	0.2544	0.100673	0.741132	0.999802	0.998694	0.543705	0.019477	0.48082	0.668801	0.83349	0.999352
E100004506		ECs4950	hypothetical protein	18	0	0	0	2	-0.559408	-0.561789	-0.588075	-0.505321	-0.19603	0.318732	0.898517	0.41108	0.0476561	0.0930528	0.996656	0.999802	0.998694	0.311353	0.124211	0.281831	0.430531	0.549037	0.999352
E100004507		ECs4951	hypothetical protein	18	0	0	0	2	-0.321099	-0.688004	-0.59316	-0.512982	-0.123973	0.10411	0.540305	0.338507	0.218743	0.135512	0.0388371	0.999802	0.998694	0.0598355	0.351983	0.232959	0.691341	0.830334	0.999352
E100004512		ECs4956	hypothetical protein	18	0	0	0	2	-0.45472	-0.475147	-0.400724	-0.475316	-0.240221	-0.0178528	0.260384	0.521804	0.128947	0.327859	0.963058	0.999802	0.998694	0.242643	0.342493	0.519647	0.5435	0.265967	0.999352
E100004513		ECs4957	hypothetical protein	18	0	0	0	7	-0.429884	-0.602556	-0.418553	-0.409846	-0.806349	-0.237134	0.643615	0.736674	0.222203	0.226062	0.653573	0.999802	0.999935	0.156286	0.0638055	0.033419	0.91518	0.304824	0.999352
E100004514		ECs4958	hypothetical protein	18	0	0	0	2	-0.63868	-0.872019	-0.653514	-0.633211	-0.520975	0.244445	0.616958	0.988213	0.657598	0.713564	0.25307	0.999802	0.998694	0.618707	0.00101533	0.349086	0.362289	0.40056	0.999352
E100004515		ECs4959	hypothetical protein	18	0	0	0	2	-0.544085	-0.536593	-0.440268	-0.572319	-0.0333657	0.130572	0.590616	0.669276	0.307611	0.331407	0.988271	0.999802	0.998694	0.0164372	0.5696	0.249946	0.911207	0.393387	0.999352
E100004516		ECs4960	hypothetical protein	18	0	0	0	2	-0.465515	-0.660368	-0.589955	-0.389943	-0.30621	0.0247085	0.337361	0.637369	0.434022	0.555157	0.232796	0.999802	0.998694	0.639944	0.0693917	0.301315	0.347447	0.542234	0.999352
E100004517		ECs4961	putative transcription regulator	18	0	0	0	2	-1.10061	-0.98119	-1.05299	-0.842249	1.10719	1.5885	0.948881	0.767416	0.266341	0.373695	0.757658	0.999802	0.998694	0	0.0820837	0.106477	0.793176	0.26018	0.999352
E100004523		ECs4967	hypothetical protein	18	0	0	0	1	0.273291	0.34949	0.3741	0.264837	-0.301113	-0.674498	-0.528324	-0.309278	-0.124599	-0.0316817	0.823685	0.999802	0.998694	0.00576568	0.10077	0.820102	0.65423	0.691385	0.999352
E100004529		ECs4973	putative protease protein	18	0	0	0	7	-0.607638	-0.239563	-0.465208	-0.223211	-0.396757	-0.699142	-0.0281166	0.533317	0.478882	0.65636	0.170184	0.999802	0.998694	0.574521	0.38338	0.163037	0.302333	0.952618	0.999352
E100004530		ECs4974	putative major head subunit	18	0	0	0	7	-0.516405	-0.151097	-0.262675	-0.104494	-0.362407	-0.65731	-0.018824	0.429781	0.48951	0.530612	0.0868359	0.999802	0.998694	0.295475	0.295267	0.092081	0.329303	0.934982	0.999352
E100004542		ECs4986	hypothetical protein	18	0	0	0	1	1.52376	0.37618	0.588668	0.139056	-0.493015	-0.441458	-0.404094	-0.366834	-0.48375	-0.591297	0.0120584	0.999802	0.998694	0.241982	0.944357	0.987413	0.981597	0.941744	0.999352
E100004545		ECs4989	tail fiber	18	0	0	0	2	-0.446714	-0.287878	-0.263171	-0.133463	-0.0923287	0.167115	0.296538	0.455744	0.12039	0.0940462	0.489463	0.999802	0.998694	0.853488	0.252028	0.844585	0.756873	0.357605	0.999352
E100004546		ECs4990	putative tail fiber assembly protein	18	0	0	0	2	-1.07652	-0.77613	-0.951357	-0.821124	-0.190622	1.31144	1.20563	1.03518	0.351717	0.217148	0.320536	0.999802	0.998694	0.0309138	0	0.923224	0.842814	0.171574	0.999352
E100004547		ECs4991	putative tail fiber protein	18	0	0	0	2	-0.928338	-1.20192	-1.06267	-1.05942	-0.381327	1.05599	0.928721	0.859803	0.465957	0.477296	0.300122	0.999802	0.999935	0.00891049	0	0.882092	0.935444	0.428222	0.999352
E100004550		ECs4994	hypothetical protein	18	0	0	0	7	-0.435749	-0.0497728	-0.29975	-0.0955194	-0.14955	-0.304517	0.328042	0.494323	0.658235	0.381114	0.0466595	0.999802	0.998694	0.830558	0.591079	0.064479	0.786401	0.768983	0.999352
E100004565	-	ECs0021	orf; Unknown function	0	0	1	0	1	0.660395	0.378101	0.340273	-0.119551	-0.476981	-0.880111	-0.525394	-0.500045	-0.173166	-0.392495	0.606792	0.999802	0.998694	0.412667	0.426445	0.775583	0.983908	0.751556	0.999352
E100004571	-	ECs0052	putative antitoxin of gyrase inhibiting toxin-antitoxin system	0	0	2	0	2	-1.1745	-1.31239	-1.38222	-1.23164	0.2868	1.17934	1.27377	1.47521	1.13283	1.14646	0.726518	0.999802	0.998694	0	0.00259309	0.925786	0.786048	0.519695	0.999352
E100004572	-	ECs0053	putative toxin of gyrase inhibiting toxin-antitoxin system	0	0	2	0	2	-0.701223	-0.758105	-0.729159	-0.725731	0.0599991	0.8374	0.750228	0.803672	0.791388	0.554125	0.909945	0.999802	0.999935	0.00144158	0.00365054	0.924621	0.947081	0.987003	0.999352
E100004573	-	ECs0073	orf; Unknown function	0	0	3	0	2	-0.417553	-0.34713	-0.409896	-0.473499	-0.0676391	0.76559	0.831862	0.499804	0.507269	0.453195	0.806495	0.999802	0.998694	0.0214708	4.19847e-05	0.919863	0.324901	0.988425	0.999352
E100004585	-	ECs0216	orf; Unknown function	0	0	7	0	2	-1.07125	-0.990494	-1.13352	-0.974427	0.369585	1.04728	0.873513	0.533561	0.773403	0.723656	0.801845	0.999802	0.998694	0	0.00195491	0.761668	0.39488	0.550123	0.999352
E100004587	-	ECs0218	putative macrophage toxin	0	0	7	0	2	-0.703677	-0.679444	-0.743525	-0.710901	-0.624375	-0.511046	0.262408	1.19205	0.937556	0.828569	0.983117	0.999802	0.998694	0.876812	0.870481	0.434295	0.318733	0.854655	0.999352
E100004597	-	ECs0229	orf; Unknown function	0	0	7	0	1	0.197189	0.147378	0.236449	0.375495	-0.325518	-0.491482	-0.348766	-0.333694	-0.166788	-0.248487	0.895697	0.999802	0.998694	0.000394619	0.490671	0.818108	0.981188	0.714712	0.999352
E100004598	-	ECs0230	orf; Unknown function	0	0	7	0	1	0.260589	0.0177707	0.144734	0.138211	-0.170282	-0.503785	-0.285182	-0.416788	0.15357	-0.134205	0.0486446	0.999802	0.999204	0.0311723	0.0335713	0.459301	0.718333	0.0177273	0.999352
E100004600	-	ECs0232	orf; Unknown function	0	0	7	0	1	0.362502	0.172347	0.376362	0.443026	-0.171156	-0.32605	-0.533914	-0.615903	-0.310506	-0.369947	0.406695	0.999802	0.998694	0.00358616	0.564525	0.705242	0.899224	0.450919	0.999352
E100004601	-	ECs0233	orf; Unknown function	0	0	7	0	1	0.403329	0.33973	0.251014	0.617864	0.0361017	-0.341679	-0.441954	-0.779479	-0.648735	-0.757491	0.923536	0.999802	0.998694	0.057297	0.290098	0.931605	0.638768	0.88025	0.999352
E100004603	-	ECs0234	orf; Unknown function	0	0	7	0	3	-0.546054	-0.289465	-0.386067	-0.33374	0.269984	1.12666	0.562144	-0.00791951	-0.175172	-0.286637	0.146505	0.999802	0.998694	0.00174575	0.000122581	0.0516713	0.0486333	0.706371	0.999352
E100004604	-	ECs0236	orf; Unknown function (Rhs Element Associated)	0	0	7	0	10	1.88748	-1.00137	-1.02445	-1.08476	0.667847	0.231695	0.236815	-0.307772	0.163222	0.484516	0	0.999802	0.998694	0.000129032	0.418775	0.999329	0.586954	0.624351	0.999352
E100004605	-	ECs0237	orf; Unknown function (Rhs Element Associated)	0	0	7	0	2	-0.456736	-0.849609	-0.839839	-0.883783	-0.831511	0.30169	1.18432	1.03471	0.68275	0.362963	0.187621	0.999802	0.998694	0.883936	0.00128417	0.0702931	0.87597	0.596736	0.999352
E100004607	intH	ECs0271	putative integrase for prophage CP-933H	1	0	8	0	2	-0.533706	-0.509333	-0.490023	-0.36838	-0.267897	0.380229	0.318065	0.464217	0.462804	0.634356	0.963737	0.999802	0.998694	0.697506	0.01128	0.945614	0.829578	0.996594	0.999352
E100004609	-	ECs0274	putative cI repressor protein for prophage CP-933H	1	0	0	0	7	-0.0214484	-0.141569	-0.281909	-0.194558	-0.595454	-0.16933	0.215569	0.679253	0.743845	0.728829	0.612034	0.999802	0.998694	0.0282352	0.0334133	0.233098	0.126519	0.906137	0.999352
E100004611	-	ECs0277	partial O replication protein for prophage CP-933H	1	0	8	0	8	-0.969399	-0.151672	0.175748	0.474262	0.663981	1.05287	0.443433	-0.278346	-0.611273	-0.81657	0.000793443	0.999802	0.998694	0.516254	0.215728	0.195549	0.105952	0.551775	0.999352
E100004612	-	ECs0278	partial O replication protein for prophage CP-933H	1	0	8	0	8	-0.920144	-0.176132	0.0983075	0.300422	1.12732	0.934456	0.301946	-0.473521	-0.453489	-0.702885	0.000624113	0.999802	0.998694	0.000761513	0.528193	0.0996712	0.0304923	0.979059	0.999352
E100004613	-	ECs0279	partial replication protein P for prophage CP-933H	1	0	8	0	3	-0.414926	-0.381252	-0.368725	-0.136749	0.0123638	0.125069	0.301997	-0.04865	-0.171657	-0.401648	0.9193	0.999802	0.998694	0.372731	0.589032	0.657769	0.220568	0.75971	0.999352
E100004617	-	ECs0280	putative tail fiber protein from prophage CP-933H	1	0	8	0	2	-0.37306	-0.567998	-0.253501	-0.31674	0.38735	1.28606	1.15502	0.430629	0.224101	0.178719	0.68132	0.999802	0.998694	0.0386048	0.0156654	0.916788	0.23372	0.819814	0.999352
E100004619	-	ECs0287	putative AraC-type regulatory protein encoded in prophage CP-933H	1	0	8	0	2	-1.41295	-0.942005	-0.962504	-0.342628	-1.43372	1.47493	1.94914	1.23329	0.54988	0.171413	0.154068	0.999802	0.998694	0.00245499	0	0.559018	0.284867	0.286298	0.999352
E100004628	-	ECs0296	putative activator encoded in prophage CP-933I	2	0	8	0	2	-0.403539	-0.554817	-0.43501	-0.413336	0.18915	0.206433	0.318011	0.176591	0.175168	0.0472668	0.482674	0.999802	0.998694	0.00123411	0.945385	0.858564	0.781003	0.996493	0.999352
E100004635	-	ECs0303	alpha replication protein of prophage CP-933I	2	0	8	0	1	0.818799	0.704064	0.490621	0.236729	-0.359462	-0.733358	-0.372539	-0.853907	-0.226085	-0.74819	0.863954	0.999802	0.998694	0.10546	0.396838	0.708747	0.546666	0.357605	0.999352
E100004636	-	ECs0304	unknown protein encoded in prophage CP-933I	2	0	8	0	1	0.688666	0.67337	0.555514	0.274468	-0.235875	-0.616776	-0.368255	-0.615432	-0.663764	-0.636503	0.985962	0.999802	0.998694	0.170898	0.390928	0.839072	0.808303	0.967151	0.999352
E100004637	-	ECs0306	putative oxidoreductase	0	0	9	0	2	-0.451904	-0.63494	-0.355356	-0.50503	-0.266519	0.0897929	0.0743315	0.0651267	0.0465571	0.345301	0.379783	0.999802	0.998694	0.2214	0.0960381	0.985392	0.988303	0.975719	0.999352
E100004644	-	ECs0329	unknown protein encoded in ISEc8	0	4	148	0	3	-0.483432	-0.421305	-0.203414	-0.413452	0.95104	1.57908	0.637029	-0.224363	-0.173693	-0.158019	0.898378	0.999802	0.998694	1.79533e-06	0.0205607	0.00818367	0.0161556	0.947926	0.999352
E100004645	-	ECs0330	unknown protein encoded in ISEc8	0	4	148	0	1	0.481494	0.308278	0.406454	0.466136	-0.0893292	-0.66038	-0.647702	-0.492713	0.0458564	-0.0743093	0.450033	0.999802	0.998694	0.00619806	0.00977457	0.990079	0.781003	0.104007	0.999352
E100004649	-	ECs0334	orf; Unknown function	0	0	11	0	1	0.910964	1.61546	0.495355	1.20446	-0.867412	-1.12617	-0.975705	-0.855295	-0.705871	-0.624785	0.119207	0.781981	0.998694	3.75758e-05	0.691006	0.935429	0.941278	0.918198	0.999352
E100004652	-	ECs0338	putative dehydrogenase	0	0	0	0	2	-0.985659	-0.825212	-1.11505	-0.686307	-0.813331	0.916769	1.1991	0.987172	0.755993	0.647255	0.765627	0.999802	0.998694	0.736513	4.56621e-06	0.784633	0.829578	0.788526	0.999352
E100004653	-	ECs0349	orf; Unknown function	0	0	14	0	2	-0.715409	-1.13684	-0.782974	-0.931144	-0.757849	0.106003	0.463307	0.841882	0.592016	0.879095	0.179103	0.999802	0.998694	0.620557	0.0139942	0.652448	0.608272	0.754215	0.999352
E100004655	-	ECs0351	orf; Unknown function	0	0	14	0	2	-0.368992	-0.520856	-0.464391	-0.468081	0.199616	0.0946156	0.105295	0.204627	0.31975	0.444757	0.611136	0.999802	0.999935	0.00389809	0.737963	0.992736	0.891857	0.861778	0.999352
E100004659	-	ECs0355	orf; Unknown function	0	0	14	0	3	-0.713848	-0.613562	-0.473574	-0.568329	0.609012	1.03549	0.126549	0.0351815	-0.0611948	-0.027273	0.871048	0.999802	0.998694	0.000500435	0.26759	0.0789144	0.933541	0.923602	0.999352
E100004661	-	ECs0362	putative beta-barrel outer membrane protein	0	0	15	0	2	-0.476391	-0.714015	-0.740428	-0.943313	0.165697	0.565212	0.530871	0.219091	0.0419453	0.142144	0.248959	0.999802	0.998694	1.79533e-06	0.0857659	0.96526	0.480676	0.721193	0.999352
E100004663	-	ECs0374	putative periplasmic binding protein, probable substrate ribose	0	0	17	0	2	-1.88834	-2.03132	-1.85185	-1.65697	0.759767	1.51929	1.87748	2.11331	0.836699	0.884139	0.82019	0.999802	0.998694	0	0.0638952	0.714572	0.825267	0.0258974	0.999352
E100004664	-	ECs0375	putative ATP-binding component of transport system	0	0	17	0	2	-0.933431	-0.808085	-0.699985	-0.764564	0.495327	0.697848	0.64371	0.497079	0.112586	0.426653	0.73955	0.999802	0.998694	3.22581e-06	0.522339	0.95372	0.842814	0.426366	0.999352
E100004665	-	ECs0376	putative ATP-binding component of transport system, probably ribose specific	0	0	17	0	2	-0.472135	-0.643355	-0.600089	-0.618602	-0.0832102	0.530563	0.267796	0.681806	0.172447	0.256795	0.59693	0.999802	0.998694	0.0333589	0.0254788	0.683692	0.427421	0.25174	0.999352
E100004666	-	ECs0377	putative permease component of transport system, probably ribose specific	0	0	17	0	2	-1.16889	-1.02205	-1.13518	-1.07191	0.46687	0.524037	0.684228	1.07497	0.993022	0.846801	0.762518	0.999802	0.998694	6.30915e-06	0.899347	0.88024	0.580308	0.933145	0.999352
E100004667	-	ECs0378	putative permease component of transport system, probably ribose specific	0	0	0	0	3	-0.202085	-0.302114	-0.242684	-0.0219231	0.740555	0.202806	-0.00250983	0.0272105	0.103329	0.0497508	0.679666	0.999802	0.998694	2.0202e-05	0.00470026	0.622679	0.958576	0.877096	0.999352
E100004670	-	ECs0400	orf; Unknown function	0	0	19	0	2	-0.875833	-1.29303	-1.15014	-0.884365	-0.151797	0.238204	0.699218	1.06848	1.26047	1.01095	0.418839	0.999802	0.998694	0.121779	0.508227	0.711027	0.77211	0.886953	0.999352
E100004671	afuB	ECs0414	putative permease component of transport system for ferric iron	0	0	2	0	2	-0.406099	-0.300924	-0.399541	-0.280615	-0.0617425	0.434143	0.376996	0.26785	0.299112	0.205503	0.666846	0.999802	0.998694	0.226753	0.0109656	0.933923	0.835832	0.955977	0.999352
E100004672	afuA	ECs0415	periplasmic ferric iron-binding protein	0	0	2	0	2	-1.89823	-1.37637	-1.53933	-1.87113	0.638631	3.3421	1.41817	0.925252	0.801786	0.551822	0.285227	0.999802	0.998694	1.79533e-06	0	0.00327778	0.659084	0.931795	0.999352
E100004673	-	ECs0416	putative permease; hexosephosphate transport	0	0	2	0	2	-1.78985	-1.53047	-1.37417	-1.84801	1.69796	2.11985	1.02527	0.603391	0.761204	0.427277	0.523176	0.999802	0.998694	0	0.270656	0.0239778	0.56031	0.866344	0.999352
E100004674	-	ECs0417	putative sensor kinase; hexosephosphate transport	0	0	2	0	2	-0.861131	-0.213514	-0.712122	-1.01846	0.580378	1.18581	0.27667	0.289517	0.574173	0.644228	0.095239	0.999802	0.998694	0.000252166	0.212141	0.221554	0.993519	0.794067	0.999352
E100004675	-	ECs0418	putative response regulator; hexosephosphate transport	0	0	2	0	3	-0.577045	-0.531075	-0.544546	-0.606	1.58287	0.938462	0.378332	-0.159995	-0.087301	-0.390646	0.923536	0.999802	0.998694	0	0.00870833	0.123248	0.160067	0.916047	0.999352
E100004678	-	ECs0461	unknown	0	0	25	0	2	-0.56907	-0.73336	-0.796365	-0.720193	-0.510424	0.14058	0.608051	1.16107	1.09073	0.854086	0.769087	0.999802	0.998694	0.585743	0.103189	0.567078	0.463254	0.950116	0.999352
E100004679	-	ECs0462	unknown	0	0	25	0	2	-0.509606	-0.896139	-0.840095	-0.688797	-0.115055	0.410336	0.188552	0.763709	0.447234	0.651581	0.0746885	0.999802	0.998694	0.0189709	0.0516708	0.746774	0.169071	0.513854	0.999352
E100004681	-	ECs0540	putative outer membrane export protein	0	0	28	0	2	-0.572049	-1.90964	-1.83247	-2.01523	0.172954	1.50761	1.81514	1.6555	1.16936	0.962315	7.5188e-06	0.999802	0.998694	0	4.92424e-05	0.663437	0.84863	0.357605	0.999352
E100004682	-	ECs0541	orf; Unknown function	0	0	28	0	2	-1.0201	-1.90638	-2.13338	-2.17638	-0.815352	1.93145	2.48734	2.02868	1.42135	1.33525	0.00741935	0.999802	0.998694	0.000511265	0	0.497371	0.600296	0.405877	0.999352
E100004683	-	ECs0542	putative RTX family exoprotein	0	0	28	0	2	-0.384023	-0.449993	-0.459497	-0.601179	-0.278425	-0.209989	0.133315	0.389982	0.379627	0.277669	0.832423	0.999802	0.998694	0.0824191	0.792204	0.322131	0.520404	0.985326	0.999352
E100004685	-	ECs0544	putative membrane spanning export protein	0	0	0	0	3	-0.39577	-0.339591	-0.280604	-0.161014	0.649856	0.304276	0.292287	0.149018	0.0699737	-0.125893	0.88101	0.999802	0.998694	5.93607e-05	0.116261	0.990574	0.793176	0.888522	0.999352
E100004691	-	ECs0603	orf; Unknown function (Rhs Element Associated)	0	0	3	0	11	0.438064	-0.0678014	0.0681771	0.290519	0.116199	-0.424413	-0.420616	-0.15376	-0.0247883	-0.268322	0.0162528	0.999802	0.998694	0.501259	0.0450226	0.999266	0.647751	0.852482	0.999352
E100004702	ybgQ	ECs0743	putative outer membrane usher protein	0	0	0	0	2	-0.370534	-0.140218	-0.243109	-0.430484	0.257985	0.149644	0.341373	0.178711	0.150104	0.0945767	0.279076	0.999802	0.998694	0.00145613	0.707371	0.754725	0.782285	0.967151	0.999352
E100004703	ybgD	ECs0744	putative fimbriae structural protein	0	0	0	0	2	-0.260864	-0.754867	-0.457521	-0.720626	-0.524942	0.181866	0.504619	0.41116	0.273701	0.586341	0.0171561	0.999802	0.998694	0.444155	0.00809162	0.559237	0.902947	0.834866	0.999352
E100004722	-	ECs0807	unknown protein encoded by prophage CP-933K	3	0	36	0	2	-0.591085	-0.285068	-0.103214	-0.0388814	-0.112844	0.266493	0.587341	0.598634	0.19028	-0.101826	0.245248	0.999802	0.998694	0.805165	0.216051	0.617537	0.989862	0.428222	0.999352
E100004723	-	ECs0809	putative exonuclease encoded by prophage CP-933K	5	0	36	0	2	-0.565508	-0.27571	-0.0858847	-0.00631552	0.0762158	0.491588	0.500608	0.40531	0.0474918	-0.055223	0.286242	0.999802	0.998694	0.783163	0.174203	0.995304	0.910681	0.500588	0.999352
E100004727	-	ECs0814	unknown protein encoded by prophage CP-933K	3	0	36	0	1	1.56787	1.49177	1.1634	0.952874	-1.19902	-1.61669	-1.11699	-0.888824	-0.423619	-0.501496	0.929052	0.999802	0.998694	1.79533e-06	0.376456	0.585621	0.842814	0.564229	0.999352
E100004728	-	ECs0815	putative antiterminator Q protein of prophage CP-933K	3	0	36	0	2	-0.589332	-0.57618	-0.721073	-0.539808	-0.359477	0.537958	0.878728	0.671342	0.218182	0.267548	0.9813	0.999802	0.998694	0.473746	0.000832323	0.508497	0.738759	0.287077	0.999352
E100004732	-	ECs0820	putative endopeptidase protein Rz of prophage CP-933K	3	0	36	0	2	-0.636313	-0.404827	-0.368248	-0.590762	-0.0414286	0.493797	0.654068	0.593261	0.385684	0.452708	0.532126	0.999802	0.998694	0.0737561	0.120004	0.87983	0.952168	0.789547	0.999352
E100004735	-	ECs0825	putative DNA packaging protein of prophage CP-933K	3	0	36	0	1	0.635063	0.332325	0.244394	0.0490437	-0.513206	-0.362217	-0.500863	-0.368373	-0.384699	-0.30481	0.386096	0.999802	0.998694	0.0830182	0.731965	0.902093	0.896259	0.987003	0.999352
E100004737	-	ECs0828	unknown protein encoded by prophage CP-933K	3	0	36	0	2	-0.821359	-0.382277	-0.565726	-0.749166	-0.124535	0.596311	1.75855	0.511753	0.608567	0.717213	0.425585	0.999802	0.998694	0.217381	0.20542	0.161457	0.136017	0.950197	0.999352
E100004739	-	ECs0830	unknown protein encoded by prophage CP-933K	3	0	36	0	2	-0.348938	-0.388541	-0.256951	-0.195254	-0.0344965	0.275704	0.176742	0.0416664	-0.231075	0.0115738	0.88182	0.999802	0.998694	0.25462	0.0419691	0.820102	0.693329	0.272629	0.999352
E100004741	-	ECs0832	putative tail component of prophage CP-933K	3	0	36	0	2	-0.659078	-0.595671	-0.548664	-0.501493	-0.0512977	0.582748	0.851357	0.904166	0.129809	0.440832	0.915858	0.999802	0.998694	0.129177	0.0513099	0.74478	0.957053	0.111317	0.999352
E100004742	-	ECs0833	putative tail component of prophage CP-933K	3	0	36	0	2	-0.395053	-0.403107	-0.295462	-0.319292	0.0118482	0.10992	0.221282	0.162765	0.143759	0.159665	0.98545	0.999802	0.998694	0.0721291	0.691006	0.858007	0.919834	0.974239	0.999352
E100004747	-	ECs0838	putative tail component of prophage CP-933K	3	0	36	0	1	0.461707	0.606993	0.578682	0.482063	-0.0152109	-0.199044	-0.150157	-0.456048	-0.132243	-0.32099	0.64167	0.999802	0.998694	0.0337723	0.534033	0.95372	0.549582	0.482226	0.999352
E100004753	-	ECs0844	putative tail component of prophage CP-933K	3	0	36	0	2	-0.53681	-0.657883	-0.381789	-0.602024	-0.315782	1.29406	0.61982	0.106964	0.0944259	0.266803	0.792788	0.999802	0.998694	0.332157	0	0.155118	0.362289	0.988425	0.999352
E100004766	-	ECs0949	orf; Unknown function	0	0	41	0	2	-0.617153	-0.508489	-0.542742	-0.601548	-0.142228	0.0661477	0.265623	0.24703	0.494659	0.237225	0.788956	0.999802	0.998694	0.0723842	0.514356	0.799468	0.981584	0.660676	0.999352
E100004773	-	ECs1305	putative helicase	0	0	48	0	2	-1.01452	-1.13312	-1.0389	-0.721993	-0.748095	0.538939	1.18022	0.952822	0.875089	0.719404	0.803649	0.999802	0.998694	0.941948	0.000159884	0.207216	0.776043	0.931795	0.999352
E100004777	-	ECs1314	orf; Unknown function	0	0	48	0	2	-0.754268	-0.677523	-0.497605	-0.831192	-0.0342396	0.218667	0.524523	0.986118	0.933221	0.748375	0.929575	0.999802	0.998694	0.0462915	0.627521	0.806745	0.614731	0.967151	0.999352
E100004779	-	ECs1317	unknown	0	0	48	0	1	0.664304	0.779877	0.579015	0.4009	-0.677822	-0.833455	-0.845077	-0.682712	-0.171565	-0.254289	0.883226	0.999802	0.998694	0.00804715	0.782993	0.995804	0.897739	0.527999	0.999352
E100004781	ureD	ECs1321	putative urease accessory protein D	0	0	48	0	1	0.789762	0.739644	0.536476	0.50146	-0.0723967	-0.798655	-0.474513	-0.602994	-0.49397	-0.488651	0.943484	0.999802	0.998694	0.0900076	0.0512179	0.718589	0.902947	0.916047	0.999352
E100004782	ureA	ECs1322	putative urease structural subunit A (gamma)	0	0	48	0	1	1.06932	0.937321	0.833279	0.907146	-0.431442	-0.731734	-0.982892	-0.944459	-0.61375	-0.599938	0.757658	0.999802	0.998694	4.75436e-06	0.35605	0.741482	0.965102	0.551775	0.999352
E100004783	ureC	ECs1323, ECs1324	putative urease structural subunit C (alpha)	0	0	48	0	1	0.420412	0.485118	0.367534	0.333578	-0.403126	-0.391642	-0.148689	-0.324915	-0.107464	-0.207134	0.883226	0.999802	0.998694	0.00165846	0.972416	0.683386	0.782285	0.676064	0.999352
E100004784	ureE	ECs1325	putative urease accessory protein E	0	0	48	0	1	0.624861	0.474876	0.487099	0.499392	-0.520316	-0.361564	-0.489861	-0.291302	-0.28083	-0.237403	0.640858	0.999802	0.998775	3.75758e-05	0.608618	0.872722	0.746161	0.988425	0.999352
E100004795	terW	ECs1343	unknown associated with putative tellurite resistance	0	0	48	0	1	0.59702	0.758585	0.483846	0.653371	0.225715	-0.432251	-0.679105	-0.603888	-0.763513	-0.549319	0.766384	0.999802	0.998694	0.224516	0.0875321	0.820102	0.947366	0.872153	0.999352
E100004796	-	ECs1344	orf; Unknown function	0	0	48	0	1	0.255539	0.294319	0.265336	0.416157	-0.133842	-0.451853	-0.529783	-0.464415	-0.295942	-0.241931	0.929575	0.999802	0.998694	0.0079324	0.176138	0.919538	0.919834	0.737371	0.999352
E100004799	-	ECs1349	orf; Unknown function	0	0	48	0	1	0.345804	0.320265	0.364745	0.451678	-0.216065	-0.583524	-0.228544	-0.17356	-0.159459	-0.172515	0.955568	0.999802	0.998694	0.00178928	0.122996	0.399529	0.937856	0.983345	0.999352
E100004801	terZ	ECs1351	putative phage inhibition, colicin resistance and tellurite resistance protein	0	0	48	0	1	0.788173	1.38533	1.10993	1.34774	-0.0562587	-1.22752	-0.743135	-0.704154	-0.53766	-0.535222	0.00730454	0.999802	0.998694	1.79533e-06	0.000132492	0.325115	0.963457	0.807754	0.999352
E100004803	terD	ECs1355	putative phage inhibition, colicin resistance and tellurite resistance protein	0	0	48	0	1	0.780065	1.32005	1.19039	1.3703	-0.18242	-1.16014	-0.637552	-0.590258	-0.261325	-0.188545	0.0120078	0.999802	0.998694	0	0.000593148	0.243837	0.955876	0.51212	0.999352
E100004804	terE	ECs1356	putative phage inhibition, colicin resistance and tellurite resistance protein	0	0	48	0	1	0.88043	1.435	1.47008	1.586	0.581487	-1.3142	-1.11598	-0.695732	-0.734536	-0.505064	0.0481127	0.999802	0.998694	0.00219828	0	0.857498	0.554482	0.97094	0.999352
E100004807	-	ECs1360 - ECs1362	orf; Unknown function	0	0	48	0	1	0.852847	0.636689	0.709462	0.384114	-0.0162586	-0.925567	-0.639713	-0.389735	-0.682844	-0.928053	0.721175	0.999802	0.998694	0.348765	0.0461144	0.829468	0.837725	0.77744	0.999352
E100004809	-	ECs1362 - ECs1364	orf; Unknown function	0	0	48	0	2	-0.344584	-0.556479	-0.264679	-0.555672	-0.043883	0.296082	0.647311	0.358425	0.036393	-0.00116589	0.329105	0.999802	0.998694	0.0149242	0.153066	0.400709	0.527155	0.424346	0.999352
E100004813	-	ECs1370	putative glucosyltransferase	0	0	43	0	2	-0.901671	-0.516811	-0.753357	-0.735121	0.199354	0.895628	1.21587	0.339145	0.383759	-0.127366	0.0689275	0.999802	0.998694	0.00015526	0.00816611	0.557918	0.0128857	0.95398	0.999352
E100004818	-	ECs1381	unknown in IS	0	1	48	0	3	-0.26252	-0.267091	-0.0402899	-0.0083501	0.579227	0.425735	0.318956	0.216416	0.166912	0.15138	0.989964	0.999802	0.998694	0.000639053	0.460669	0.853192	0.837725	0.923419	0.999352
E100004820	-	ECs1384	orf; Unknown function	0	0	48	0	2	-0.829893	-0.435173	-0.52526	-0.417371	0.147479	0.396512	0.960649	0.479903	0.0844334	-0.0976361	0.220992	0.999802	0.998694	0.094509	0.564125	0.399529	0.500732	0.56703	0.999352
E100004821	-	ECs1386	unknown	0	0	48	0	8	-0.371097	-0.0368925	-0.0979987	0.100411	0.304777	0.119048	-0.0914429	-0.0763102	-0.102279	-0.120145	0.0267754	0.999802	0.998694	0.252957	0.377514	0.6169	0.979508	0.964603	0.999352
E100004823	-	ECs1389	orf; Unknown function	0	0	48	0	2	-0.448421	-0.233557	-0.267346	-0.141912	0.163413	0.309395	0.0907519	0.287818	-0.120513	0.0879775	0.23642	0.999802	0.998694	0.106468	0.539787	0.631136	0.662701	0.208301	0.999352
E100004824	-	ECs1389 - ECs1391	orf; Unknown function	0	0	48	0	9	-0.121853	-0.393265	-0.195301	-0.212794	0.0967232	0.620871	0.55882	0.206512	-0.0820085	-0.316355	0.0366173	0.999802	0.998694	0.0408653	0.00180687	0.908369	0.175026	0.286469	0.999352
E100004837	-	ECs1408	orf; Unknown function	0	1	48	0	2	-0.507702	-0.444776	-0.450176	-0.50655	-0.0100437	0.239085	0.396299	0.708649	0.288211	0.256631	0.87899	0.999802	0.998694	0.0223319	0.330638	0.820102	0.495702	0.283102	0.999352
E100004845	-	ECs1068	unknown protein encoded by cryptic prophage CP-933M	4	0	44	0	2	-1.19423	-0.74607	-0.771131	-0.645817	0.218586	0.764548	1.34429	1.28867	1.05038	1.30937	0.0663873	0.999802	0.998694	0.00209202	0.0774728	0.238181	0.951728	0.717269	0.999352
E100004852	-	ECs1075	unknown protein encoded by cryptic prophage CP-933M	4	0	44	0	2	-0.629265	-0.531637	-0.428477	-0.320805	-0.0292046	0.653845	0.914059	0.745637	0.155671	0.0934195	0.78985	0.999802	0.998694	0.209509	0.00653373	0.640499	0.792006	0.119382	0.999352
E100004853	-	ECs1076	unknown protein encoded by cryptic prophage CP-933M	4	0	44	0	1	1.18634	0.327598	0.777617	0.653272	-0.100632	-0.199772	0.00535255	-0.224617	-0.623724	-0.906625	0.00766239	0.999802	0.998694	0.0448495	0.853235	0.870878	0.835507	0.621933	0.999352
E100004865	-	ECs1788	unknown protein encoded by cryptic prophage CP-933M	12	0	93	0	2	-0.706599	-0.142834	-0.343089	-0.206086	0.29022	0.407869	0.069734	0.462156	0.393355	0.495335	0.00565541	0.999802	0.998694	0.0385009	0.716289	0.517941	0.430531	0.923902	0.999352
E100004874	-	ECs1796	unknown protein encoded by cryptic prophage CP-933M	12	0	71	0	2	-0.428068	-0.621415	-0.382874	-0.408881	0.222104	0.501027	0.466194	0.243179	0.256828	0.138651	0.508813	0.999802	0.998694	0.0104283	0.337328	0.970258	0.723955	0.985432	0.999352
E100004875	-	ECs1798	unknown protein encoded by cryptic prophage CP-933M	12	0	71	0	2	-0.460979	-0.683138	-0.32883	-0.571781	0.318002	0.403188	0.565364	0.267532	0.492229	0.2778	0.508139	0.999802	0.998694	0.00145613	0.830151	0.864188	0.652855	0.737766	0.999352
E100004895	xisW	ECs1161	putative excisionase for bacteriophage BP-933W	5	0	45	0	2	-0.880449	-0.730329	-0.633619	-0.451302	-0.411839	-0.103421	0.752496	1.40245	0.468569	0.222182	0.717884	0.999802	0.998694	0.902946	0.357173	0.0429538	0.178889	0.0301176	0.999352
E100004896	-	ECs1162	unknown protein encoded by bacteriophage BP-933W	5	0	45	0	2	-0.8507	-0.637272	-0.5668	-0.315482	-0.58818	-0.269847	0.237765	1.36368	0.498707	0.174908	0.465721	0.999802	0.998694	0.294439	0.281443	0.266798	0.004	0.02625	0.999352
E100004897	-	ECs1163	unknown protein encoded by bacteriophage BP-933W	5	0	45	0	2	-0.636576	-0.46801	-0.378227	-0.193652	-0.207712	0.116957	0.152031	0.853465	0.222786	0.137142	0.373858	0.999802	0.998694	0.948269	0.0983866	0.956939	0.006875	0.0235714	0.999352
E100004898	-	ECs1164	unknown protein encoded by bacteriophage BP-933W	5	0	45	0	2	-0.645396	-0.343669	-0.393663	-0.508405	-0.104937	0.440842	0.400073	0.661746	0.452589	0.419839	0.488224	0.999802	0.998694	0.289027	0.197068	0.979415	0.798534	0.835146	0.999352
E100004899	-	ECs1165	unknown protein encoded by bacteriophage BP-933W	5	0	45	0	2	-0.651165	-0.48597	-0.382087	-0.285248	-0.209877	0.280406	0.561965	0.783465	0.181553	0.000476129	0.51336	0.999802	0.998694	0.748944	0.0341956	0.557918	0.662664	0.0716991	0.999352
E100004901	-	ECs1169	unknown protein encoded by bacteriophage BP-933W	5	0	45	0	2	-0.663548	-0.501649	-0.470979	-0.274134	-0.433482	-0.0780203	0.378622	0.893332	0.378395	0.201769	0.406695	0.999802	0.998694	0.389859	0.0719878	0.10651	0.0587009	0.067602	0.999352
E100004904	betW	ECs3001	putative Bet recombination protein of bacteriophage BP-933W	15	0	45	0	3	-0.649486	-0.203176	-0.209286	0.153631	0.303287	0.422434	0.343908	0.237878	0.0458819	-0.00263179	0.0209366	0.999802	0.998694	0.529918	0.692178	0.925786	0.876393	0.716947	0.999352
E100004920	-	ECs1196	putative DNA N-6-adenine-methyltransferase of bacteriophage BP-933W	5	0	45	0	8	-0.490415	-0.0156836	0.0249058	0.31821	0.0345335	0.269887	0.0940186	-0.151627	-0.368583	-0.249132	0.00273947	0.999802	0.998694	0.126893	0.272382	0.723372	0.5435	0.56703	0.999352
E100004922	-	ECs1200	putative DNA-binding protein Roi of bacteriophage BP-933W	5	0	45	0	2	-0.57145	-0.615719	-0.527339	-0.400519	-0.219068	0.405852	0.448912	0.754759	0.0471298	0.0966351	0.943484	0.999802	0.998694	0.582986	0.0671366	0.97061	0.681915	0.178808	0.999352
E100004924	-	ECs1203	antitermination protein Q of bacteriophage BP-933W	5	0	45	0	3	-0.39317	-0.347796	-0.213738	-0.0694415	0.230244	0.103751	-0.100572	0.194831	0.0606555	0.0692934	0.827073	0.999802	0.998694	0.0152684	0.39467	0.408583	0.160067	0.611309	0.999352
E100004926	stx2A	ECs1205	shiga-like toxin II A subunit encoded by bacteriophage BP-933W	5	0	45	0	9	-0.924593	-0.0609755	-0.27771	0.135373	0.134127	0.172847	0.384315	0.385936	-0.0443322	-0.0665771	0.000356322	0.999802	0.998694	0.996982	0.919255	0.796652	0.998893	0.388479	0.999352
E100004927	stx2B	ECs1206	shiga-like toxin II B subunit encoded by bacteriophage BP-933W	5	0	45	0	2	-1.3995	-0.677873	-0.62933	-0.466791	0.261234	0.922304	0.977212	1.02651	0.438975	0.552934	0.00103374	0.999802	0.998694	0.00360584	0.0150316	0.952276	0.952168	0.166939	0.999352
E100004928	-	ECs1207	unknown protein encoded by bacteriophage BP-933W	5	0	45	0	3	-0.904227	-0.31276	-0.350353	-0.0323875	0.280346	0.435462	0.383173	0.479133	-0.0208589	-0.0720826	0.00281462	0.999802	0.998694	0.175028	0.601251	0.951482	0.893395	0.207592	0.999352
E100004929	-	ECs1211	unknown protein encoded by bacteriophage BP-933W	5	0	45	0	1	3.0607	2.25603	2.2962	1.89313	-0.262605	-1.39672	-1.67123	-1.83785	-1.12916	-1.60558	0.0473963	0.999802	0.998694	8.28729e-06	0.0244211	0.861806	0.907727	0.423957	0.999352
E100004947	lomW	ECs1236	putative outer membrane protein Lom precursor of bacteriophage BP-933W	5	0	45	0	2	-1.32422	-1.11364	-1.2884	-0.924233	-1.15759	1.05366	1.96729	1.79344	0.981909	0.723527	0.627379	0.999802	0.998694	0.498546	0	0.0702931	0.859843	0.134376	0.999352
E100004949	-	ECs1238	unknown protein encoded by bacteriophage BP-933W	5	0	45	0	2	-0.487445	-0.315754	-0.272086	-0.144858	-0.072641	-0.0923399	0.122395	0.342419	0.00557782	0.0477112	0.514002	0.999802	0.998694	0.769384	0.948662	0.711027	0.680434	0.425802	0.999352
E100004951	-	ECs1240	unknown protein encoded by bacteriophage BP-933W	5	0	45	0	2	-0.53973	-0.430619	-0.373801	-0.368026	0.078537	0.2626	0.396968	0.38343	0.448909	0.375409	0.827073	0.999802	0.999935	0.135306	0.634277	0.894741	0.98887	0.941744	0.999352
E100004953	-	ECs1242	unknown protein encoded by bacteriophage BP-933W	5	0	45	0	5	0.391056	-0.0195563	0.284623	0.101157	-0.518791	-0.50941	-0.53463	-0.172116	0.0614766	-0.082058	0.0364118	0.999802	0.998694	0.00652518	0.977783	0.978415	0.446839	0.63853	0.999352
E100004954	-	ECs1244	unknown protein encoded by bacteriophage BP-933W	5	0	45	0	1	1.09958	1.31845	1.29617	1.51399	1.09069	-0.532464	-0.768426	-0.759727	-0.817406	-0.779075	0.543121	0.999802	0.998694	0.153941	0	0.79613	0.993851	0.950116	0.999352
E100004956	-	ECs1247	unknown protein encoded by bacteriophage BP-933W	5	0	45	0	1	0.59358	0.934646	0.809526	0.906969	0.19694	-0.701214	-0.633446	-0.664311	-0.512122	-0.534122	0.128183	0.999802	0.998694	0.00439511	0.00121363	0.944554	0.969462	0.816448	0.999352
E100004957	-	ECs1251	unknown protein encoded by bacteriophage BP-933W	5	0	45	0	2	-0.413964	-0.631251	-0.489601	-0.617826	0.117751	0.28431	0.250438	0.484662	0.301853	0.172283	0.413705	0.999802	0.998694	0.0024189	0.59233	0.970258	0.693329	0.759815	0.999352
E100004958	-	ECs1262	orf; Unknown function	0	0	46	0	2	-0.72086	-0.62247	-0.504409	-0.436409	-0.157294	0.459494	0.601088	0.370096	0.267841	0.105137	0.835142	0.999802	0.998694	0.325329	0.0420502	0.88024	0.744825	0.901096	0.999352
E100004961	-	ECs1272	orf; Unknown function	0	0	47	0	2	-1.04124	-1.77636	-1.6698	-1.59784	-1.20357	0.526287	1.42461	1.9534	1.76586	1.54714	0.217254	0.999802	0.998694	0.540219	0.00892803	0.48082	0.737495	0.917747	0.999352
E100004962	-	ECs1273	orf; Unknown function	0	0	47	0	2	-0.500218	-0.480275	-0.600461	-0.609246	-0.639944	-0.287116	0.596385	0.866482	0.55572	0.343789	0.967993	0.999802	0.999935	0.902946	0.155105	0.00425	0.583431	0.462248	0.999352
E100004963	-	ECs1274	putative regulator; Not classified	0	0	47	0	2	-0.43143	-0.828668	-0.87879	-0.652334	-1.09618	-0.0853017	1.0458	1.33247	0.943564	0.51746	0.294495	0.999802	0.998694	0.248212	0.0143089	0.0467698	0.782285	0.63853	0.999352
E100004975	-	ECs1284	putative acyl-carrier protein synthase	0	0	47	0	2	-0.485608	-0.451279	-0.47252	-0.521243	-0.131818	0.0515705	0.304901	0.202575	0.269288	0.182418	0.947541	0.999802	0.998694	0.120699	0.56644	0.695347	0.895913	0.931795	0.999352
E100004976	-	ECs1285	putative fatty acyl chain reductase	0	0	47	0	2	-0.207079	-0.325262	-0.365372	-0.484084	-0.331505	-0.0154702	0.833671	0.321031	0.100408	0.194537	0.676316	0.999802	0.998694	0.480462	0.175567	0.00317143	0.135728	0.61721	0.999352
E100004977	-	ECs1286	putative fatty acyl chain dehydrase	0	0	47	0	1	1.41831	1.49201	1.81639	1.56913	-0.52168	-1.15576	-0.904029	-0.727511	-0.798414	-1.01898	0.930098	0.999802	0.998694	1.79533e-06	0.162776	0.854287	0.890198	0.954833	0.999352
E100004978	-	ECs1287	putative acyl-carrier protein	0	0	47	0	5	0.0915219	-0.0339835	0.0401152	-0.0642119	-0.403424	-0.490283	-0.190812	-0.107174	-0.0562326	0.049549	0.24211	0.999802	0.998694	0.00245576	0.536164	0.0859453	0.785133	0.872247	0.999352
E100004980	-	ECs1289	putative beta-ketoacyl-[acyl carrier protein] synthase	0	0	47	0	1	0.0606943	-0.0958724	-0.0144092	-0.133393	-0.266454	-0.327585	-0.508442	-0.363077	-0.152598	-0.244543	0.111319	0.999802	0.998694	0.234827	0.677725	0.411792	0.543937	0.286298	0.999352
E100004981	-	ECs1290	orf; Unknown function	0	0	47	0	2	-0.724469	-0.8899	-0.633906	-0.8072	-0.304772	0.824528	0.754181	0.365891	0.28183	0.127364	0.653542	0.999802	0.998694	0.0568754	0.000222841	0.945503	0.48409	0.916319	0.999352
E100005038	-	ECs1380	putative transposase	0	0	73	0	2	-0.312115	-0.43436	-0.268137	-0.0812054	0.000307526	0.346236	0.751481	0.649666	0.639308	0.493736	0.572717	0.999802	0.998694	0.667625	0.070679	0.155842	0.842814	0.984237	0.999352
E100005062	-	ECs1503	unknown protein encoded by prophage CP-933N	6	0	5	0	2	-0.455483	-0.439489	-0.376351	-0.253481	0.0824174	0.343308	0.342875	0.365698	0.140535	0.212344	0.975464	0.999802	0.998694	0.135306	0.320137	0.999329	0.977018	0.647237	0.999352
E100005063	-	ECs1504	unknown protein encoded by prophage CP-933N	6	0	5	0	2	-1.20398	-0.313885	-0.49087	-0.0818956	0.13098	0.772519	0.471711	0.621401	0.060908	0.119485	0.00038403	0.999802	0.998694	0.458227	0.032155	0.656034	0.855763	0.244179	0.999352
E100005064	-	ECs1505	unknown protein encoded by prophage CP-933N	6	0	5	0	2	-0.873883	-0.753615	-0.73258	-0.553071	-0.216615	0.324334	0.751585	0.938117	0.726179	0.703647	0.803285	0.999802	0.998694	0.263472	0.10077	0.498332	0.828539	0.774638	0.999352
E100005067	-	ECs1510	unknown protein encoded by prophage CP-933N	6	0	5	0	2	-0.74536	-0.777834	-0.726133	-0.411509	0.203637	0.376999	0.364377	0.51811	0.235034	0.793558	0.971393	0.999802	0.998694	0.11553	0.744699	0.995304	0.899224	0.772419	0.999352
E100005077	-	ECs1085	unknown protein encoded by prophage CP-933N	4	0	5	0	1	0.868238	0.940113	0.734884	0.766224	-0.240498	-0.631656	-0.895445	-0.687447	-0.639002	-0.669257	0.923536	0.999802	0.998694	0.0043866	0.348981	0.811143	0.842814	0.965693	0.999352
E100005078	-	ECs1086	unknown protein encoded by prophage CP-933N	4	0	5	0	un	0.657562	0.00818672	0.147531	-0.242395	-0.0886257	-0.794948	-0.454286	-0.244076	0.267352	0.104085	0.0115731	0.999802	0.998694	0.637135	0.0314697	0.640499	0.798534	0.359533	0.999352
E100005079	-	ECs1087	putative envelope protein encoded within prophage CP-933N	4	0	5	0	2	-0.726457	-0.830207	-0.765784	-0.669341	-0.462557	0.752915	0.804965	0.955506	0.635113	0.392679	0.765627	0.999802	0.998694	0.371665	0	0.951482	0.808303	0.456738	0.999352
E100005102	-	ECs1557	putative antirepressor protein encoded by prophage CP-933N	6	0	5	0	2	-0.5569	-0.575302	-0.706833	-0.63125	-0.0609342	0.769199	0.583645	0.605198	-0.00135686	0.0176256	0.977614	0.999802	0.998694	0.0388141	0.00599274	0.839072	0.981188	0.207226	0.999352
E100005119	-	ECs1586	unknown protein encoded by prophage CP-933C	7	0	51	0	2	-0.538294	-0.693562	-0.539187	-0.541428	-0.0536059	0.494485	0.540584	0.394034	0.406051	0.138266	0.64463	0.999802	0.999935	0.0499445	0.0450226	0.958975	0.842814	0.987481	0.999352
E100005122	-	ECs1590	putative capsid protein of prophage CP-933C	7	0	51	0	1	0.403753	0.256676	0.283058	0.131774	-0.423973	-0.322787	-0.485364	-0.213606	-0.101505	-0.25246	0.627922	0.999802	0.998694	0.0151226	0.746975	0.820102	0.603885	0.865886	0.999352
E100005137	-	ECs1620	putative antiterminator Q of prophage CP-933X	8	0	52	0	2	-0.614952	-0.572668	-0.493174	-0.507255	-0.264791	0.563349	0.845363	0.674065	0.159787	0.283367	0.937757	0.999802	0.998694	0.365327	0.00353784	0.662051	0.811144	0.265967	0.999352
E100005139	-	ECs1622	putative endolysin of prophage CP-933X	8	0	52	0	2	-0.490364	-0.541092	-0.430039	-0.360038	0.308653	0.616274	0.486888	0.510891	0.501548	0.510283	0.928439	0.999802	0.998694	0.0108318	0.318094	0.881368	0.978015	0.988479	0.999352
E100005149	-	ECs1638	putative tail component of prophage CP-933X	8	0	52	0	1	0.341011	0.71891	1.6465	1.38466	-0.227299	-0.264242	-0.655356	-0.786263	-0.669923	-0.638439	0.300122	0.483615	0.998694	1.42857e-05	0.942438	0.663437	0.907727	0.916047	0.999352
E100005152	-	ECs1641	putative tail component of prophage CP-933X	8	0	52	0	2	-0.437265	-0.280145	-0.390019	-0.422005	0.184889	0.310201	0.166669	0.157923	0.116355	0.0685305	0.37436	0.999802	0.998694	0.000355251	0.55278	0.770136	0.985872	0.934982	0.999352
E100005156	-	ECs1977	putative head-tail adaptor of prophage CP-933X	10	0	52	0	2	-0.589279	-0.713265	-0.549624	-0.484543	0.153403	0.517109	0.432182	0.464964	0.224203	0.476103	0.61853	0.999802	0.998694	0.000862571	0.0829421	0.895703	0.958576	0.519715	0.999352
E100005170	-	ECs1652	unknown protein encoded by prophage CP-933X	8	0	52	0	2	-0.407185	-0.61479	-0.682439	-0.4311	-0.881912	0.031322	0.539816	0.637074	0.505532	0.235592	0.540201	0.999802	0.998694	0.103035	0.00264435	0.324654	0.910681	0.866344	0.999352
E100005171	-	ECs1653	unknown protein encoded by prophage CP-933X	8	0	52	0	2	-0.564548	-0.717764	-0.790388	-0.798948	-1.03914	0.14882	1.03897	1.22067	0.823949	0.284463	0.7278	0.999802	0.999935	0.439506	0.000432243	0.0463406	0.835507	0.49795	0.999352
E100005172	-	ECs1654	unknown protein encoded by prophage CP-933X	8	0	52	0	2	-0.618586	-0.79903	-0.778253	-0.890063	-0.629972	0.205058	1.02071	1.10027	0.58831	0.201149	0.583698	0.999802	0.998694	0.325526	0.00322411	0.0335	0.921448	0.265967	0.999352
E100005173	-	ECs1655	unknown protein encoded by prophage CP-933X	8	0	52	0	2	-1.36886	-1.21182	-0.829593	-0.873847	-1.50401	0.0471005	1.67656	2.50501	1.7177	1.91627	0.871684	0.999802	0.998694	0.214229	0.00468327	0.0272551	0.420047	0.409665	0.999352
E100005177	-	ECs1662	putative protease encoded within prophage CP-933X	8	0	52	0	1	1.37868	1.7	0.406819	0.968151	-1.56486	-1.47279	-0.727592	-0.32593	-0.00203653	-0.228732	0.607023	0.364871	0.998694	1.79533e-06	0.891755	0.436159	0.743584	0.7859	0.999352
E100005183	modD	ECs1694	putative molybdenum transport protein	0	0	55	0	1	1.28526	1.13524	1.00529	0.670116	-0.674118	-0.617601	-0.765323	-1.28156	-0.327914	-0.247861	0.913541	0.999802	0.998694	0.0434894	0.951353	0.952129	0.775481	0.456738	0.999352
E100005188	-	ECs1700	orf; Unknown function	0	0	55	0	2	-0.428754	-0.370978	-0.390237	-0.389454	0.19851	0.275019	0.317201	0.393282	0.121246	0.304278	0.895709	0.999802	0.999935	0.00886236	0.811314	0.95825	0.914598	0.551331	0.999352
E100005193	-	ECs1761	putative regulator of cell division encoded by prophage CP-933O	9	0	57	0	7	-0.471115	-0.286456	-0.334517	0.0103337	-0.512212	-0.25049	0.108822	0.247192	0.079979	0.139776	0.405799	0.999802	0.998694	0.0102464	0.266687	0.361224	0.806071	0.731643	0.999352
E100005198	-	ECs1766	putative regulator of cell division encoded by prophage CP-933O	9	0	57	0	1	0.285172	0.294889	0.369151	0.340206	-0.230884	-0.259314	-0.240702	-0.302846	-0.419996	-0.508254	0.98545	0.999802	0.998694	0.0109013	0.929491	0.985392	0.933541	0.853307	0.999352
E100005204	-	ECs1772	putative intestinal colonization factor encoded by prophage CP-933O	9	0	57	0	2	-1.22028	-0.808232	-1.00045	-0.849054	-1.52561	0.691464	1.53767	1.40256	0.808627	0.785266	0.0708551	0.999802	0.998694	0.00815796	0	0.0239778	0.861455	0.172785	0.999352
E100005208	-	ECs1779	unknown protein encoded by prophage CP-933O	9	0	57	0	7	0.405707	-0.461558	-0.400127	-0.460962	-0.365196	0.18003	0.00793868	0.425442	0.432466	0.502461	0	0.999802	0.998694	0.6088	0.00409342	0.704665	0.158343	0.988425	0.999352
E100005216	-	ECs2229	unknown protein encoded by prophage CP-933O	12	0	57	0	1	1.24741	1.01757	0.762687	0.360668	-0.497611	-0.788542	-0.912972	-0.913838	-0.581232	-0.276217	0.751898	0.999802	0.998694	0.0641167	0.629287	0.944554	0.998893	0.773512	0.999352
E100005228	-	ECs2210	unknown protein encoded within CP-933O	11	0	57	0	2	-0.771708	-0.744949	-0.715661	-0.615831	-0.208255	0.248051	0.576282	1.08433	0.937825	0.703634	0.963961	0.999802	0.998694	0.124316	0.123469	0.59315	0.30554	0.837648	0.999352
E100005236	-	ECs2201	unknown protein encoded within prophage CP-933O	11	0	57	0	2	-0.479349	-0.364158	-0.353416	-0.423545	-0.210735	0.44931	0.462874	0.490624	0.651647	0.445498	0.783364	0.999802	0.998694	0.445482	0.0233968	0.992339	0.976985	0.819814	0.999352
E100005238	-	ECs2197	unknown protein encoded within prophage CP-933O	11	0	57	0	1	0.965893	1.39212	1.41797	1.48459	0.914795	-0.535237	-0.780472	-1.00829	-0.847172	-0.723984	0.10713	0.999802	0.998694	0.0549779	1.68067e-05	0.786535	0.780169	0.843236	0.999352
E100005239	-	ECs2194	putative endonuclease encoded within prophage CP-933O	11	0	57	0	1	0.870755	1.25783	1.37826	1.17365	0.581989	-0.78656	-0.714488	-1.05692	-0.833623	-0.980971	0.187621	0.999802	0.998694	0.0606111	0.000178674	0.951482	0.648366	0.77744	0.999352
E100005242	-	ECs2191	putative ARAC-type regulatory protein of CP-933O	11	0	57	0	2	-0.703963	-0.702616	-0.617952	-0.688789	-0.471697	0.507639	0.783081	0.834046	0.648795	0.374206	0.997704	0.999802	0.998694	0.410953	0.000577922	0.662051	0.950676	0.768983	0.999352
E100005255	-	ECs1100	putative holin protein of prophage CP-933O	4	0	57	0	4	-0.587496	0.579684	1.07391	1.18676	1.34239	0.0131696	-0.240565	-0.572528	-0.348054	-0.50086	7.5188e-06	0.999802	0.998694	0.551744	0	0.685849	0.534168	0.686439	0.999352
E100005264	-	ECs1109	putative capsid protein small subunit of prophage CP-933O	14	0	0	0	3	-0.353271	-0.274075	-0.527519	-0.538415	0.270112	0.956474	0.559337	-0.00967074	-0.182017	-0.0503695	0.858562	0.999802	0.999204	0.00124167	0.0111867	0.423522	0.180388	0.782788	0.999352
E100005277	-	ECs2716	unknown protein encoded within prophage CP-933O	14	0	79	0	3	-0.344124	-0.167278	-0.130098	0.0909465	0.564727	0.242872	0.310379	0.250421	0.213045	0.0873867	0.532121	0.999802	0.998694	0.0426456	0.229278	0.940421	0.938158	0.960795	0.999352
E100005278	-	ECs2156	orf; Other or unknown (Phage or Prophage Related)	11	0	57	0	2	-0.808514	-0.441359	-0.540498	-0.75772	0.857527	0.873203	0.494852	0.552508	0.475063	0.241726	0.0317573	0.999802	0.998694	0	0.955538	0.303868	0.929887	0.893759	0.999352
E100005279	-	ECs2155	orf; Other or unknown (Phage or Prophage Related)	11	0	57	0	2	-0.455151	-0.0847182	-0.14879	-0.337527	-0.271791	0.341391	0.506091	0.470097	0.296863	0.0707951	0.0612624	0.999802	0.998694	0.796242	0.0133674	0.820016	0.962059	0.75971	0.999352
E100005280	-	ECs2154	orf; Other or unknown (Phage or Prophage Related)	11	0	57	0	2	-0.619841	-0.32964	-0.487399	-0.479291	-0.45083	0.453557	0.94959	0.904475	0.290068	0.028343	0.0757105	0.999802	0.999204	0.892755	2.03252e-05	0.0900718	0.94324	0.0307736	0.999352
E100005285	-	ECs2113	putative major fimbrial subunit	0	0	61	0	1	1.94903	2.18534	2.00541	1.70081	-0.641726	-1.54351	-1.62795	-1.35859	-0.952591	-1.01687	0.633129	0.999802	0.998694	0	0.024306	0.951482	0.792006	0.600183	0.999352
E100005286	-	ECs2112	putative fimbrial chaperone protein	0	0	61	0	1	0.517458	0.695107	0.480825	0.275067	-0.135681	-0.315386	-0.40029	-0.341974	-0.410197	-0.252813	0.67084	0.999802	0.998694	0.178907	0.652246	0.941567	0.953737	0.940058	0.999352
E100005291	-	ECs2061	unknown protein associated with Rhs element	0	0	0	0	2	-0.38454	-0.0183728	-0.0465801	-0.436637	0.169012	0.136368	0.341531	0.226138	0.281498	0.0768466	0.0563028	0.999802	0.998694	0.00636661	0.918862	0.734512	0.863883	0.934982	0.999352
E100005292	vgrE	ECs2060	unknown protein associated with Rhs element	0	0	65	0	2	-0.534284	-0.188653	-0.144649	-0.513655	0.449669	0.468642	0.375101	0.223171	0.216054	0.0917494	0.0421875	0.999802	0.998694	7.50751e-06	0.944608	0.889066	0.781003	0.988479	0.999352
E100005299	-	ECs2006	orf; Unknown function	0	0	67	0	2	-0.474101	-0.647083	-0.424517	-0.523273	-0.11242	0.230312	0.446942	0.472136	0.417843	0.363236	0.462796	0.999802	0.998694	0.0460008	0.140387	0.681377	0.969467	0.932195	0.999352
E100005302	-	ECs1996	unknown protein encoded by prophage CP-933R	10	0	0	0	2	-0.584028	-0.297472	-0.412962	-0.461896	-0.109403	0.41763	0.919689	0.937299	0.288291	0.0579595	0.0692761	0.999802	0.998694	0.0501488	0.00738356	0.0711429	0.97761	0.0235714	0.999352
E100005303	-	ECs1995	unknown protein encoded by prophage CP-933R	10	0	0	0	2	-0.507117	-0.153339	-0.274328	-0.462587	0.363999	0.405694	0.628315	0.641307	0.328871	0.1401	0.0793337	0.999802	0.998694	0.000390485	0.898798	0.711027	0.984653	0.489937	0.999352
E100005304	-	ECs1994	unknown protein encoded by prophage CP-933R	10	0	0	0	2	-0.732348	-0.301025	-0.384926	-0.614708	0.63521	0.790946	0.561342	0.668524	0.442633	0.135517	0.025294	0.999802	0.998694	0	0.59233	0.693396	0.87597	0.648635	0.999352
E100005313	-	ECs1117	putative tail component of prophage CP-933R	4	0	0	0	1	0.207569	0.126827	0.190722	0.149112	0.226141	-0.248402	-0.410655	-0.363371	-0.0334748	-0.205425	0.707135	0.999802	0.998694	0.636357	0.00384492	0.663437	0.919834	0.206705	0.999352
E100005317	-	ECs2726	partial putative tail component of prophage CP-933R	14	0	0	0	1	0.424882	0.135003	0.372659	0.367577	0.0626531	-0.359177	-0.437666	-0.422516	-0.269982	-0.437927	0.206297	0.999802	0.999935	0.215329	0.122202	0.933184	0.98386	0.809323	0.999352
E100005337	-	ECs1959	unknown protein encoded within prophage CP-933R	10	0	0	0	7	0.251451	-0.143282	-0.162904	-0.308402	-0.246096	-0.0748152	0.0829923	0.144599	0.251259	0.285063	0.0026193	0.999802	0.998694	0.712049	0.342876	0.685849	0.897739	0.782788	0.999352
E100005341	-	ECs1955	unknown protein encoded within prophage CP-933R	10	0	0	0	1	1.18877	1.5425	1.51451	1.91528	-1.30871	-1.50654	-1.30664	-0.592222	-0.899695	-0.749164	0.551594	0.999802	0.998694	0	0.767256	0.905905	0.480676	0.807337	0.999352
E100005342	-	ECs1954	unknown protein encoded within prophage CP-933R	10	0	0	0	1	1.02153	1.36955	0.597337	1.26238	-1.34936	-1.50113	-1.21767	-0.425697	-0.0257087	-0.136618	0.578046	0.999802	0.998694	0	0.823477	0.860811	0.409477	0.720853	0.999352
E100005348	-	ECs1948	unknown protein encoded within prophage CP-933R	10	0	0	0	2	-0.592963	-0.402125	-0.49966	-0.297471	0.0988069	0.0597874	0.235163	0.324502	-0.148235	-0.0342159	0.450033	0.999802	0.998694	0.0770788	0.90328	0.798623	0.897739	0.220431	0.999352
E100005349	-	ECs1946	unknown protein encoded within prophage CP-933R	10	0	0	0	2	-0.560074	-0.364817	-0.444498	-0.499935	0.259063	0.522741	0.652085	0.445847	0.118659	-0.12441	0.534322	0.999802	0.998694	0.00363642	0.399887	0.88024	0.767783	0.527445	0.999352
E100005353	-	ECs1908	orf; Unknown function	0	0	0	0	2	-0.705594	-0.672922	-0.609392	-0.367238	-0.846725	0.351302	0.890832	0.917058	0.26419	0.34313	0.957394	0.999802	0.998694	0.09701	0.000293059	0.313295	0.978022	0.186526	0.999352
E100005354	-	ECs1907	orf; Unknown function	0	0	69	0	7	-0.437729	-0.461862	-0.46606	-0.194049	-0.892846	-0.183	0.42833	0.759032	0.391	0.160582	0.957145	0.999802	0.998694	0.000894864	0.00206329	0.0531781	0.446839	0.33484	0.999352
E100005355	-	ECs1906	orf; Unknown function	0	0	69	0	7	-0.575706	-0.433134	-0.546905	-0.277831	-0.988168	-0.220191	0.751024	1.0411	0.461523	0.1709	0.747192	0.999802	0.998694	0.0152684	0.0165192	0.0239778	0.683952	0.268384	0.999352
E100005369	-	ECs1828	orf; Unknown function	9	0	71	0	1	0.535631	0.421655	0.352426	0.40167	-0.483403	-0.615918	-0.652631	-0.319835	-0.10443	-0.190434	0.806495	0.999802	0.998694	0.0020058	0.73196	0.973054	0.609755	0.759815	0.999352
E100005373	-	ECs1825	putative chaperone protein	9	0	71	0	2	-0.691561	-0.0861716	-0.196542	-0.318455	0.506725	1.14897	1.19434	0.648455	0.268904	0.159258	0.00950307	0.999802	0.998694	0.00285254	0.0334133	0.96526	0.289919	0.484764	0.999352
E100005375	-	ECs2473	orf; hypothetical protein	0	0	0	0	2	-0.434651	-0.603562	-0.541117	-0.566977	-0.302301	0.180449	0.399305	0.267702	0.160409	0.308479	0.532126	0.999802	0.998694	0.242858	0.0497424	0.711027	0.842814	0.866344	0.999352
E100005376	-	ECs2477	unknown protein encoded within IS629	13	0	76	0	2	-0.35167	-0.376454	-0.141436	-0.14139	0.596321	0.53254	0.488807	0.262442	0.351457	0.448802	0.940787	0.999802	0.999935	1.20321e-05	0.777113	0.944554	0.515773	0.842158	0.999352
E100005377	-	ECs2478	putative transposase	0	0	73	0	2	-0.320627	-0.30793	-0.23136	-0.1123	0.356986	0.379964	0.70395	0.461638	0.556144	0.526866	0.977614	0.999802	0.998694	0.0157074	0.93424	0.403449	0.575061	0.866344	0.999352
E100005383	coxT	ECs2622	putative regulator for prophage CP-933T	13	0	76	0	2	-0.67262	-0.63969	-0.592449	-0.14245	-0.0421747	0.348954	0.527608	0.631469	0.151723	0.122963	0.963895	0.999802	0.998694	0.77933	0.297582	0.870023	0.919446	0.438011	0.999352
E100005384	-	ECs2623	unknown protein encoded by prophage CP-933T	13	0	76	0	2	-0.51468	-0.555373	-0.298755	-0.0431223	0.130249	0.0164961	0.150005	0.43517	0.224255	0.331402	0.933551	0.999802	0.998694	0.475261	0.715323	0.865569	0.582227	0.687449	0.999352
E100005387	-	ECs2626	unknown protein encoded by prophage CP-933T	13	0	76	0	2	-0.524115	-0.470516	-0.37925	-0.142085	-0.0922281	0.217022	0.428669	0.506419	0.212275	0.0476143	0.852032	0.999802	0.998694	0.78177	0.0839424	0.563152	0.875876	0.317495	0.999352
E100005388	-	ECs2629	unknown protein encoded by prophage CP-933T	13	0	76	0	2	-0.482355	-0.421007	-0.317514	-0.204382	-0.139952	-0.0309108	0.0791522	0.188716	-0.0719605	0.0870357	0.854812	0.999802	0.998694	0.759071	0.661874	0.865569	0.842814	0.483163	0.999352
E100005391	-	ECs2633	putative replication protein for prophage CP-933T	13	0	76	0	2	-0.691986	-0.2682	-0.474554	-0.469947	-0.0198762	0.074988	-0.0202588	0.306163	0.479335	0.537589	0.121769	0.999802	0.999935	0.140597	0.827386	0.935429	0.65307	0.83349	0.999352
E100005396	-	ECs2638	putative serine acetlyltransferase of prophage CP-933T	13	0	76	0	6	-0.180016	0.716885	0.336514	0.755808	-0.333934	-1.10218	-0.337915	0.0564568	-0.149682	-0.375177	0.000133028	0.999802	0.998694	2.0202e-05	0.00451223	0.0377049	0.446839	0.727124	0.999352
E100005405	-	ECs2649	unknown protein encoded by prophage CP-933T	13	0	76	0	2	-0.853011	-0.199729	-0.349613	-0.218855	-0.0396011	0.454547	0.718723	0.449498	0.347613	0.32245	0.00842437	0.999802	0.998694	0.560884	0.127763	0.741697	0.711437	0.906137	0.999352
E100005406	-	ECs2703	putative outer membrane protein	0	0	0	0	2	-0.526832	-0.900105	-0.624089	-0.703451	-0.2044	0.125866	0.3096	0.414709	0.49329	0.401372	0.0461274	0.999802	0.998694	0.0216279	0.181798	0.77685	0.87576	0.902772	0.999352
E100005409	espJ	ECs2714	unknown protein encoded within prophage CP-933U	14	0	79	0	1	0.961996	1.26654	0.790112	1.19148	-0.821147	-0.989152	-0.801051	-0.346999	-0.804437	-0.88263	0.698816	0.999802	0.998694	0.000227539	0.825247	0.925786	0.739943	0.714844	0.999352
E100005412	-	ECs2717	putative tail fiber protein of prophage CP-933U	14	0	79	0	1	0.608415	0.152193	0.44978	0.4753	-0.138466	-0.406668	-0.515227	-0.534689	-0.0523284	-0.731303	0.0680182	0.999802	0.998694	0.0270921	0.426371	0.914715	0.981597	0.349671	0.999352
E100005420	-	ECs2950	putative tail fiber component T of prophage CP-933U	15	0	79	0	1	0.364179	0.140715	0.104155	0.275883	-0.0520485	-0.409805	-0.264401	-0.412197	-0.302464	-0.310053	0.401573	0.999802	0.998694	0.184187	0.198116	0.861806	0.837725	0.875582	0.999352
E100005421	-	ECs2951	putative tail fiber component G of prophage CP-933U	15	0	0	0	3	-0.289299	-0.319253	-0.325151	-0.212266	0.697604	0.333034	0.0732236	0.0252955	-0.0690942	0.0160037	0.936665	0.999802	0.998694	3.22581e-06	0.0698594	0.50438	0.935997	0.854187	0.999352
E100005424	-	ECs2954	putative tail fiber component Z of prophage CP-933U	15	0	79	0	1	0.148106	0.157417	0.0993141	0.226239	-0.298489	-0.428425	-0.220842	-0.501092	-0.428047	-0.507162	0.985364	0.999802	0.998694	0.0102315	0.625691	0.695177	0.527155	0.905443	0.999352
E100005435	-	ECs1961	unknown protein encoded within prophage CP-933U	14	0	79	0	1	0.614108	0.939229	0.931328	0.700323	0.0500452	-0.503705	-0.423105	-0.594076	-0.481366	-0.577423	0.143885	0.999802	0.998694	0.00752907	0.0377899	0.931373	0.798534	0.870325	0.999352
E100005436	-	ECs2748	unknown protein encoded within prophage CP-933U	14	0	79	0	2	-0.373178	-0.5988	-0.407455	-0.554648	0.812858	1.17457	0.830635	0.422339	0.264279	0.217412	0.606792	0.999802	0.998694	7.99562e-05	0.370606	0.695177	0.592608	0.870325	0.999352
E100005437	-	ECs2749	unknown protein encoded within prophage CP-933U	14	0	79	0	un	0.488494	-0.0685119	-0.00964439	-0.268414	-0.372864	-0.0614404	-0.0576763	0.180567	0.226727	0.310654	0.000811688	0.999802	0.998694	0.605997	0.142435	0.998512	0.56031	0.934982	0.999352
E100005441	-	ECs2755	unknown protein encoded within prophage CP-933U	14	0	79	0	2	-0.691952	-0.523842	-0.45691	-0.499622	0.610255	0.761885	0.416268	0.585	0.513908	0.496291	0.433483	0.999802	0.998694	0	0.535144	0.352234	0.738567	0.901835	0.999352
E100005442	-	ECs2756	unknown protein encoded within prophage CP-933U	14	0	79	0	2	-0.573363	-0.585841	-0.396298	-0.484253	0.191917	0.125938	0.916249	0.311972	0.336663	0.0779894	0.980822	0.999802	0.998694	0.00188003	0.83088	0.0107	0.0698403	0.973003	0.999352
E100005443	-	ECs2757	unknown protein encoded within prophage CP-933U	14	0	79	0	2	-0.459655	-0.308968	-0.384501	-0.15608	-0.358053	-0.193187	0.162009	0.440288	0.0210602	0.0125891	0.506588	0.999802	0.998694	0.304453	0.488708	0.322131	0.490564	0.207592	0.999352
E100005444	-	ECs2759	unknown protein encoded within prophage CP-933U	14	0	79	0	2	-0.705324	-0.576926	-0.638687	-0.458259	-0.236689	0.520929	1.00373	0.670913	4.39639e-05	-0.160516	0.743432	0.999802	0.998694	0.415277	0.0078106	0.320362	0.56031	0.119382	0.999352
E100005445	-	ECs2761	unknown protein encoded within prophage CP-933U	14	0	79	0	2	-0.48662	-0.452648	-0.659404	-0.392619	0.404041	0.363071	0.0767437	0.256324	0.0929604	0.2399	0.953598	0.999802	0.998694	0.00285086	0.915295	0.665896	0.80816	0.815693	0.999352
E100005447	-	ECs2763	unknown protein encoded within prophage CP-933U	14	0	79	0	2	-0.481837	-0.454089	-0.330764	-0.174302	0.384744	0.318589	0.223223	0.11863	0.114704	0.0406917	0.955568	0.999802	0.998694	0.0151226	0.842801	0.906321	0.884468	0.994747	0.999352
E100005449	-	ECs2766	putative repressor protein of prophage CP-933U	14	0	79	0	2	-0.552062	-0.207002	-0.352463	-0.358566	-0.372243	0.193909	0.498711	0.54251	0.688723	0.570994	0.159698	0.999802	0.999935	0.966022	0.0552425	0.640499	0.960772	0.842305	0.999352
E100005460	manC	ECs2836	mannose-1-P guanosyltransferase	0	0	84	0	1	1.26546	1.18831	1.23279	1.15802	-0.537376	-1.0705	-0.383595	-0.271525	-0.546532	-0.778963	0.914384	0.999802	0.998694	7.50751e-06	0.181162	0.277898	0.919834	0.751556	0.999352
E100005461	wbdQ	ECs2837	GDP-mannose mannosylhydrolase	0	0	84	0	1	1.30003	1.43227	1.46353	1.3296	-0.130176	-1.02206	-0.623473	-0.684604	-0.854349	-0.864047	0.838918	0.999802	0.998694	0.000186747	0.0318167	0.681796	0.961786	0.875678	0.999352
E100005462	fcI	ECs2838	fucose synthetase	0	0	84	0	1	1.4599	1.45636	1.49549	1.34735	-0.528794	-1.18439	-0.984258	-0.700083	-0.54678	-0.802855	0.995461	0.999802	0.998694	0	0.0810387	0.862061	0.744825	0.874167	0.999352
E100005463	-	ECs2839	GDP-mannose dehydratase	0	0	84	0	1	1.02173	1.17219	0.985636	1.03185	-1.19952	-1.32	-0.219899	-0.383372	0.0748298	-0.0914512	0.869319	0.999802	0.998694	1.3089e-05	0.86372	0.192088	0.916321	0.680243	0.999352
E100005464	wbdP	ECs2840	glycosyl transferase	0	0	84	0	1	1.21066	1.21867	1.25331	1.3401	-0.804605	-1.233	-0.647681	-0.515689	-0.465653	-0.584137	0.991991	0.999802	0.998694	0	0.321702	0.428452	0.908818	0.967083	0.999352
E100005465	per	ECs2841	perosamine synthetase	0	0	84	0	1	1.16521	1.35779	1.11424	1.15856	-0.621577	-0.993957	-0.677194	-0.257252	-0.671807	-0.968429	0.806201	0.999802	0.998694	0.000287194	0.537921	0.844139	0.735932	0.712031	0.999352
E100005468	wzy	ECs2844	O antigen polymerase	0	0	84	0	1	0.810213	0.742921	0.706124	0.502053	-0.319509	-0.504105	-0.393957	-0.0676215	-0.337011	-0.574285	0.929575	0.999802	0.998694	0.0217577	0.701225	0.936207	0.723916	0.760696	0.999352
E100005469	wbdN	ECs2845	glycosyl transferase	0	0	84	0	1	1.07438	1.07482	0.614942	0.594967	-0.513888	-0.681206	-0.304415	-0.35022	-0.654482	-1.06076	0.999511	0.999802	0.998775	0.00752907	0.770847	0.745003	0.974742	0.768983	0.999352
E100005470	-	ECs2847	putative UDP-galactose 4-epimerase	0	0	85	0	1	1.23204	1.07379	0.918967	0.963701	-1.28599	-1.2399	-0.92219	-0.227715	-0.140725	-0.0937477	0.73955	0.999802	0.998694	0	0.919865	0.704038	0.216124	0.929964	0.999352
E100005471	-	ECs2869	orf; Unknown function	0	0	87	0	2	-0.831097	-0.873847	-0.922742	-0.652227	0.282285	0.686412	0.600493	1.01194	0.835201	0.693123	0.929575	0.999802	0.998694	5.93607e-05	0.110527	0.918936	0.351176	0.752642	0.999352
E100005472	-	ECs2870	orf; Not classified	0	0	87	0	2	-0.911129	-0.872353	-1.04668	-0.858423	0.549016	0.925737	0.490963	0.684869	0.689542	0.446387	0.939842	0.999802	0.998694	0	0.185436	0.375097	0.776043	0.994133	0.999352
E100005488	-	ECs2939	unknown protein encoded within prophage CP-933V	15	0	93	0	2	-0.513781	-0.332053	-0.394615	-0.198492	0.243832	0.479938	0.591823	0.346952	0.275536	0.187517	0.416385	0.999802	0.998694	0.0299634	0.324233	0.870878	0.596526	0.906809	0.999352
E100005505	-	ECs1797	unknown protein encoded within prophage CP-933V	12	0	93	0	2	-0.453562	-0.382443	-0.411862	-0.329293	0.0109326	0.603553	0.690954	0.33935	0.0876439	0.0547224	0.868064	0.999802	0.998694	0.141276	0.0184457	0.918825	0.469425	0.607287	0.999352
E100005507	-	ECs1543	unknown protein encoded within prophage CP-933V	12	0	93	0	2	-0.640015	-0.725969	-0.788299	-0.505357	-0.334431	0.954533	0.834901	0.468864	0.349198	0.390626	0.869421	0.999802	0.998694	0.559088	4.56274e-05	0.897679	0.541085	0.877096	0.999352
E100005515	stx1B	ECs2973	shiga-like toxin 1 subunit B encoded within prophage CP-933V	15	0	93	0	2	-0.211984	-0.995738	-0.890546	-0.81052	-0.646901	0.884971	1.44102	0.934975	0.764879	0.363641	0.000335907	0.999802	0.998694	0.524213	0	0.167342	0.244055	0.780002	0.999352
E100005516	stx1A	ECs2974	shiga-like toxin 1 subunit A encoded within prophage CP-933V	15	0	93	0	2	0.0438901	-0.87246	-0.740445	-0.718405	-0.444029	0.558096	1.1617	1.00189	0.586523	0.404784	4.375e-05	0.999802	0.998694	0.209372	5.81818e-05	0.0702931	0.789555	0.28492	0.999352
E100005523	-	ECs2983	unknown protein encoded within prophage CP-933V	15	0	93	0	8	-0.416747	-0.0192818	-0.0720341	0.327651	0.24135	0.0694498	-0.0218741	-0.0850925	-0.278493	-0.251021	0.00494676	0.999802	0.581074	0.632706	0.389112	0.870878	0.902947	0.572667	0.999352
E100005525	-	ECs2985	putative exclusion protein ren of prophage CP-933V	15	0	93	0	8	-0.482573	-0.0277432	0.0755499	0.213945	0.477047	0.528885	0.363736	-0.129092	-0.265568	-0.413922	0.0478963	0.999802	0.998694	0.334853	0.891437	0.855949	0.330008	0.85557	0.999352
E100005527	-	ECs2987	putative DNA replication protein O of prophage CP-933V	15	0	93	0	8	-0.666135	-0.109566	0.189015	0.483266	0.56624	0.638347	0.289469	-0.224942	-0.384687	-0.547735	0.00250943	0.999802	0.998694	0.725894	0.814026	0.414534	0.158916	0.761794	0.999352
E100005528	-	ECs2988	putative regulatory protein CII of prophage CP-933V	15	0	93	0	8	-0.70698	-0.277424	-0.0560087	0.2741	0.500987	0.376104	0.124987	-0.214802	-0.202445	-0.517153	0.00741379	0.999802	0.998694	0.238273	0.612487	0.558295	0.358624	0.983781	0.999352
E100005532	-	ECs2993	putative transcription antitermination protein N of prophage CP-933V	15	0	93	0	8	-1.24834	-0.207741	0.0638114	0.380984	0.640656	1.0271	0.648328	0.115434	-0.117718	-0.516951	5.94595e-05	0.999802	0.998694	0.327069	0.187267	0.485733	0.251599	0.691385	0.999352
E100005534	-	ECs2998	putative host killing protein Kil of prophage CP-933V	15	0	93	0	2	-0.863169	-0.672461	-0.741088	-0.177373	0.0663538	0.326056	0.4106	0.758858	0.479108	0.360769	0.64721	0.999802	0.998694	0.443879	0.491472	0.942366	0.618789	0.682281	0.999352
E100005535	-	ECs3000	putative host-nuclease inhibitor protein Gam of prophage CP-933V	15	0	93	0	2	-0.898305	-0.406418	-0.247891	0.0842846	0.200092	0.609247	0.584074	0.642267	0.0687009	-0.0752803	0.0211002	0.999802	0.998694	0.671216	0.144765	0.980959	0.945434	0.178043	0.999352
E100005538	-	ECs1171	unknown protein encoded within prophage CP-933V	15	0	93	0	2	-0.531817	-0.270305	-0.115607	-0.032839	-0.170975	0.0240128	0.231644	0.532185	0.297035	-0.0418768	0.075091	0.999802	0.998694	0.430186	0.320942	0.593697	0.358624	0.469552	0.999352
E100005540	-	ECs3009	unknown protein encoded within prophage CP-933V	15	0	93	0	3	-0.569491	-0.367486	-0.160329	0.0433639	0.375599	0.506726	0.254236	0.107564	-0.123645	-0.250421	0.201057	0.999802	0.998694	0.0481336	0.536301	0.469028	0.737495	0.485373	0.999352
E100005541	-	ECs3010	unknown protein encoded within prophage CP-933V	15	0	93	0	9	-0.453593	-0.360658	-0.197361	0.028296	0.0560614	0.526161	0.452076	0.221391	-0.139928	-0.143207	0.70792	0.999802	0.998694	0.888043	0.0128236	0.902093	0.541085	0.229319	0.999352
E100005542	-	ECs3011	unknown protein encoded within prophage CP-933V	15	0	93	0	3	-0.760627	-0.54501	-0.264412	-0.12967	0.526505	0.593917	0.493932	0.251491	-0.0351625	-0.0691915	0.159698	0.999802	0.998694	0.000132017	0.770847	0.861328	0.490123	0.357295	0.999352
E100005548	-	ECs3029	putative isomerase-decarboxylase	0	0	95	0	2	-1.22648	-1.98949	-1.91836	-1.87641	0.527619	2.16184	1.68293	1.18121	0.7808	0.75215	0.0565286	0.999802	0.998694	1.79533e-06	0.000937008	0.662051	0.620946	0.689005	0.999352
E100005549	-	ECs3030	putative 1,2-dioxygenase	0	0	95	0	2	-1.18874	-1.49112	-1.38327	-1.54345	0.741238	1.83461	1.01369	0.888877	0.725186	0.490876	0.63952	0.999802	0.998694	3.22581e-06	0.0298507	0.352234	0.934034	0.906137	0.999352
E100005550	-	ECs3031	putative transporter	0	0	95	0	2	-0.748959	-0.860948	-0.431774	-0.785176	0.863105	0.869454	0.578027	0.376458	0.328768	0.254367	0.88554	0.999802	0.998694	6.95847e-05	0.99084	0.820102	0.869544	0.971326	0.999352
E100005551	-	ECs3032	putative regulator	0	0	95	0	un	-0.119788	-0.945711	-0.378808	-0.829566	0.862816	0.184483	-0.230981	0.10338	0.559378	0.178115	0.000329412	0.812797	0.998694	0	0.0129013	0.406408	0.541085	0.317419	0.999352
E100005554	-	ECs3216	orf; hypothetical protein	0	0	0	0	2	-0.379137	-0.40814	-0.484983	-0.420179	-0.294526	0.104877	0.515867	0.372133	0.392775	0.192142	0.933551	0.999802	0.998694	0.475508	0.0293526	0.126809	0.739844	0.969534	0.999352
E100005566	-	ECs3238	orf; Unknown function	16	0	12	0	7	-0.464212	-0.345361	-0.452155	-0.347599	-1.22266	0.0515311	0.44111	0.982663	0.685784	0.471533	0.846027	0.999802	0.998694	0.0120495	0.00108052	0.648687	0.463254	0.719011	0.999352
E100005569	-	ECs3241	sucrose permease	0	0	12	0	2	-0.785242	-0.434849	-0.671777	-0.60483	-0.570078	0.652815	1.30048	1.17316	0.776792	0.830706	0.418839	0.999802	0.998694	0.942449	0.00477525	0.41326	0.919834	0.648635	0.999352
E100005570	-	ECs3242	D-fructokinase	0	0	12	0	3	-0.674544	-0.570414	-0.496294	-0.53762	0.974819	0.595922	0.459158	0.0704758	-0.181137	-0.255694	0.66969	0.999802	0.998694	0	0.0545675	0.806084	0.217553	0.466991	0.999352
E100005572	-	ECs3244	sucrose specific transcriptional regulator	0	0	12	0	2	-0.503772	-0.73233	-0.922587	-0.943953	0.132062	0.794148	0.879259	0.76711	0.696225	0.618683	0.437751	0.999802	0.998694	7.54717e-05	0.0222106	0.933184	0.892781	0.931795	0.999352
E100005584	-	ECs3483	orf; Other or unknown (Phage or Prophage Related)	17	0	18	0	2	-0.429904	-0.306411	-0.322024	-0.0686063	0.333531	0.526345	0.58803	0.293584	0.141817	-0.0960682	0.666846	0.999802	0.998694	0.0542242	0.450701	0.939687	0.508042	0.772481	0.999352
E100005586	-	ECs3485	putative chaperone protein	17	0	18	0	9	-0.592723	0.0761708	0.0478281	0.214747	-0.516341	0.549862	1.26698	0.919785	0.375878	0.160119	0.0220035	0.999802	0.998694	0.0312489	0.00413403	0.232959	0.667774	0.394077	0.999352
E100005605	-	ECs3510	orf; Other or unknown (Phage or Prophage Related)	17	0	18	0	2	-0.742172	-0.77896	-0.751079	-0.893308	-0.538735	-0.208591	0.150967	0.828719	0.933611	0.640285	0.953598	0.999802	0.998694	0.220257	0.324738	0.588103	0.162748	0.901567	0.999352
E100005609	-	ECs3514	orf; Other or unknown (Phage or Prophage Related)	17	0	18	0	2	-0.606371	-0.587545	-0.604147	-0.471056	-0.320087	0.487806	0.535733	0.410447	0.275142	0.41272	0.973076	0.999802	0.998694	0.544006	0.00187967	0.95534	0.859818	0.830334	0.999352
E100005612	-	ECs3535	orf; Unknown function	0	0	19	0	1	0.409771	0.55213	0.364041	0.258028	0.449817	-0.0746062	-0.874597	-0.94327	-0.7033	-0.337288	0.74225	0.999802	0.998694	0.51764	0.091082	0.0613812	0.9419	0.714844	0.999352
E100005619	-	ECs3594	putative regulator	0	0	11	0	1	0.439836	0.515681	0.27417	0.378146	0.130068	-0.288613	-0.835691	-0.546323	-0.4805	-0.48268	0.904177	0.999802	0.998694	0.447221	0.243814	0.366471	0.712768	0.944586	0.999352
E100005621	-	ECs3609	orf; hypothetical protein	0	0	0	0	5	0.4472	0.239425	0.210347	0.0854779	-0.736296	-0.181481	-0.51356	-0.255131	-0.246739	-0.065697	0.378677	0.999802	0.998694	0.000277989	0.0213969	0.468591	0.609466	0.988479	0.999352
E100005642	-	ECs3721	putative integral membrane protein-component of type III secretion apparatus	0	0	115	0	2	-0.566434	-0.543499	-0.560086	-0.726702	-0.395446	-0.0667427	-0.0658908	0.29162	0.733854	0.544078	0.973076	0.999802	0.998694	0.258973	0.333546	0.999329	0.579739	0.423957	0.999352
E100005656	-	ECs3735	orf; Unknown function	0	0	115	0	2	-0.515339	-0.391225	-0.385044	-0.573171	-0.238298	-0.00548825	0.0874616	0.465747	0.0439204	0.152378	0.694841	0.999802	0.998694	0.134766	0.382588	0.905252	0.403318	0.287077	0.999352
E100005659	-	ECs3799	orf; hypothetical protein	0	0	119	0	6	-0.954527	1.96282	1.61673	2.21709	-0.474166	-0.917952	-0.93129	-1.16016	-0.891457	-1.03734	0	0.999802	0.712939	0	0.149228	0.992339	0.744825	0.653819	0.999352
E100005660	-	ECs3800	orf; hypothetical protein	0	0	119	0	6	-0.707596	1.62139	1.0644	1.81803	-0.614031	-0.54483	-0.507207	-0.609802	-0.659579	-0.797038	0	0.999802	0.355187	0	0.861876	0.972037	0.907148	0.954506	0.999352
E100005662	-	ECs3802	putative ATP-binding protein of ABC transport system	0	0	119	0	6	-1.07036	1.32677	0.889944	1.45056	-0.98253	-0.268826	-0.315824	-0.493738	-0.733109	-0.396852	0	0.999802	0.998694	0	0.0606451	0.971173	0.865586	0.782788	0.999352
E100005663	-	ECs3803	putative ATP-binding protein of ABC transport system	0	0	119	0	un	-1.08282	0.4191	0.27446	0.410352	-0.609666	-0.0124029	-0.0284028	0.165337	0.089645	0.511609	0.000649123	0.999802	0.998694	0.034586	0.28931	0.995304	0.897739	0.961158	0.999352
E100005669	-	ECs3848	unknown protein encoded by ISEc8	0	3	122	0	1	0.869773	1.0995	1.05137	1.22005	0.134665	-0.612099	-0.825648	-1.259	-0.893102	-0.957888	0.400316	0.999802	0.998694	2.34858e-05	0.00628862	0.772751	0.387385	0.450046	0.999352
E100005670	-	ECs3849	orf; Unknown function	0	3	122	0	2	-0.890467	-0.901512	-1.01867	-0.78269	-0.976238	-0.320235	0.6183	0.628496	1.8667	1.67647	0.989964	0.999802	0.998694	0.665294	0.154465	0.166614	0.994803	0.0520988	0.999352
E100005672	-	ECs3850	putative PagC-like membrane protein	0	3	122	0	2	-0.560204	-0.391699	-0.18485	-0.360063	0.111018	0.715319	0.898721	0.291447	0.495017	0.191354	0.721464	0.999802	0.998694	0.14826	0.093148	0.865733	0.32623	0.809124	0.999352
E100005699	hopD	ECs4188	putative leader peptidase	0	0	13	0	2	-2.0023	-2.0316	-1.74185	-1.42156	0.953663	1.55229	0.973864	0.78887	1.44926	1.5178	0.977879	0.999802	0.998694	1.79533e-06	0.260451	0.588634	0.897739	0.45515	0.999352
E100005700	-	ECs4189	putative iron storage homoprotein, bacterioferritin	0	0	0	0	2	-2.16934	-2.13255	-1.99335	-1.25253	0.770086	1.98634	1.83478	1.3248	1.88322	1.31196	0.962116	0.999802	0.75722	0	0.00147458	0.897679	0.482375	0.388658	0.999352
E100005706	-	ECs4261	orf; hypothetical protein	0	0	132	0	2	-0.58528	-0.612831	-0.668514	-0.599019	-0.108484	1.04355	1.16283	0.829281	0.259433	0.19017	0.953164	0.999802	0.998694	0.0193708	0	0.865733	0.446839	0.0927846	0.999352
E100005713	-	ECs4283	putative ATP-dependent DNA helicase (together with adjacent 3 orfs)	0	0	134	0	2	-0.531316	-0.418645	-0.397826	-0.537176	0.639688	0.0229238	0.208701	0.369579	0.324272	0.139632	0.800104	0.999802	0.998694	2.34858e-05	0.0371362	0.830485	0.84201	0.959388	0.999352
E100005714	-	ECs4284	putative ATP-dependent DNA helicase (together with adjacent 3 orfs)	0	0	134	0	1	0.797337	0.738024	0.522191	0.391463	0.469494	-0.614675	-0.686992	-0.915768	-0.495543	-0.55629	0.890249	0.999802	0.998694	0.750271	1.2931e-05	0.931605	0.664464	0.286469	0.999352
E100005718	-	ECs4307	orf; hypothetical protein	0	0	0	0	2	-0.227843	-0.779416	-0.574375	-0.542608	-0.821294	-0.0823461	0.646835	0.771955	0.960127	0.61122	0.029418	0.999802	0.998694	0.363094	0.0226946	0.126025	0.892781	0.807337	0.999352
E100005719	-	ECs4308	orf; hypothetical protein	0	0	137	0	2	-0.563323	-0.841756	-0.88497	-0.692891	-0.585225	0.788613	1.29066	1.23568	0.672589	0.582685	0.248006	0.999802	0.998694	0.692984	0	0.256099	0.947081	0.183807	0.999352
E100005720	-	ECs4324	orf; Unknown function	0	0	138	0	1	0.925033	0.795819	0.419673	0.454889	-0.309445	-0.279109	-0.162845	-0.594436	-0.22657	-0.700952	0.781056	0.999802	0.998694	0.00847816	0.941041	0.911879	0.480676	0.52183	0.999352
E100005722	-	ECs4326	orf; Unknown function	0	0	138	0	1	0.782126	0.294559	0.244864	0.219184	-0.0498333	-0.295027	-0.262546	-0.61323	-0.161316	-0.40862	0.00203911	0.999802	0.998694	0.142391	0.243426	0.960871	0.30554	0.134376	0.999352
E100005723	-	ECs4327	putative phospholipid biosynthesis acyltransferase	0	0	138	0	1	0.838691	0.184094	0.143005	0.549353	-0.552865	-0.426213	-0.507155	-0.404094	-0.0983599	-0.260455	0.0329496	0.999802	0.998694	0.00177647	0.796852	0.951482	0.927018	0.70646	0.999352
E100005724	-	ECs4328	putative acyl carrier protein	0	0	138	0	1	0.919586	0.474794	0.451946	0.599411	-0.659253	-0.316274	-0.369958	-0.431682	-0.540597	-0.54125	0.0440397	0.999802	0.998694	4.75436e-06	0.247134	0.95372	0.943356	0.881659	0.999352
E100005725	-	ECs4329	putative acyl carrier protein	0	0	138	0	1	0.717571	0.380408	0.301708	0.487847	-0.817689	-0.20513	-0.490557	-0.16304	-0.256959	-0.310169	0.225293	0.999802	0.998694	1.3089e-05	0.0562664	0.710095	0.631677	0.916047	0.999352
E100005726	-	ECs4330	orf; Unknown function	0	0	138	0	2	-0.272516	-0.600964	-0.575667	-0.599143	-0.111161	0.479683	0.0233467	0.370487	0.399437	1.08069	0.197301	0.999802	0.998694	0.0725927	0.0482378	0.396717	0.56031	0.974239	0.999352
E100005727	-	ECs4331	putative enzyme	0	0	138	0	1	0.906789	0.365503	0.1927	0.345517	-0.544432	-0.7768	-0.727481	-0.688087	-0.0683098	-0.236808	0.0422108	0.999802	0.998694	0.00382477	0.549597	0.966312	0.967678	0.25174	0.999352
E100005730	-	ECs4334	orf; hypothetical protein	0	0	138	0	1	0.526501	0.234974	0.150799	0.254828	-0.380051	-0.530373	-0.56125	-0.674692	-0.0115087	-0.206626	0.196766	0.999802	0.998694	0.00791249	0.628382	0.973054	0.87597	0.0799421	0.999352
E100005731	-	ECs4335	orf; Unknown function	0	0	138	0	1	0.840026	0.374492	0.471717	0.493096	-0.332243	-0.698025	-0.38543	-0.488566	-0.698293	-0.905493	0.258931	0.999802	0.998775	0.0497666	0.482175	0.814115	0.9419	0.862325	0.999352
E100005736	fabG	ECs4340	putative beta-ketoacyl-ACP reductase	0	0	138	0	1	0.607646	0.439712	0.481338	0.391423	-0.0496636	-0.511035	-0.571938	-0.517373	-0.377406	-0.641582	0.459181	0.999802	0.998694	0.0260047	0.0336801	0.936207	0.933541	0.77744	0.999352
E100005737	-	ECs4341	putative beta-ketoacyl-ACP synthase	0	0	0	0	1	0.455773	0.220763	0.271629	0.254382	0.0257472	-0.154539	-0.256605	-0.207663	-0.170455	-0.0452736	0.175264	0.999802	0.998694	0.226993	0.426371	0.870878	0.936149	0.949759	0.999352
E100005738	-	ECs4349	putative regulator	0	0	139	0	2	-0.987683	-0.804356	-0.950106	-0.813497	-0.273129	0.945154	1.103	0.88896	0.443075	0.13387	0.716507	0.999802	0.998694	0.112008	0.00127042	0.891813	0.827375	0.505167	0.999352
E100005739	-	ECs4350	putative phosphotransferase system enzyme subunit	0	0	139	0	2	-1.02145	-0.570263	-0.775333	-0.57066	-0.985273	0.882996	1.20454	1.00708	0.291374	0.23569	0.0778163	0.999802	0.998694	0.142391	0	0.638691	0.798534	0.122139	0.999352
E100005740	-	ECs4351	putative phosphotransferase system enzyme subunit	0	0	139	0	2	-0.922441	-0.570615	-0.675493	-0.673322	-0.962709	0.5085	1.12337	0.73242	0.406595	0.176727	0.117495	0.999802	0.999935	0.252263	0	0.125007	0.455283	0.508516	0.999352
E100005741	-	ECs4352	putative phosphotransferase system enzyme subunit	0	0	139	0	2	-1.14381	-0.995066	-0.842492	-0.609781	-0.0823589	0.00161223	0.648063	0.693826	0.958548	1.72612	0.873509	0.999802	0.998694	0.290807	0.904639	0.559018	0.978015	0.843512	0.999352
E100005745	-	ECs4356	orf; Unknown function	0	0	139	0	2	-0.799086	-0.77607	-0.85201	-0.716853	0.476003	1.0457	0.458201	0.738106	0.492333	0.698021	0.973198	0.999802	0.998694	7.45273e-05	0.0796816	0.264495	0.698775	0.72495	0.999352
E100005746	-	ECs4357	orf; Unknown function	0	0	139	0	2	-0.923095	-0.677051	-0.843687	-0.606052	0.425418	1.28079	0.853598	0.624673	0.507063	0.331693	0.459906	0.999802	0.998694	0.000508696	0.00725977	0.485733	0.771101	0.888522	0.999352
E100005750	-	ECs4381	orf; Unknown function	0	0	14	0	2	-0.697882	-0.335347	-0.435917	-0.604389	0.140446	0.805412	0.747205	0.0884189	0.0667786	0.597122	0.450033	0.999802	0.998694	0.0807053	0.168904	0.971167	0.463254	0.987003	0.999352
E100005755	chuU	ECs4386	putative permease of iron compound ABC transport system	0	0	14	0	2	-0.428117	-0.452617	-0.509817	-0.538111	-0.482845	0.590539	0.421381	0.131607	0.0506812	0.110858	0.963961	0.999802	0.998694	0.841339	0.00014881	0.828147	0.603885	0.914156	0.999352
E100005760	-	ECs4427	putative fimbrial protein	0	0	141	0	2	-1.04914	-1.30751	-1.21141	-0.996686	0.399764	1.20474	1.29954	0.999522	0.58568	0.556079	0.498478	0.999802	0.998694	3.5409e-05	0.0238057	0.940341	0.717225	0.520012	0.999352
E100005768	-	ECs4457	putative regulatory protein	0	0	0	0	1	0.706027	0.767351	0.768387	0.6449	-0.0345861	0.139251	-0.339964	-0.46359	-0.171301	-0.386307	0.898951	0.999802	0.998694	0.00593207	0.583772	0.281831	0.869056	0.560318	0.999352
E100005769	-	ECs4458	putative permease	0	0	142	0	2	-0.533593	-0.41326	-0.517704	-0.5352	0.126804	0.320446	0.292172	0.245446	0.368293	0.197591	0.654692	0.999802	0.998694	0.00102611	0.423746	0.970258	0.945434	0.815172	0.999352
E100005771	-	ECs4465	orf; hypothetical protein	0	0	0	0	2	-1.04526	-0.872691	-0.816777	-0.395817	0.606026	1.40978	1.0622	0.654273	0.22484	0.0749839	0.70792	0.999802	0.998694	0.00190146	0.0217367	0.662511	0.56031	0.496246	0.999352
E100005773	-	ECs4480	putative adhesin	0	0	144	0	2	-0.732487	-0.668352	-0.751059	-0.846137	-0.292734	0.614618	0.642327	0.685562	0.486844	0.532301	0.899353	0.999802	0.998694	0.0299268	0.00138435	0.979642	0.958576	0.752642	0.999352
E100005774	waaL	ECs4500	putative LPS biosynthesis enzyme	0	0	145	0	1	0.684689	0.792587	0.430089	0.2889	-0.566124	-0.515226	-0.3812	-0.40804	-0.334342	-0.374377	0.859456	0.999802	0.998694	0.0102624	0.915873	0.911044	0.980494	0.941339	0.999352
E100005783	intL	ECs4534	putative integrase for prophage 933L and the LEE pathogenicity island	0	4	148	0	2	-1.29607	-1.18631	-1.34906	-1.03219	-0.666402	1.83068	1.5257	0.959845	0.318813	0.497683	0.868687	0.999802	0.998694	0.319443	0	0.774755	0.4502	0.328037	0.999352
E100005784	-	ECs4535	unknown protein encoded by IS911 within prophage CP-933L	0	4	148	0	2	-0.319888	-0.498618	-0.548252	-0.439492	-0.348505	0.635875	0.563596	0.41357	0.261297	0.354642	0.519977	0.999802	0.998694	0.72189	0.000247312	0.935429	0.819151	0.798872	0.999352
E100005786	-	ECs4540	unknown protein encoded within prophage CP-933L	0	4	148	0	3	-0.412991	-0.118554	-0.292547	-0.278251	0.675082	0.377076	0.324201	0.164139	-0.0408677	-0.019517	0.0746885	0.999802	0.998694	3.22581e-06	0.163589	0.941671	0.743584	0.610672	0.999352
E100005793	escF	ECs4552	escF	0	4	148	0	1	0.72763	0.771616	0.642184	1.31269	-0.414933	-0.42488	-0.826275	-0.909177	-0.618754	-0.624265	0.957269	0.999802	0.998694	9.61538e-06	0.985228	0.677537	0.947081	0.758981	0.999352
E100005794	-	ECs4553	orf; Unknown function	0	4	148	0	1	0.943233	1.0964	1.08693	1.38673	-0.712494	-0.586614	-0.789531	-0.875913	-0.745491	-0.944714	0.74225	0.999802	0.998694	0	0.767288	0.843799	0.932533	0.881347	0.999352
E100005795	espB	ECs4554	secreted protein EspB	0	4	148	0	1	0.85292	1.33642	1.4509	1.60517	0.534714	-0.80969	-0.609435	-1.03695	-1.10466	-1.23144	0.0543795	0.999802	0.998694	0.000316869	6.13718e-05	0.829339	0.48409	0.938428	0.999352
E100005796	espD	ECs4555	secreted protein EspD	0	4	148	0	1	0.841361	1.31458	1.44153	1.87121	0.180738	-0.726225	-0.558618	-0.932812	-1.08767	-1.19003	0.151445	0.999802	0.998694	8.28729e-06	0.0215354	0.892098	0.664464	0.880001	0.999352
E100005801	-	ECs4560	putative factor; Not classified	0	4	148	0	1	0.831957	1.25587	1.03692	1.23802	-0.509186	-0.799641	-0.63611	-0.852417	-0.52496	-0.683085	0.498219	0.999802	0.998694	0.00089575	0.675665	0.935429	0.895373	0.809124	0.999352
E100005802	tir	ECs4561	putative translocated intimin receptor protein	0	4	148	0	1	1.09118	1.20285	1.29521	1.4033	0.175576	-0.311819	-0.810745	-1.57082	-1.16322	-1.34976	0.765627	0.999802	0.998694	3.22581e-06	0.0693888	0.244482	0.0352143	0.370122	0.999352
E100005808	-	ECs4567	orf; Unknown function	0	4	148	0	1	0.619002	0.423358	0.395419	0.321286	-0.637744	-0.681753	-0.557224	-0.800989	-0.161039	-0.211331	0.719676	0.999802	0.998694	0.00931052	0.933588	0.928797	0.811144	0.350058	0.999352
E100005809	escN	ECs4568	escN	0	4	148	0	1	0.659316	0.674262	0.631558	0.665307	-0.98204	-0.776366	-0.415778	-0.592821	-0.260181	-0.235161	0.977879	0.999802	0.998694	0	0.471218	0.443107	0.781003	0.45515	0.999352
E100005812	sepZ	ECs4571	sepZ	0	4	148	0	2	-0.908184	-0.280944	-0.473801	-0.400516	0.474345	1.28974	1.32747	0.57674	0.284165	-0.0731462	0.0288887	0.999802	0.998694	0.00911023	0.0259343	0.977456	0.198786	0.707374	0.999352
E100005815	-	ECs4574	orf; Unknown function	0	4	148	0	1	0.693075	0.892561	0.811769	0.831591	-0.614699	-0.873699	-0.733256	-0.738261	-0.497735	-0.381743	0.606976	0.999802	0.998694	6.30915e-06	0.481749	0.889066	0.995131	0.740196	0.999352
E100005816	escC	ECs4575	escC	0	4	148	0	1	0.821169	1.11585	0.817038	1.09585	-0.905075	-1.13468	-0.646856	-0.717146	-0.551433	-0.501425	0.489463	0.999802	0.998694	0	0.620983	0.531677	0.952168	0.870325	0.999352
E100005817	cesD	ECs4576	cesD	0	4	148	0	1	0.723738	0.806221	0.636659	0.782735	-0.609826	-0.95789	-0.510909	-0.67431	-0.351718	-0.367029	0.896079	0.999802	0.998694	2.0202e-05	0.352915	0.513303	0.865177	0.639445	0.999352
E100005818	-	ECs4577	orf; Unknown function	0	4	148	0	1	0.745495	0.922586	0.795064	0.836457	-0.424111	-0.743927	-0.738927	-0.59535	-0.540498	-0.678907	0.733436	0.999802	0.998694	0.000358439	0.449957	0.999266	0.895373	0.961158	0.999352
E100005819	-	ECs4578	orf; Unknown function	0	4	148	0	1	0.922865	1.12972	0.577465	1.09444	-0.621403	-0.947583	-1.23501	-1.01859	-0.579371	-0.607337	0.749206	0.999802	0.998694	6.5389e-05	0.537814	0.831807	0.865935	0.629222	0.999352
E100005821	escU	ECs4580	escU	0	4	148	0	1	0.309362	0.114077	0.303916	-0.00920943	-0.304464	-0.572997	-0.770291	-0.413739	0.0131884	-0.20193	0.474904	0.999802	0.998694	0.220433	0.338513	0.784633	0.476494	0.327184	0.999352
E100005824	escR	ECs4583	escR	0	4	148	0	1	0.543124	0.170034	0.0996118	0.035947	-0.108387	-0.490742	-0.580382	-0.598319	-0.264948	-0.273702	0.255721	0.999802	0.998694	0.691352	0.324233	0.944554	0.985357	0.646618	0.999352
E100005825	-	ECs4584	orf; Unknown function	0	4	148	0	1	0.980293	0.362632	0.569262	0.382342	-0.426635	-0.628235	-0.609935	-0.39583	-0.54825	-0.849661	0.178907	0.999802	0.998694	0.0975792	0.765258	0.994009	0.890342	0.917747	0.999352
E100005827	-	ECs4586	orf; Unknown function	0	4	148	0	1	1.44085	0.338943	0.908315	0.759207	-0.239815	-0.960541	-1.01256	-0.180664	-0.669133	-1.37761	0.0602656	0.999802	0.998694	0.123148	0.344413	0.985392	0.554482	0.759815	0.999352
E100005828	-	ECs4587	orf; Unknown function	0	4	148	0	1	1.27407	0.314622	0.820265	0.918847	0.416532	-0.683924	-0.893536	-0.176998	-0.927122	-1.23775	0.0682597	0.999802	0.998694	0.410814	0.0902184	0.924439	0.586954	0.516815	0.999352
E100005833	-	ECs4597	orf; hypothetical protein	0	0	149	0	2	-0.666695	-0.811178	-0.697257	-0.588426	-0.0336278	0.788882	0.560062	0.494188	0.236084	0.0955392	0.683672	0.999802	0.998694	0.0281135	0.00314368	0.746774	0.937485	0.639445	0.999352
E100005834	-	ECs4598	orf; hypothetical protein	0	0	149	0	2	-0.243145	-0.346948	-0.416724	-0.337059	-0.0980571	0.391199	0.21472	0.298594	0.25609	0.13019	0.650247	0.999802	0.998694	0.162931	0.0083914	0.685157	0.871077	0.934982	0.999352
E100005838	-	ECs4610	orf; Unknown function	0	0	15	0	2	-0.677117	-1.12434	-0.725338	-1.27871	-0.665263	0.996379	1.85462	1.25053	0.0681163	-0.496216	0.33176	0.999802	0.998694	0.165513	0.000757764	0.277989	0.524585	0.0972803	0.999352
E100005840	-	ECs4643	orf; Unknown function	0	0	152	0	2	-1.02077	-0.671371	-0.841819	-1.04224	-0.964854	0.73006	0.994038	1.21159	0.711835	0.564367	0.379541	0.999802	0.998694	0.854407	7.87671e-05	0.820102	0.842814	0.495496	0.999352
E100005842	-	ECs4653	orf; Unknown function	0	0	153	0	2	-0.631717	-0.579125	-0.55423	-0.750221	-0.24606	0.00890527	0.385749	0.748922	0.281954	0.367578	0.928593	0.999802	0.998694	0.0634658	0.441222	0.526846	0.541085	0.354721	0.999352
E100005846	-	ECs4665	putative fimbrial protein	0	0	154	0	2	-0.586141	-0.741863	-0.733575	-0.523853	0.281199	0.241589	0.398444	0.240236	0.00838679	0.024128	0.575484	0.999802	0.998694	0.000356102	0.900042	0.820102	0.79545	0.629077	0.999352
E100005851	-	ECs4670	putative major fimbrial subuit	0	0	154	0	1	0.542411	0.446928	0.290469	0.271886	0.0990875	-0.986906	-0.795751	-0.762827	-0.304516	-0.200703	0.822992	0.999802	0.998694	0.522216	0.000230769	0.809798	0.967678	0.324079	0.999352
E100005856	-	ECs4747	orf; Unknown function	0	0	156	0	2	-0.452981	-0.441918	-0.483239	-0.605858	0.145086	0.329487	0.0252371	0.113247	0.289813	-0.0871862	0.982627	0.999802	0.998694	0.000718463	0.499453	0.526219	0.897739	0.740868	0.999352
E100005860	-	ECs4801	orf; Unknown function	0	0	157	0	2	-0.627189	-0.398223	-0.42032	-0.57637	0.476501	0.313652	0.384192	0.393957	-0.0539143	-0.0496615	0.530498	0.999802	0.998694	0.000556034	0.684193	0.951433	0.99247	0.437668	0.999352
E100005865	-	ECs4854	orf; Unknown function	0	0	161	0	2	-0.479301	-0.390274	-0.445289	-0.593461	-0.514768	0.144981	0.407232	0.68208	0.722156	0.503673	0.833318	0.999802	0.998694	0.777227	0.0156093	0.681796	0.640942	0.96063	0.999352
E100005866	-	ECs4855	orf; Unknown function	0	0	161	0	2	-0.384828	-0.746253	-0.656635	-0.715547	-0.322418	-0.0226506	0.326127	0.537206	0.550749	0.368132	0.0884939	0.999802	0.998694	0.101721	0.282024	0.491067	0.733378	0.985326	0.999352
E100005871	-	ECs4893	putative citrate permease	0	0	0	0	2	-1.88826	-0.457369	-0.74417	-0.743443	1.34853	0.967209	1.57907	1.32359	0.587723	0.635892	0.013086	0.999802	0.999935	0.00203829	0.669386	0.745003	0.903004	0.607357	0.999352
E100005874	-	ECs4999	putative sorbose PTS component	0	0	166	0	1	0.248101	0.333192	0.611233	0.569129	0.143317	-0.324626	-0.431629	-0.742728	-0.70888	-0.986645	0.883226	0.999802	0.998694	0.163342	0.174242	0.925786	0.666181	0.973802	0.999352
E100005879	-	ECs5004	putative transcriptional regulator of sorbose uptake and utilization genes	0	0	166	0	2	-1.26243	-1.10947	-1.20962	-1.12534	1.01492	0.603589	0.520448	0.820462	1.07802	0.990765	0.88225	0.999802	0.998694	0.000120798	0.548782	0.967731	0.85231	0.866344	0.999352
E100005880	-	ECs5067	putative transcriptional regulator	0	0	167	0	2	-1.18837	-1.08375	-1.13864	-1.15738	1.04959	1.50144	1.03963	0.632224	0.341237	0.107452	0.858494	0.999802	0.998694	0	0.220185	0.50438	0.561595	0.691385	0.999352
E100005882	-	ECs5069	putative aldolase	0	0	167	0	2	-0.687578	-0.653458	-0.608454	-0.475208	-0.0182093	0.732989	0.531378	0.206516	0.0873807	0.0949103	0.932344	0.999802	0.998694	0.0173561	0.000537778	0.682462	0.406612	0.813725	0.999352
E100005906	-	ECs5253	partial putative integrase	0	6	172	0	2	-1.33256	-1.2681	-1.44314	-1.04262	0.274777	1.65678	1.60511	1.1713	0.645539	0.361047	0.907716	0.999802	0.998694	3.22581e-06	0	0.956939	0.428552	0.265967	0.999352
E100005909	-	ECs5255	orf; Unknown function	0	6	172	0	2	-0.758718	-0.927027	-0.808145	-0.781907	-0.363637	1.13811	0.807658	0.530792	0.263069	0.0784451	0.701014	0.999802	0.998694	0.174476	1.2931e-05	0.663437	0.723955	0.705064	0.999352
E100005910	-	ECs5256	orf; Unknown function	0	6	172	0	1	0.53737	0.609479	0.306904	0.0565732	-0.672904	-0.801502	-0.551351	-0.414637	-0.252265	-0.292232	0.866985	0.999802	0.998694	0.0018867	0.678591	0.666805	0.842814	0.782788	0.999352
E100005912	-	ECs5258	orf; Unknown function	0	6	172	0	1	0.934844	0.749763	0.547747	0.196178	-0.484843	-0.512629	-0.834828	-0.679396	-0.404898	-0.525342	0.633129	0.999802	0.998694	0.0190306	0.944608	0.652448	0.859818	0.675618	0.999352
E100005913	-	ECs5259	orf; Unknown function	0	6	172	0	1	0.783582	1.39395	0.789498	1.0425	-1.04566	-0.969864	-0.958022	-0.831302	-0.575069	-0.813451	0.0579015	0.999802	0.998694	0	0.88504	0.995304	0.911683	0.782788	0.999352
E100005917	-	ECs5263	putative helicase	0	6	172	0	1	0.773357	0.809022	0.930208	0.965885	-0.670338	-1.03888	-0.82888	-0.990451	-0.266628	-0.482293	0.953598	0.999802	0.998694	0	0.249749	0.807662	0.842814	0.112353	0.999352
E100005926	-	ECs5307	putative restriction modification enzyme M subunit (methylase)	0	0	0	0	1	0.543899	0.587611	0.309766	0.483341	-0.827664	-0.627283	-0.619308	-0.427769	-0.124894	-0.279366	0.934551	0.999802	0.998694	1.79533e-06	0.530601	0.995304	0.782571	0.555635	0.999352
E100005927	-	ECs5308	putative restriction modification enzyme R subunit (endonuclease)	0	0	0	0	1	0.520923	1.16781	0.594942	1.00106	-0.949354	-0.33529	-0.646364	-0.835248	-0.543068	-0.363711	0.0343373	0.999802	0.998694	0	0.118523	0.759543	0.858953	0.727542	0.999352
E100005929	-	ECs5310	orf; conserved hypothetical protein	0	0	0	0	5	0.518952	0.252601	0.142969	-0.0625148	-0.836192	-0.376825	-0.233454	-0.154302	-0.265573	-0.0568808	0.516863	0.999802	0.998694	0.0243415	0.247134	0.905382	0.946199	0.916047	0.999352
E100005933	-	ECs1824	orf, hypothetical protein	9	0	71	0	9	-0.358956	0.189511	-0.135161	0.0112741	0.157186	0.611891	0.712592	0.220967	-0.0828145	-0.236963	0.00250815	0.999802	0.998694	0.515541	0.0512085	0.886762	0.175264	0.45515	0.999352
E100005940	-	ECs1812	unknown protein encoded by cryptic prophage CP-933P	0	0	71	0	9	-0.815976	0.133708	0.171089	0.0418383	-0.216146	0.823445	0.463521	0.111815	0.0287854	-0.280038	0.00147688	0.999802	0.998694	0.475189	0.00568856	0.683386	0.667698	0.936098	0.999352
E100005941	-	ECs1810	unknown protein encoded by cryptic prophage CP-933P	9	0	71	0	2	-0.74348	-0.487438	-0.516418	-0.672319	0.624423	0.733253	0.911336	0.707889	0.457201	0.224049	0.284249	0.999802	0.998694	1.79533e-06	0.73933	0.814908	0.743584	0.629339	0.999352
E100005949	-	ECs2238	putative tail component of cryptic prophage CP-933P	12	0	71	0	2	-0.607453	-0.422907	-0.367893	-0.676731	0.299711	0.677379	0.853727	0.666917	0.754014	0.701616	0.63952	0.999802	0.998694	0.00100079	0.266549	0.86079	0.825304	0.922196	0.999352
E100005958	-	ECs1540	putative DNAse encoded by cryptic prophage CP-933P	12	0	93	0	2	-0.55104	-0.577214	-0.646897	-0.554533	-0.1705	0.0828926	0.876156	0.44115	0.513178	0.279371	0.955568	0.999802	0.998694	0.0723648	0.312086	0.0092931	0.263467	0.910721	0.999352
E100005960	-	ECs1783	unknown protein encoded by cryptic prophage CP-933P	12	0	71	0	2	-2.78578	-2.51807	-2.32181	-1.35656	0.367962	-0.198928	1.60532	2.27398	2.69583	3.16565	0.702839	0.999802	0.904591	0.000423009	0.314066	0.00869811	0.514952	0.703922	0.999352
E100005962	-	ECs2265	unknown protein encoded by cryptic prophage CP-933P	12	0	71	0	7	-0.177437	-0.797128	-0.84137	-0.954542	-1.03516	-0.578394	0.215556	1.28807	1.62252	1.94087	0.263528	0.999802	0.998694	0.898257	0.509382	0.503178	0.302333	0.819814	0.999352
E100005965	-	ECs2272	unknown protein encoded by cryptic prophage CP-933P	12	0	71	0	un	-0.27655	-0.16886	0.131865	0.0349098	0.293631	-0.000658983	-0.096166	0.140191	0.0544933	-0.0109034	0.60642	0.999802	0.998694	0.111094	0.10222	0.862061	0.487338	0.850471	0.999352
E100005967	-	ECs2274	unknown protein encoded by cryptic prophage CP-933P	12	0	71	0	2	-0.557097	-0.469515	-0.271121	-0.157428	-0.154118	0.649697	0.750477	0.442607	0.131558	0.0202476	0.75321	0.999802	0.998694	0.987531	0.000154303	0.870878	0.409477	0.360418	0.999352
E100005969	-	ECs2275	putative DNA replication factor encoded within cryptic prophage CP-933P	12	0	71	0	7	-0.692216	-0.61063	-0.252693	-0.198346	-0.716701	0.0764947	0.738135	0.161642	0.689126	0.928621	0.902802	0.999802	0.998694	0.111082	0.0249169	0.250194	0.365117	0.388027	0.999352
E100005973	-	ECs2279	putative repressor protein encoded by cryptic prophage CP-933P	12	0	71	0	2	-1.39553	-1.3225	-1.38162	-1.09816	-0.473759	0.768	1.73085	1.94623	1.56616	1.29678	0.927186	0.999802	0.998694	0.0936324	0.00247561	0.102341	0.842814	0.639445	0.999352
E100005974	-	ECs2280	unknown protein encoded by cryptic prophage CP-933P	12	0	71	0	2	-1.2368	-0.772064	-0.757313	-0.735419	0.194593	0.705969	1.41008	1.42727	1.00218	1.26467	0.047584	0.999802	0.998694	0.000743377	0.0907497	0.102341	0.98386	0.413216	0.999352
E100005975	-	ECs2283	unknown protein encoded by cryptic prophage CP-933P	12	0	71	0	2	-0.878049	-0.728138	-0.759548	-0.606503	-0.707921	-0.0805684	0.463061	0.972545	1.03051	1.16364	0.78447	0.999802	0.998694	0.791562	0.0997335	0.428452	0.480676	0.959102	0.999352
E100005976	-	ECs2284	putative inhibitor of cell division encoded by cryptic prophage CP-933P	0	0	71	0	7	-0.410477	-0.37622	-0.383795	-0.205125	-0.426427	-0.297102	0.114747	0.181475	0.333129	0.328157	0.929575	0.999802	0.998694	0.235846	0.584988	0.184888	0.907727	0.730142	0.999352
E100000532		ECs1613	orf, hypothetical protein	8	0	52	3.25839e-07		-0.531995	-0.115579	0.0552222	0.556599	0.759893	0.856342	0.146334	-0.365572	-0.812652	-0.634903	0.272682	0.999802	0.998694	0.626025	0.859976	0.322131	0.541085	0.572288	0.999352
E100001962	yeeT	ECs2804	orf, hypothetical protein	0	2	0	3.25839e-07		-0.510686	-0.639648	-0.594094	-0.639004	0.237355	0.513979	0.267718	0.325098	0.417839	-0.0196089	0.803649	0.999802	0.998694	0.00618967	0.484087	0.803126	0.957053	0.923602	0.999352
E100004338		ECs1184	hypothetical protein	5	0	0	3.25839e-07		-0.184768	0.286678	0.268804	0.261535	0.340347	0.624238	0.209396	0.114761	0.121725	-0.289272	0.0175787	0.999802	0.999935	0.761647	0.298433	0.354213	0.897739	0.990832	0.999352
E100004395		ECs1556	putative regulatory protein	6	0	5	3.25839e-07		0.424775	0.304973	0.170551	0.244461	-0.149798	-0.592497	-0.0183269	0.0488541	0.0703224	-0.104485	0.721464	0.999802	0.998694	0.0870781	0.0826599	0.121977	0.928482	0.97649	0.999352
E100004473		ECs3237	hypothetical protein	16	0	12	3.25839e-07		0.67479	0.268233	0.112044	0.188496	-0.465208	-0.603946	-0.689201	-0.488248	-0.129989	-0.267961	0.394732	0.999802	0.998694	0.138856	0.825247	0.956939	0.883798	0.735581	0.999352
E100004491		ECs4592	hypothetical protein	0	4	148	3.25839e-07		-0.508753	-0.208073	-0.484758	-0.380856	-0.10371	0.661211	0.161621	0.0875477	0.343909	-0.063701	0.272243	0.999802	0.998694	0.32188	0.0101156	0.328245	0.934034	0.675646	0.999352
E100004502		ECs4946	putative DNA transposition protein	18	0	0	3.25839e-07		-0.144174	-0.586102	-0.534665	-0.611713	-0.659363	0.223002	0.469031	0.318473	0.217772	0.388304	0.0272	0.999802	0.998694	0.856017	0.000680761	0.674322	0.817593	0.877096	0.999352
E100004505		ECs4949	hypothetical protein	18	0	0	3.25839e-07		-0.262355	-0.0456491	0.037416	-0.0927211	0.244385	0.489419	0.547616	0.345148	0.195588	0.104821	0.459181	0.999802	0.998694	0.196675	0.436131	0.951482	0.772964	0.830334	0.999352
E100004534		ECs4978	hypothetical protein	18	0	0	3.25839e-07		-0.404159	-0.0911214	0.0226351	-0.0306662	-0.0986637	-0.538115	-0.206376	0.264689	0.1871	0.361942	0.111975	0.999802	0.998694	0.78073	0.0702985	0.467598	0.227233	0.906137	0.999352
E100004621	-	ECs0289	integrase protein for prophage CP-933I	2	0	8	3.25839e-07		-0.244812	-0.261255	-0.319608	-0.306757	0.118516	0.441568	0.241633	0.120374	0.135089	0.233941	0.970067	0.999802	0.998694	0.023251	0.125219	0.673984	0.819367	0.980021	0.999352
E100004651	-	ECs0335	orf; Unknown function	0	0	11	3.25839e-07		-0.632238	-0.900131	-0.213747	-0.548767	-0.333459	0.514286	0.44284	0.105743	0.309389	0.213993	0.48322	0.999802	0.998694	0.53018	0.0164667	0.952276	0.664464	0.809124	0.999352
E100004688	-	ECs0549	orf; Unknown function	0	0	29	3.25839e-07		0.377529	0.51137	0.330591	0.301751	0.000194935	-0.334469	-0.381214	-0.161692	-0.38421	-0.112112	0.700957	0.999802	0.998694	0.22269	0.232066	0.956939	0.72646	0.688143	0.999352
E100004745	-	ECs0836	putative tail component of prophage CP-933K	3	0	36	3.25839e-07		-0.532727	-0.28048	-0.0610531	-0.353287	0.44314	0.933552	0.93491	0.393751	0.412819	0.61041	0.706059	0.999802	0.998694	0.0855389	0.375551	0.999329	0.610032	0.988425	0.999352
E100004752	lomK	ECs0843	putative outer membrane protein of prophage CP-933K	3	0	36	3.25839e-07		0.145783	0.147855	0.23051	0.298734	0.257586	-0.163484	-0.440894	-0.518423	-0.24647	-0.244098	0.995461	0.999802	0.998694	0.839246	0.0315337	0.444687	0.891857	0.427749	0.999352
E100004758	-	ECs0850	unknown protein encoded by prophage CP-933K	3	0	36	3.25839e-07		0.268057	0.143899	0.0054547	0.132335	-0.398561	-0.446683	-0.00952243	-0.0794229	-0.122143	-0.178743	0.661355	0.999802	0.998694	0.0109901	0.870829	0.236755	0.915765	0.947926	0.999352
E100004808	-	ECs1360 - ECs1362	orf; Unknown function	0	0	48	3.25839e-07		0.186078	0.451848	0.466841	0.545321	0.0685956	-0.544245	-0.850221	-0.587582	-0.433325	-0.501828	0.443206	0.999802	0.998694	0.126232	0.0740825	0.707217	0.743584	0.862493	0.999352
E100004841	-	ECs1058	unknown protein encoded by cryptic prophage CP-933M	4	0	44	3.25839e-07		0.287242	0.141907	0.224489	0.0024735	-0.184038	-0.287213	-0.128243	-0.443521	-0.274396	-0.229656	0.59693	0.999802	0.998694	0.403317	0.720409	0.814241	0.48409	0.749374	0.999352
E100004936	-	ECs1222	unknown protein encoded by bacteriophage BP-933W	5	0	45	3.25839e-07		-0.335156	0.247838	0.186593	0.372	0.636035	0.519271	0.0178219	-0.192411	-0.705979	-0.619776	0.0170964	0.999802	0.998694	0.371205	0.767657	0.365931	0.790511	0.32445	0.999352
E100004937	-	ECs1223	unknown protein encoded by bacteriophage BP-933W	5	0	45	3.25839e-07		-0.346825	-0.00624863	-0.0385143	0.0809597	0.394609	0.217889	0.0481748	-0.00678219	-0.127002	-0.16217	0.051082	0.999802	0.998694	0.123928	0.48111	0.780993	0.934034	0.824385	0.999352
E100005065	-	ECs1508	unknown protein encoded by prophage CP-933N	6	0	5	3.25839e-07		-0.351436	-0.316224	-0.248063	-0.0931353	0.00684459	0.320158	0.0894945	0.00258598	-0.0599017	0.0425352	0.92249	0.999802	0.998694	0.587973	0.101646	0.55137	0.867846	0.902772	0.999352
E100005110	-	ECs1568	orf; Unknown function	6	0	5	3.25839e-07		0.327567	0.51147	0.226354	-0.0526888	-0.414597	-0.128961	-0.243498	-0.322571	-0.250568	-0.255868	0.555505	0.999802	0.998694	0.154603	0.337229	0.894105	0.920058	0.924697	0.999352
E100005385	-	ECs2624	unknown protein encoded by prophage CP-933T	13	0	76	3.25839e-07		-0.369533	-0.411563	-0.309145	-0.222891	0.0396156	0.224626	-0.00448735	0.210817	0.23311	0.198856	0.926669	0.999802	0.998694	0.222155	0.48111	0.663999	0.670842	0.974239	0.999352
E100005397	-	ECs2639	putative tail fiber protein of prophage CP-933T	13	0	76	3.25839e-07		-0.192143	-0.194777	-0.248548	-0.330225	0.123896	0.585983	0.73898	0.445427	-0.135621	-0.0333707	0.995461	0.999802	0.998694	0.0554896	0.0786924	0.847675	0.579739	0.141089	0.999352
E100005446	-	ECs2762	unknown protein encoded within prophage CP-933U	14	0	79	3.25839e-07		-0.509798	-0.472893	-0.266241	-0.145936	-0.166659	0.317194	0.637126	0.396874	0.0235125	-0.0357827	0.954595	0.999802	0.998694	0.953693	0.14787	0.663903	0.757428	0.526865	0.999352
E100005452	intU	ECs2773	putative integrase for prophage CP-933U	14	0	79	3.25839e-07		-0.263329	-0.397794	-0.436471	-0.380834	-0.211213	0.226345	0.288527	0.539828	0.0868183	0.177964	0.609226	0.999802	0.998694	0.423694	0.0502548	0.936207	0.579739	0.200202	0.999352
E100005459	wbdR	ECs2831	acetyl transferase; O-antigen biosynthesis	0	0	84	3.25839e-07		0.446891	0.591648	0.404513	0.480724	0.34909	-0.606851	-0.461133	-0.145746	-0.102078	-0.141817	0.726518	0.999802	0.998694	0.667625	0.00198722	0.880082	0.628612	0.961158	0.999352
E100005476	-	ECs2909	orf; Unknown function	0	0	89	3.25839e-07		0.159259	0.666212	0.66059	1.0049	-0.0296156	-0.809192	-0.71323	-0.18768	-0.191043	-0.369513	0.0605753	0.999802	0.998694	0.000851012	0.0200758	0.935429	0.396671	0.99516	0.999352
E100005479	yehE	ECs2918	orf; Unknown function	0	0	0	3.25839e-07		-0.404311	-0.289363	-0.520195	-0.306368	-0.287618	0.148976	0.00261071	0.422273	0.291355	0.434832	0.764844	0.999802	0.998694	0.950037	0.11414	0.861806	0.403142	0.850252	0.999352
E100005552	-	ECs3121	putative antibiotic efflux protein	0	0	0	3.25839e-07		-0.445955	-0.57543	-0.477944	-0.665697	0.469446	0.441511	0.194634	0.0967012	0.0746064	-0.0628904	0.754196	0.999802	0.998694	5.05288e-05	0.942042	0.74478	0.907727	0.97947	0.999352
E100005557	-	ECs3219	putative minor fimbrial subunit	0	0	0	3.25839e-07		-0.384246	-0.326797	-0.33803	-0.407393	0.0701544	0.351928	0.44917	0.230372	0.184716	0.174489	0.912332	0.999802	0.998694	0.0577128	0.343165	0.91601	0.738567	0.953985	0.999352
E100005596	-	ECs3501	putative antiterminator of prophage CP-933Y	17	0	18	3.25839e-07		-0.50869	-0.357159	-0.335937	-0.548177	0.156767	0.328736	0.577375	0.00908629	0.105134	0.0235508	0.726518	0.999802	0.998694	0.0160452	0.656417	0.775583	0.302333	0.916047	0.999352
E100005712	-	ECs4282	putative ATP-dependent DNA helicase (together with adjacent 3 orfs)	0	0	134	3.25839e-07		-0.436102	-0.333895	-0.303103	-0.310365	0.381982	0.410982	0.221033	0.241759	0.0868757	-0.044352	0.797955	0.999802	0.999935	0.0046297	0.933777	0.799468	0.979792	0.807337	0.999352
E100005894	-	ECs5182	putative transposase	0	0	169	3.25839e-07		-0.684742	-0.996129	-1.15341	-0.642103	-0.138559	-0.28668	0.566259	0.564443	0.826938	1.24709	0.623222	0.999802	0.998694	0.28112	0.82197	0.317293	0.998893	0.832403	0.999352
E100004322		ECs1078	hypothetical protein	4	0	44	6.49562e-07		-0.512525	-0.437629	-0.496274	-0.489977	-0.107789	0.0960981	0.308737	0.344764	0.19856	0.25087	0.896157	0.999802	0.999935	0.196355	0.5896	0.819466	0.969462	0.86178	0.999352
E100004846	-	ECs1069	similar to DicA, regulator of DicB; encoded within cryptic prophage CP-933M	4	0	44	6.49562e-07		-0.0684067	-0.13695	-0.214512	-0.0233002	-0.0932381	-0.287666	0.0409957	0.658732	0.728388	0.505071	0.859456	0.999802	0.998694	0.771266	0.464857	0.463784	0.062036	0.916047	0.999352
E100004878	-	ECs1981	putative tail assembly chaperone encoded by cryptic prophage CP-933M	10	0	52	6.49562e-07		-0.419321	-0.549982	-0.306123	-0.345262	0.82291	0.766511	0.694695	0.319331	0.183141	0.0366103	0.846268	0.999802	0.998694	0.00258467	0.919255	0.958281	0.693329	0.906137	0.999352
E100001547	exoO	ECs1759	orf, hypothetical protein	9	0	57	9.42211e-07		-0.219485	-0.0509569	0.0459521	0.210225	-0.691368	-0.513677	0.102532	0.442517	-0.0701535	0.121435	0.440057	0.999802	0.998694	8.28729e-06	0.461255	0.0349737	0.388795	0.112353	0.999352
E100004296		ECs0286	hypothetical protein	1	0	8	9.42211e-07		-0.360854	-0.457411	-0.348787	-0.31596	-0.314343	0.423485	0.377121	0.377591	-0.0594493	-0.0188623	0.80371	0.999802	0.998694	0.995269	0.00478392	0.956939	0.998893	0.316856	0.999352
E100004348		ECs1199	putative antirepressor protein	5	0	0	9.42211e-07		-0.580237	-0.943118	-0.939315	-0.901346	-0.365673	-0.39775	0.0166965	1.02859	1.06945	1.2455	0.589585	0.999802	0.998694	0.318979	0.965698	0.797891	0.304119	0.980208	0.999352
E100004361		ECs1329	hypothetical protein	0	0	48	9.42211e-07		-0.321154	-0.40218	-0.41645	-0.631665	-0.0558987	0.244197	0.187185	0.280721	0.113554	0.14894	0.816133	0.999802	0.998694	0.00638373	0.211613	0.944554	0.888439	0.748565	0.999352
E100004383		ECs1521	hypothetical protein	12	0	71	9.42211e-07		0.405614	-0.165308	0.0937925	0.0411501	-0.207343	-0.154296	-0.296713	-0.273365	0.0412669	0.16862	0.00996957	0.999802	0.998694	0.354658	0.886062	0.870878	0.978516	0.551775	0.999352
E100004393		ECs1539	hypothetical protein	6	0	5	9.42211e-07		-0.493538	0.386651	-0.178754	0.0950582	-0.129188	-0.265942	-0.208888	-0.10427	0.197916	0.108461	0.000366412	0.999802	0.998694	0.433648	0.710292	0.95372	0.902947	0.601122	0.999352
E100004403		ECs1577	Icd-like protein	7	0	51	9.42211e-07		-0.500706	-0.502578	-0.541426	-0.542842	-0.369408	-0.341141	-0.133861	0.376503	0.746776	0.876187	0.997704	0.999802	0.999935	0.666861	0.956418	0.865733	0.515773	0.646618	0.999352
E100004424		ECs1984	putative minor tail protein	10	0	93	9.42211e-07		-0.171466	-0.171512	-0.116568	-0.214165	0.517259	0.268201	0.197468	0.0924581	-0.0512927	-0.0710387	0.999629	0.999802	0.998694	1.08108e-05	0.17413	0.897679	0.817593	0.697519	0.999352
E100004494		ECs4658	hypothetical protein	0	0	153	9.42211e-07		-0.428901	-0.491621	-0.529894	-0.453644	-0.293451	-0.135156	0.0507934	0.190868	0.115351	0.119364	0.860535	0.999802	0.998694	0.439715	0.525283	0.729612	0.798534	0.897292	0.999352
E100004501		ECs4945	phage transposase	18	0	0	9.42211e-07		0.28841	-0.110187	-0.153165	-0.330038	-0.135388	-0.295572	-0.0668498	-0.148921	0.119011	0.0365211	0.0363492	0.999802	0.998694	0.399603	0.573749	0.685849	0.907125	0.551775	0.999352
E100004648	-	ECs0333	putative LysR-like transcriptional regulator	0	0	11	9.42211e-07		-0.343592	-0.324619	-0.239508	-0.143712	-0.492026	0.520843	0.529524	0.471937	-0.143147	0.146445	0.977163	0.999802	0.998694	0.214682	0.00109533	0.995304	0.949864	0.203265	0.999352
E100004721	-	ECs0806	unknown protein encoded by prophage CP-933K	3	0	36	9.42211e-07		-0.330384	-0.214664	0.00645273	-0.0050131	-0.126566	-0.0698754	0.235172	0.467187	0.136878	-0.0671757	0.682751	0.999802	0.998694	0.570382	0.844471	0.463784	0.614377	0.386452	0.999352
E100005132	-	ECs1600	unknown protein encoded by prophage CP-933C	7	0	51	9.42211e-07		-0.150117	-0.594633	-0.361756	-0.188294	-0.547732	-0.016401	-0.0606299	0.400027	0.303835	0.161706	0.00394203	0.999802	0.998694	0.0452588	0.00679719	0.951433	0.118705	0.84743	0.999352
E100005206	-	ECs1777	putative endonuclease of prophage CP-933O	9	0	57	9.42211e-07		-0.41179	-0.204062	-0.0752075	-0.0551878	0.0628616	0.49522	0.452649	0.177639	0.197805	0.0843679	0.575484	0.999802	0.998694	0.716492	0.196551	0.970151	0.711437	0.983041	0.999352
E100005347	-	ECs1949	unknown protein encoded within prophage CP-933R	10	0	0	9.42211e-07		-0.415002	-0.366392	-0.369924	-0.403807	-0.277503	-0.206413	0.156102	0.277961	0.568023	0.522186	0.933935	0.999802	0.998694	0.68315	0.859976	0.574358	0.891857	0.638444	0.999352
E100005616	-	ECs3591	orf; hypothetical protein	0	0	11	9.42211e-07		0.407353	0.568032	0.269004	-0.0263218	0.0450863	-0.169843	-0.0457495	-0.419864	-0.569577	-0.669687	0.745239	0.999802	0.998694	0.847433	0.615238	0.919236	0.620341	0.872247	0.999352
E100005665	-	ECs3843	putative pathogenicity island integrase	0	3	122	9.42211e-07		0.133937	0.646957	0.543753	0.737795	-0.504745	-0.134089	0.112476	-0.234205	-0.236922	-0.46741	0.0139886	0.999802	0.998694	3.22581e-06	0.180579	0.696311	0.502048	0.99516	0.999352
E100005752	chuW	ECs4383	putative oxygen independent coproporphyrinogen III oxidase	0	0	14	9.42211e-07		-0.505689	-0.411307	-0.159903	-0.465921	0.204219	0.498004	-0.107975	-0.210644	0.0180783	-0.113271	0.827073	0.999802	0.998694	0.00878432	0.328671	0.149679	0.897739	0.696304	0.999352
E100005753	chuX	ECs4384	orf; hypothetical protein	0	0	14	9.42211e-07		0.0536093	0.598801	0.392559	0.537991	-0.184994	-0.635864	-0.728306	-0.596226	-0.256781	-0.377311	0.0226092	0.999802	0.998694	0.00965804	0.153781	0.931373	0.876393	0.549893	0.999352
E100005775	waaD	ECs4501	putative LPS biosynthesis enzyme	0	0	145	9.42211e-07		0.418937	0.234353	0.27878	0.36468	-0.427785	-0.592881	-0.77971	-0.0305761	0.110291	0.0421242	0.684543	0.999802	0.998694	0.0151128	0.707371	0.865569	0.180388	0.878283	0.999352
E100005830	-	ECs4590	orf; Unknown function	0	4	148	9.42211e-07		0.329788	0.4876	0.30715	0.364119	-0.219156	-0.0521108	-0.131358	-0.403286	-0.629875	-0.675323	0.716507	0.999802	0.998694	0.050675	0.674314	0.945614	0.723908	0.759815	0.999352
E100005884	-	ECs5071	putative periplasmic ribose-binding protein of ABC transport system	0	0	167	9.42211e-07		-0.324573	-0.168064	-0.0100934	-0.0653706	0.0895156	0.491856	0.40712	0.257222	-0.137252	-0.159998	0.573493	0.999802	0.998694	0.500437	0.0965215	0.914715	0.800846	0.319804	0.999352
E100005920	-	ECs5290	putative invasin	0	0	173	9.42211e-07		-0.439523	-0.399379	-0.275422	-0.323184	-0.109306	0.416271	0.647553	0.249872	-0.0887059	-0.243241	0.945161	0.999802	0.998694	0.473278	0.0951213	0.790356	0.511586	0.555635	0.999352
E100004381		ECs1517	hypothetical protein	6	0	5	1.25156e-06		-0.25581	-0.417649	-0.206484	-0.170855	0.195834	-0.0339435	-0.205921	0.0447379	0.456609	0.328011	0.466276	0.999802	0.998694	0.0602058	0.31507	0.760134	0.55632	0.220431	0.999352
E100004437		ECs2227	hypothetical protein	12	0	57	1.25156e-06		-0.423829	-0.33347	-0.52822	-0.477882	0.0814589	0.0938705	0.697036	0.615849	0.28489	0.365563	0.895342	0.999802	0.998694	0.111756	0.981004	0.380534	0.945868	0.675378	0.999352
E100004684	-	ECs0543	putative cytoplasmic membrane export protein	0	0	28	1.25156e-06		0.202974	0.021582	0.10978	0.283511	-0.0525919	-0.48998	-0.600607	-0.499922	-0.097186	-0.0869891	0.542007	0.999802	0.998694	0.172915	0.109829	0.894741	0.895913	0.386452	0.999352
E100004786	-	ECs1327 - ECs1328	orf; Unknown function	0	0	48	1.25156e-06		0.544395	0.481453	0.477717	0.346619	-0.106814	-0.672568	-0.887274	-0.29558	-0.0472583	-0.0446861	0.938504	0.999802	0.998694	0.258407	0.208739	0.871113	0.476494	0.809124	0.999352
E100005386	-	ECs2625	unknown protein encoded by prophage CP-933T	13	0	76	1.25156e-06		-0.447973	-0.26361	-0.256047	-0.331936	0.353528	0.519642	-0.250138	-0.0408938	0.276729	0.651746	0.682398	0.999802	0.998694	0.0327277	0.7009	0.143655	0.817593	0.653356	0.999352
E100005780	rfaG	ECs4506	glucosyltransferase I; lipopolysaccharide core biosynthesis	0	0	0	1.25156e-06		-0.201416	-0.216598	-0.241952	-0.138989	-0.476415	0.135794	0.401259	0.289944	0.2958	0.34968	0.973715	0.999802	0.998694	0.101955	0.00651364	0.573518	0.858424	0.991282	0.999352
E100004345		ECs1194	hypothetical protein	15	0	93	1.55328e-06		-0.260401	0.199757	0.348416	0.374341	0.221227	0.322888	-0.028494	-0.192388	-0.213625	-0.325542	0.015017	0.999802	0.998694	0.515174	0.73645	0.429191	0.789743	0.976091	0.999352
E100005121	-	ECs1589	unknown protein encoded by prophage CP-933C	7	0	51	1.55328e-06		0.178745	0.778921	0.434386	0.561989	0.020206	-0.280651	-0.148303	-0.394483	-0.26086	-0.507558	0.00460656	0.999802	0.998694	0.0283572	0.298141	0.873359	0.681339	0.844692	0.999352
E100005687	-	ECs3913	putative iron compound-binding protein of ABC transporter family	0	0	123	1.55328e-06		0.728541	0.579433	0.421666	0.0832581	0.00234417	-0.0743786	-0.484635	-0.871033	-0.524595	-0.233711	0.868064	0.999802	0.998694	0.883742	0.913158	0.776949	0.767456	0.777153	0.999352
E100005811	-	ECs4570	orf; Unknown function	0	4	148	1.55328e-06		0.291906	0.0862788	0.11244	-0.00525002	-0.319201	-0.236275	-0.378385	-0.210575	-0.165414	-0.244887	0.401573	0.999802	0.998694	0.15964	0.788357	0.848025	0.782285	0.947975	0.999352
E100005903	-	ECs5251	orf; Unknown function	0	5	172	1.55328e-06		-0.294398	-0.299565	-0.214191	-0.303685	0.138498	0.405162	0.387229	0.239718	0.113023	-0.163373	0.990726	0.999802	0.998694	0.0434959	0.297582	0.985392	0.808303	0.830334	0.999352
E100004433		ECs2203	hypothetical protein	11	0	57	2.15054e-06		-0.736793	-0.973018	-0.707782	-1.07229	-0.703673	-0.509501	-0.627701	1.13907	1.45275	1.46791	0.827073	0.999802	0.998694	0.57274	0.825247	0.956939	0.0587009	0.856891	0.999352
E100004538		ECs4982	putative tape measure protein	18	0	0	2.15054e-06		-0.184065	-0.359717	-0.270607	-0.268909	-0.555079	-0.726301	-0.261133	0.371993	0.72529	0.71853	0.64167	0.999802	0.999935	0.322121	0.642343	0.408583	0.194959	0.52956	0.999352
E100004582	-	ECs0213	orf; Unknown function	0	0	7	2.15054e-06		-0.461305	-0.53621	-0.499763	-0.488922	-0.299772	-0.208538	-0.0455878	0.176934	0.682778	0.206072	0.887137	0.999802	0.999935	0.51764	0.816956	0.862061	0.760281	0.310567	0.999352
E100004800	-	ECs1350	orf; Unknown function	0	0	48	2.15054e-06		0.343588	0.311787	0.373642	0.333387	-0.0298231	-0.614448	-0.578351	-0.414219	-0.0436095	-0.189195	0.95816	0.999802	0.998694	0.196368	0.0571036	0.973054	0.842814	0.499872	0.999352
E100004894	intW	ECs1160	integrase for bacteriophage BP-933W	5	0	45	2.15054e-06		-0.192047	-0.218042	-0.0644038	0.0787553	-0.20471	-0.0908762	0.316214	0.453722	0.0259123	-0.0176055	0.938744	0.999802	0.998694	0.0875185	0.595299	0.126025	0.748212	0.117291	0.999352
E100005133	-	ECs1609	putative integrase of prophage CP-933X	8	0	52	2.15054e-06		-0.352541	-0.276942	-0.332029	-0.40045	-0.119653	0.0178322	0.163657	0.106586	0.244914	0.0966249	0.817255	0.999802	0.998694	0.160128	0.59172	0.818108	0.930624	0.782788	0.999352
E100005253	-	ECs1094	unknown protein encoded within prophage CP-933O	4	0	57	2.15054e-06		-0.38323	-0.222227	0.0921818	-0.386701	0.496358	0.610301	0.831293	0.4183	0.670216	0.859951	0.828796	0.999802	0.998694	0.0452568	0.856914	0.88024	0.7096	0.83349	0.999352
E100005683	-	ECs3861	putative cytotoxin	0	3	122	2.15054e-06		-0.44432	-0.524218	-0.347249	-0.268719	-0.0313369	0.537783	0.652153	0.216292	-0.299625	-0.303773	0.892851	0.999802	0.998694	0.455226	0.0905336	0.919236	0.49276	0.359533	0.999352
E100005791	espF	ECs4550	espF	0	4	148	2.15054e-06		0.303213	0.410994	0.536334	0.906415	-0.283424	0.0505485	-0.110494	-0.469526	-0.442024	-0.479988	0.82918	0.999802	0.998694	7.91209e-05	0.334791	0.870878	0.586954	0.97649	0.999352
E100004425		ECs1988	hypothetical protein	10	0	93	2.44723e-06		-0.364199	-0.302867	-0.273668	-0.265575	0.185209	0.535989	0.405556	0.190193	0.0313671	-0.066171	0.910328	0.999802	0.999935	0.0885461	0.250742	0.881368	0.756873	0.821224	0.999352
E100004785	ureG	ECs1327	putative urease accessory protein G	0	0	48	2.44723e-06		0.200227	0.141243	0.222456	0.187146	-0.135546	-0.416012	-0.521276	-0.217777	-0.0692551	-0.117902	0.879109	0.999802	0.998694	0.114302	0.229012	0.88024	0.480676	0.770547	0.999352
E100004946	-	ECs1235	unknown protein encoded by bacteriophage BP-933W	5	0	45	2.44723e-06		-0.366934	-0.360487	-0.322912	-0.332863	-0.135723	0.094262	-0.195204	0.10104	0.0928389	0.222676	0.987526	0.999802	0.998694	0.287091	0.273754	0.42526	0.430769	0.988425	0.999352
E100005153	-	ECs1642	putative tail component of prophage CP-933X	8	0	52	2.44723e-06		-0.302627	-0.346642	-0.471497	-0.420962	0.324506	-0.0259443	0.277669	0.457863	0.245708	0.179854	0.933551	0.999802	0.998694	0.00359043	0.230344	0.618244	0.798534	0.727542	0.999352
E100004297		ECs0301	hypothetical protein	2	0	8	2.72645e-06		0.198006	-0.0545037	0.151289	0.0620476	-0.189828	-0.402637	-0.152138	-0.424105	0.166172	0.157527	0.130223	0.999802	0.998694	0.172915	0.322732	0.53532	0.480676	0.0332187	0.999352
E100004856	-	ECs1524	antitermination protein Q homolog of cryptic prophage CP-933M	6	0	44	2.72645e-06		-0.374131	-0.429125	-0.0627215	-0.286203	-0.5135	-0.124802	0.252373	0.502248	0.459782	0.362606	0.923536	0.999802	0.998694	0.40643	0.193275	0.502586	0.70139	0.960502	0.999352
E100005530	-	ECs2991	unknown protein encoded within prophage CP-933V	15	0	93	2.72645e-06		0.308056	0.608157	0.473104	0.825025	0.0123829	-0.309588	-0.65676	-0.118717	-0.177677	-0.27285	0.313804	0.999802	0.998694	0.00560964	0.353686	0.621748	0.337723	0.948801	0.999352
E100005627	ygcB	ECs3615	orf; hypothetical protein	0	0	0	2.72645e-06		-0.366223	-0.204228	-0.252129	-0.419829	-0.604229	0.189937	0.614952	0.13056	-0.0225848	-0.223063	0.59957	0.999802	0.998694	0.462631	0.0026087	0.354213	0.270209	0.807337	0.999352
E100005943	-	ECs1808	putative tail fiber protein of cryptic prophage CP-933P	9	0	71	2.72645e-06		0.301263	0.084528	0.255608	0.256358	-0.209009	-0.587213	-0.19819	-0.373936	-0.146459	-0.261741	0.466007	0.999802	0.999935	0.0720231	0.19776	0.468591	0.806071	0.703157	0.999352
E100005273	-	ECs2162	putative tail component of prophage CP-933O	15	0	57	3.01477e-06		0.186431	0.18083	0.228012	0.185474	-0.0144752	-0.413224	-0.157971	-0.312012	-0.0170048	-0.0296589	0.988271	0.999802	0.998694	0.246762	0.0321359	0.468995	0.723955	0.349671	0.999352
E100005914	-	ECs5260	orf; Unknown function	0	6	172	3.01477e-06		0.211561	0.869701	0.577893	0.785268	-0.78159	-0.255438	0.271771	0.00111627	-0.854539	-0.518808	0.0383649	0.999802	0.998694	2.0202e-05	0.19323	0.48082	0.781555	0.151213	0.999352
E100005916	-	ECs5262	orf; Unknown function	0	6	172	3.01477e-06		0.251636	0.540142	0.354658	0.349234	-0.405867	-0.340195	-0.0421597	-0.206839	-0.170218	-0.370255	0.196309	0.999802	0.999935	0.00154586	0.847026	0.587256	0.799192	0.961664	0.999352
E100005877	-	ECs5002	putative sorbose PTS component	0	0	166	3.31525e-06		0.312688	0.0301099	0.00615028	0.123123	-0.071651	-0.490244	-0.113243	-0.625607	-0.348287	-0.130675	0.361744	0.999802	0.998694	0.530808	0.210383	0.574358	0.382893	0.674275	0.999352
E100004410		ECs1644	minor tail protein	8	0	0	3.60794e-06		-0.361254	-0.198288	-0.076885	-0.24802	0.207029	0.437788	0.257847	0.11708	0.0387488	-0.00323829	0.633129	0.999802	0.998694	0.0760957	0.4644	0.825257	0.854856	0.918943	0.999352
E100005155	-	ECs1545	unknown protein encoded by prophage CP-933X	10	0	52	3.60794e-06		-0.295722	-0.238458	-0.22819	-0.386388	0.119832	0.554679	0.536294	0.343133	0.0455936	0.102607	0.915858	0.999802	0.998694	0.0558281	0.145069	0.98748	0.793176	0.591092	0.999352
E100005474	-	ECs2908	orf; Unknown function	0	0	89	3.60794e-06		0.426829	0.296637	0.205968	0.181899	-0.0734549	-0.633981	-0.653783	0.0406381	0.0274571	-0.173334	0.807813	0.999802	0.998694	0.456814	0.127328	0.990574	0.234425	0.988425	0.999352
E100005733	-	ECs4337	orf; Unknown function	0	0	138	3.60794e-06		0.452152	0.167047	0.259643	0.31552	-0.0828062	-0.452117	-0.0502609	-0.0467514	-0.449519	-0.66747	0.469042	0.999802	0.998694	0.253517	0.367338	0.625195	0.997235	0.56703	0.999352
E100004537		ECs4981	hypothetical protein	18	0	0	3.88408e-06		-0.288914	-0.117937	-0.0573515	-0.0238422	-0.359207	-0.532733	-0.0395411	0.470541	0.254632	0.299585	0.521634	0.999802	0.998694	0.1329	0.535144	0.192088	0.180388	0.659906	0.999352
E100005200	-	ECs1768	unknown protein encoded by prophage CP-933O	9	0	57	3.88408e-06		-0.350126	-0.313947	-0.215167	-0.141821	-0.183775	0.167149	0.249607	0.0478852	-0.0111179	-0.0411609	0.929575	0.999802	0.998694	0.845646	0.0977241	0.899501	0.658677	0.917747	0.999352
E100005229	-	ECs2209	putative repressor protein encoded within prophage CP-933O	11	0	57	3.88408e-06		-0.540025	-0.332668	-0.362595	-0.408563	-0.0107325	0.281654	0.097287	0.202271	0.176548	-0.0393812	0.579475	0.999802	0.998694	0.18152	0.412108	0.855471	0.909984	0.978287	0.999352
E100005339	-	ECs1957	unknown protein encoded within prophage CP-933R	10	0	0	3.88408e-06		-0.340118	-0.306397	-0.306323	-0.231552	0.364847	0.414932	0.377616	0.00625761	-0.294766	-0.147654	0.946794	0.999986	0.998694	0.0133693	0.884988	0.967731	0.463254	0.534696	0.999352
E100005729	-	ECs4333	putative enzyme	0	0	138	3.88408e-06		0.370777	-0.30559	-0.341822	-0.431229	0.186437	-0.0137483	0.179594	0.166464	-0.271847	0.00757779	0.00323038	0.999802	0.998694	0.0200055	0.553067	0.819015	0.987568	0.386452	0.999352
E100005837	-	ECs4609	orf; Unknown function	0	0	15	3.88408e-06		-0.517544	-0.579295	-0.596375	-0.846707	-0.364596	0.50516	0.914169	0.696661	-0.00796916	-0.299343	0.943463	0.999802	0.998694	0.251474	0.0566691	0.706099	0.862922	0.359533	0.999352
E100004337		ECs1183	hypothetical protein	5	0	0	4.17537e-06		-0.419424	-0.542917	-0.34511	-0.466112	-0.122072	-0.100698	0.184706	0.366452	0.274287	0.111066	0.754253	0.999802	0.998694	0.190583	0.953514	0.657078	0.799084	0.906137	0.999352
E100005147	-	ECs1636	putative DNA packaging protein of prophage CP-933X	11	0	0	4.17537e-06		0.655306	0.119454	0.379443	0.122009	-0.121874	-0.606187	-0.717005	-0.281891	-0.141459	-0.00925305	0.217126	0.999802	0.998694	0.621248	0.372524	0.951433	0.698308	0.917747	0.999352
E100004676	-	ECs0443	orf; Unknown function	0	0	0	4.46561e-06		-0.323954	-0.288446	-0.336985	-0.510999	0.0471699	1.07079	0.365618	-0.0327518	0.0165458	-0.19763	0.957216	0.999802	0.998694	0.0719042	0.00270623	0.172254	0.556139	0.961086	0.999352
E100005971	-	ECs2277	unknown protein encoded by cryptic prophage CP-933P	12	0	71	4.46561e-06		-0.341514	-0.164336	-0.146543	-0.245673	0.117069	0.699101	0.65106	0.188034	0.325712	0.149561	0.707135	0.999802	0.998694	0.276898	0.11172	0.969772	0.506539	0.882722	0.999352
E100004654	-	ECs0350	orf; Unknown function	0	0	14	4.74637e-06		-0.451351	-0.62633	-0.564843	-0.857446	-0.410522	0.330851	0.31275	0.144618	1.05528	-0.0647793	0.764802	0.999802	0.998694	0.236275	0.0715291	0.992339	0.884579	0.141089	0.999352
E100005839	-	ECs4642	orf; hypothetical protein	0	0	152	4.74637e-06		-0.406894	-0.543139	-0.340784	-0.636657	-0.385709	-0.172893	0.0893084	0.563413	0.348075	0.441342	0.768215	0.999802	0.998694	0.416866	0.575895	0.759617	0.444279	0.772419	0.999352
E100004379		ECs1400	hypothetical protein	0	1	48	5.04002e-06		-0.332304	-0.405427	-0.303593	-0.29601	-0.0377171	-0.0110777	0.246984	0.16596	0.234453	0.17316	0.849491	0.999802	0.999935	0.247947	0.932751	0.62404	0.907148	0.917747	0.999352
E100005835	-	ECs4607	orf; Unknown function	0	0	15	5.32702e-06		-0.562921	-0.327795	-0.349285	-0.485177	0.00518411	0.143658	0.120802	0.230472	0.25139	0.155633	0.558871	0.999802	0.998694	0.132328	0.755647	0.987413	0.914598	0.983781	0.999352
E100004583	-	ECs0214	orf; Unknown function	0	0	7	5.60142e-06		-0.294277	-0.576777	-0.451984	-0.506225	-0.351748	-0.467497	0.0968957	0.0450338	0.738718	0.525044	0.32902	0.999802	0.998694	0.610253	0.766467	0.262494	0.956328	0.13676	0.999352
E100004969	-	ECs1280	putative pilin subunit	0	0	47	5.60142e-06		-0.0175756	0.103426	-0.00932353	0.147298	0.0962916	-0.824962	-0.716247	-0.309898	-0.117166	-0.132344	0.69187	0.999802	0.998694	0.835109	0.000245946	0.88024	0.326446	0.699648	0.999352
E100005361	-	ECs1864	putative efflux pump	0	0	7	5.60142e-06		-0.373291	-0.449144	-0.282738	-0.48264	0.0199385	0.247048	-0.0693405	-0.0457522	0.0382241	-0.0401672	0.805262	0.999802	0.998694	0.00762742	0.30221	0.396717	0.969385	0.87593	0.999352
E100005915	-	ECs5261	putative ATP-dependent helicase	0	6	172	5.60142e-06		0.369943	0.611421	0.362831	0.518038	-0.314091	-0.614282	-0.814802	-0.543626	0.0424662	-0.214947	0.612218	0.999802	0.998694	0.0201616	0.502919	0.869336	0.782536	0.38712	0.999352
E100001900	-	ECs2672	orf, hypothetical protein	0	0	77	5.80215e-06		-0.4166	-0.237172	-0.270286	-0.321936	-0.256979	0.0119847	-0.168044	0.0227974	-0.0325576	0.0981521	0.34256	0.999802	0.998694	0.748506	0.193152	0.70509	0.660821	0.918943	0.999352
E100004292		ECs0239	hypothetical protein	0	0	7	5.80215e-06		0.226635	-0.332881	-0.354421	-0.25007	-1.40767	-0.487678	0.368083	1.3868	0.534086	0.0266359	0.190193	0.999802	0.998694	0.00979024	0.0635631	0.298506	0.184061	0.286469	0.999352
E100004347		ECs1198	hypothetical protein	5	0	0	5.80215e-06		0.418996	-0.956499	-1.38589	-1.1632	-1.57863	-1.76384	-0.435869	1.69494	2.44665	2.59292	0.143833	0.999802	0.998694	0.705215	0.896778	0.557918	0.233245	0.760696	0.999352
E100004531		ECs4975	hypothetical protein	18	0	0	5.80215e-06		-0.504459	0.497505	-0.0354204	0.181298	0.0565413	-0.13658	0.142578	0.075123	0.0211287	0.0923247	0.000931677	0.999802	0.998694	0.745391	0.674119	0.793	0.953737	0.961158	0.999352
E100004549		ECs4993	hypothetical protein	18	0	0	5.80215e-06		-0.345826	-0.0923714	-0.191697	0.0416362	-0.0918361	-0.432451	-0.193128	0.191055	0.220823	0.175278	0.169336	0.999802	0.998694	0.525989	0.126627	0.612365	0.302333	0.963853	0.999352
E100004705	-	ECs0755	putative LysR-like transcriptional regulator	0	0	35	5.80215e-06		-0.434404	-0.728884	-0.385986	-0.72509	-0.0334091	0.190343	0.191735	0.403966	0.118832	0.209861	0.333984	0.999802	0.998694	0.0176387	0.544954	0.999329	0.793176	0.658903	0.999352
E100004750	-	ECs0841	putative tail component of prophage CP-933K	3	0	0	5.80215e-06		0.386571	4.83539e-05	-0.1298	-0.132749	0.202807	0.21679	-0.0412642	0.00279115	-0.140757	-0.333782	0.089011	0.999802	0.999935	0.197047	0.969583	0.700666	0.958576	0.837648	0.999352
E100005331	-	ECs2739	putative endopeptidase Rz of prophage CP-933R	14	0	0	5.80215e-06		-0.232738	-0.453008	-0.50622	-0.392161	-0.164478	0.0385907	-0.0477574	0.17497	0.449723	0.711583	0.438823	0.999802	0.998694	0.391751	0.528939	0.928797	0.738567	0.61721	0.999352
E100005451	exoU	ECs2771	putative exodeoxyribonuclease VIII of prophage CP-933U	14	0	79	5.80215e-06		-0.13149	-0.32533	-0.125344	-0.240143	-0.260037	-0.0605433	0.131186	0.243462	0.334231	0.285963	0.185289	0.999802	0.998694	0.912796	0.273586	0.603641	0.796544	0.830334	0.999352
E100005466	wzx	ECs2842	O antigen flippase Wzx	0	0	84	5.80215e-06		0.452103	0.41261	0.205974	0.0899802	-0.296456	-0.277559	-0.2868	-0.0564169	-0.0217159	-0.236397	0.953598	0.999802	0.998694	0.219386	0.965698	0.995544	0.788188	0.973802	0.999352
E100005482	molR_C	ECs2923	putative regulator (fragment)	0	0	9	5.80215e-06		0.0980201	-0.0589479	0.0647907	-0.217091	-0.185551	-0.159665	-0.136863	-0.0609776	-0.640583	-0.369576	0.506588	0.999802	0.998694	0.889593	0.927971	0.977117	0.903004	0.0666082	0.999352
E100005653	-	ECs3732	putative secreted protein	0	0	115	5.80215e-06		-0.566372	-0.404829	-0.352615	-0.777538	0.000357311	0.606193	0.849488	0.175583	0.20731	0.429442	0.827073	0.999802	0.998694	0.0751794	0.225122	0.869762	0.463254	0.982251	0.999352
E100005826	-	ECs4585	orf; Unknown function	0	4	148	5.80215e-06		0.850097	0.350094	0.677073	0.385203	-0.234819	-0.394822	-0.0575975	-0.150902	-0.702114	-1.18977	0.459365	0.999802	0.998694	0.302855	0.850044	0.865569	0.962059	0.675646	0.999352
E100004763	-	ECs0941	orf; Unknown function	0	0	4	7.78771e-06		-0.184624	-0.226644	-0.327041	-0.492945	-0.317382	0.00516333	0.174737	0.282402	0.417982	0.403852	0.927812	0.999802	0.998694	0.43473	0.186753	0.797891	0.869267	0.80863	0.999352
E100004843	-	ECs1061	unknown protein encoded by cryptic prophage CP-933M	4	0	44	8.0506e-06		-0.381895	-0.383947	-0.439879	-0.47177	0.000312143	0.115683	0.347453	0.353936	0.0458418	-0.0495031	0.996656	0.999802	0.998694	0.0601558	0.735733	0.736337	0.994803	0.546323	0.999352
E100004864	-	ECs1786	putative endopeptidase of cryptic prophage CP-933M	15	0	79	8.0506e-06		-0.171284	-0.364737	-0.214035	-0.172686	0.0801888	0.0671232	0.147462	0.113013	0.310463	0.382579	0.282996	0.999802	0.998694	0.165286	0.959126	0.896092	0.954337	0.607357	0.999352
E100005577	-	ECs3381	orf; Unknown function	0	0	16	8.0506e-06		0.124637	-0.0984733	-0.188612	-0.100711	-0.109692	-0.401952	-0.458537	-0.0512707	0.119649	0.094976	0.189354	0.999802	0.998694	0.966906	0.156229	0.935429	0.199676	0.675646	0.999352
E100005911	-	ECs5257	orf; Unknown function	0	6	172	8.0506e-06		0.28812	0.307374	-0.0195031	-0.113026	-0.548875	-0.647606	-0.481448	-0.161424	0.247238	0.385797	0.977879	0.999802	0.998694	0.146386	0.816956	0.869762	0.653396	0.488626	0.999352
E100005521	-	ECs2981	putative DNA methyltransferase encoded within prophage CP-933V	15	0	93	8.32855e-06		-0.254478	0.10877	0.193749	0.374334	0.239073	0.329682	0.0531121	-0.279532	-0.368629	-0.306941	0.0698937	0.999802	0.998694	0.58193	0.775243	0.612365	0.490123	0.893759	0.999352
E100004481		ECs3856	hypothetical protein	0	3	122	8.87235e-06		-0.313071	-0.145667	0.101982	-0.0335743	0.421155	0.00563501	-0.00172372	0.0636495	0.0812672	-0.10182	0.523176	0.999802	0.998694	0.0369342	0.0857692	0.995304	0.924678	0.979643	0.999352
E100005068	-	ECs1511	unknown protein encoded by prophage CP-933N	6	0	5	8.87235e-06		-0.469123	-0.0978285	0.0343884	-0.363881	0.273465	0.94525	0.801441	0.377374	0.0986185	0.326721	0.50593	0.999802	0.998694	0.178907	0.210006	0.936264	0.724223	0.824326	0.999352
E100005937	-	ECs1814	orf, hypothetical protein	9	0	71	8.87235e-06		-0.28466	0.283853	0.158358	0.208409	-0.935784	-0.193099	0.355702	0.402018	0.126695	-0.0319179	0.0228622	0.999802	0.998694	0.00013278	0.019983	0.310503	0.962059	0.675618	0.999352
E100004616	-	ECs0281	unknown protein from prophage CP-933H	1	0	8	9.15594e-06		-0.352927	-0.30614	-0.270606	-0.163728	-0.240097	0.115614	0.220968	0.118368	-0.217773	-0.27083	0.893876	0.999802	0.998694	0.699626	0.0737588	0.864188	0.847349	0.297033	0.999352
E100004387		ECs1528	hypothetical protein	6	0	0	9.41512e-06		0.194137	0.0664564	0.0850923	-0.0860642	-0.285557	0.265455	0.695623	-0.305122	-0.496641	-0.71574	0.776742	0.999802	0.998694	0.509083	0.0818126	0.468591	0.0154884	0.793299	0.999352
E100004588	-	ECs0220	orf; Unknown function	0	0	7	9.41512e-06		-0.383506	-0.530996	-0.338233	-0.450453	-0.290622	-0.213424	0.191251	0.565647	0.587787	0.630626	0.788952	0.999802	0.998694	0.671216	0.873186	0.623314	0.645757	0.983781	0.999352
