# Supplementary material for: Global transcriptional response of Escherichia coli O157:H7 to growth transitions in glucose minimal medium
Source: BMC Microbiol. 2007 Oct 29;7:97. doi: 10.1186/1471-2180-7-97 (PMC2241611; doi:10.1186/1471-2180-7-97)
Supplement: Additional File 4 — GSEA results. Gene Set Enrichment Analysis (GSEA) conducted using GSEA v. 2.0 on a ranked list of log2 expression ratios (determined from the ANOVA estimates) for 5 of the time points relative to the mid-exponential time point. [file 1471-2180-7-97-S4.xls]

## Sheet: Sheet1
		Q-valuea
Gene set		4h/3hb			4.6h/3h			5h/3h			5.5h/3h			6h/3h
Amino acid biosynthesis
	Aromatic amino acid family		0.141308	(-)											0.0193235	(-)
	Aspartate family								0	(-)		0	(-)		0	(-)
	Glutamate family					0.031363	(+)		0.00708579	(-)		0.000233333	(-)		0.000642789	(-)
	Histidine family								0.0306812	(-)		0.00717172	(-)		0.000219608	(-)
	Serine family								0.0509975	(-)		0.0908213	(-)		0.0677068	(-)
Biosynthesis of cofactors, prosthetic groups, and carriers
	Biotin								0.050094	(-)		0.00438339	(-)		0.0053226	(-)
	Folic acid								0.0384387	(-)		0.0739234	(-)		0.0155878	(-)
	Molybdopterin		0.207846	(+)
	Pantothenate and coenzyme A											0.115594	(-)		0.0694322	(-)
	Pyridoxine								0.148778	(-)		0.0547878	(-)		0.0462932	(-)
	Riboflavin, FMN, and FAD											0.209324	(-)
	Thiamine								0.0302125	(-)		0.0769155	(-)		0.0549646	(-)
Cell envelope
	Biosynthesis and degradation of murein sacculus and peptidoglycan								0.075314	(-)		0.0269069	(-)		0.0414216	(-)
	Other								0.00529801	(-)		0.00521577	(-)		0.0395822	(-)
Cellular processes
	acid resistance fitness island		0.0642729	(+)		0	(+)		0.000268116	(+)		0	(+)		0	(+)
	Adaptations to atypical conditions					0.223449	(+)		0.000201087	(+)		0.0159613	(+)		0.00620598	(+)
	Other											0.00252574	(+)		0.00661342	(+)
	Pathogenesis														0.220533	(+)
	type III secretion system								0.00321892	(-)		0.00299398	(-)		0.00155612	(-)
Central intermediary metabolism
	Nitrogen metabolism								0.101621	(-)
	Other					0.224369	(+)
	Phosphorus compounds								0.220988	(+)		0.043108	(+)		0.0622542	(+)
	Polyamine biosynthesis					0.15475	(-)		0.0436154	(-)		0.117855	(-)		0.114846	(-)
	Sulfur metabolism					0.153043	(-)		0.0515057	(-)		0.143875	(-)		0.0679678	(-)
DNA metabolism
	Degradation of DNA														0.122048	(-)
	DNA replication, recombination, and repair								0.241373	(-)		0.149303	(-)		0.210658	(-)
Energy metabolism
	Aerobic		0.00378735	(-)
	Amino acids and amines		0.156499	(+)		0.177493	(+)
	Anaerobic		0	(+)		0	(+)		0	(+)					0.224102	(+)
	ATP-proton motive force interconversion								0.0038627	(-)		0	(-)		0	(-)
	Biosynthesis and degradation of polysaccharides					0.199293	(+)
	Fermentation		0.217703	(+)		0.00283228	(+)		0	(+)		0.00320256	(+)		0.0029804	(+)
	Glycolysis/gluconeogenesis		0.199938	(+)		0.0137584	(+)
	Other											0.0995786	(+)		0.177783	(+)
	Pentose phosphate pathway					0.172174	(+)
	Pyruvate dehydrogenase		0.0324909	(-)
	Sugars											0.222539	(+)
	TCA cycle		0	(-)		0.00145455	(-)
Fatty acid and phospholipid metabolism
	Biosynthesis											0.221603	(-)
Protein fate
	Protein and peptide secretion and trafficking		0.168285	(+)					0.0231917	(-)		0.0055611	(-)		0.00153292	(-)
	Protein folding and stabilization								0.00917486	(-)		0.0263279	(-)		0.016012	(-)
	Protein modification and repair		0.000881534	(+)		0	(+)
Protein synthesis
	Ribosomal proteins: synthesis and modification								0	(-)		0	(-)		0	(-)
	tRNA aminoacylation								0.196444	(-)		0.00586319	(-)		0.00290968	(-)
	tRNA and rRNA base modification								0.00114366	(-)		0	(-)		0.000577081	(-)
Purines, pyrimidines, nucleosides, and nucleotides
	2'-Deoxyribonucleotide metabolism		0.0918768	(+)		0.127627	(+)
	Nucleotide and nucleoside interconversions								0.0465496	(-)		0.00597518	(-)		0.015418	(-)
	Purine ribonucleotide biosynthesis		0.1781	(+)		0.207546	(+)		0	(-)		0	(-)		0	(-)
	Pyrimidine ribonucleotide biosynthesis								0.0123556	(-)		0.0141989	(-)		0.014502	(-)
Transcription
	Degradation of RNA											0.247184	(-)		0.247069	(-)
	DNA-dependent RNA polymerase											0.114496	(-)		0.0914906	(-)
	RNA processing								0.0125883	(-)		0.00464591	(-)		0.0013626	(-)
Transport and binding proteins
	Carbohydrates, organic alcohols, and acids								0.177783	(+)		0.10691	(+)		0.237079	(+)
	Cations and iron carrying compounds		0.236382	(+)		0.204411	(+)
	Nucleosides, purines and pyrimidines											0.176928	(-)		0.112869	(-)
no role												0.15026	(+)		0.20127	(+)
other			0.0860128	(-)		0.22162	(-)		0.0127017	(-)		0.0227109	(-)		0.0797908	(-)
	a Gene sets enriched in the top time point in the ratio are denoted with (+), and those sets enriched in the 3h sample are denoted with (-).
	b Q-values are reported only for those comparisons where the Q-value was less than 0.25, indicating a significantly enriched gene set
